# Supplementary material for: Genome-scale CRISPR screen identifies TMEM41B as a multi-function host factor required for coronavirus replication
Source: PLoS Pathog. 2021 Dec 6;17(12):e1010113. doi: 10.1371/journal.ppat.1010113 (PMC8675922; doi:10.1371/journal.ppat.1010113)
Supplement: S1 Data — (XLSX) [file ppat.1010113.s014.xlsx]

## Sheet: TGEV1th
Supplementary Data file 1a. Sequencing results of sgRNA (PigGeCKO) of first round of TGEV screens after challenge.
sgRNA	Gene ID	PigGeCKO cells_read1	PigGeCKO cells_read2	PigGeCKO cells_read1_norm	PigGeCKO cells_read2_norm	average(PigGeCKO cells)	TGEV1th_read1	TGEV1th_read2	TGEV1th_read1_norm	TGEV1th_read2_norm	average(TGEV1th)	Fold_change(TGEV1th)	log2(Fold_change(TGEV1th))
ENSSSCG00000001849_7_60254627_60254656_m	ANPEP	41	40	43.1444	41.8454	42.4949	1052776	1219191	1.48885e+06	1.7242e+06	1.60652e+06	37805.1	15.2063
ENSSSCG00000011915_13_155686578_155686607_p	GRAMD1C	56	71	58.9289	74.2756	66.6023	1055906	1288732	1.49328e+06	1.82254e+06	1.65791e+06	24892.7	14.6034
ENSSSCG00000011811_13_135363810_135363839_p	LPP	143	165	150.479	172.612	161.546	171710	192707	242835	272529	257682	1595.1	10.6394
ENSSSCG00000009156_8_124656931_124656960_p	ARHGEF38	54	61	56.8243	63.8143	60.3193	164598	182818	232777	258544	245660	4072.66	11.9918
ENSSSCG00000026964_15_133850304_133850333_p	STK36	341	420	358.835	439.377	399.106	157536	184084	222790	260334	241562	605.257	9.2414
ENSSSCG00000009142_8_120826836_120826865_p	SEC24B	18	12	18.9414	12.5536	15.7475	85709	101021	121211	142865	132038	8384.68	13.0335
ENSSSCG00000029200_8_80348570_80348599_p	TRIM2	66	63	69.452	65.9066	67.6793	81371	95500	115076	135057	125067	1847.93	10.8517
ENSSSCG00000029447_13_37227221_37227250_m	ENSSSCG00000025367	65	71	68.3997	74.2756	71.3377	60169	62008	85091.8	87692.6	86392.2	1211.03	10.242
ENSSSCG00000021223_13_20265090_20265119_m	CMTM6	71	69	74.7135	72.1834	73.4484	46695	54356	66036.7	76871	71453.8	972.844	9.92606
ENSSSCG00000027585_6_44185166_44185195_p	FCGBP	114	88	119.962	92.0599	106.011	46164	49038	65285.8	69350.2	67318	635.008	9.31063
ENSSSCG00000030480_13_211218464_211218493_p	DYRK1A	135	126	142.061	131.813	136.937	56181	66640	79451.9	94243.2	86847.6	634.216	9.30883
ENSSSCG00000005732_1_306530188_306530217_m	AK8	56	65	58.9289	67.9988	63.4639	43376	50384	61342.9	71253.7	66298.3	1044.66	10.0288
ENSSSCG00000005171_1_227335854_227335883_m	PLIN2	51	61	53.6674	63.8143	58.7409	47739	57153	67513.1	80826.5	74169.8	1262.66	10.3023
ENSSSCG00000028960_13_218440031_218440060_p	LSS	22	26	23.1507	27.1995	25.1751	44059	52379	62308.8	74075.1	68192	2708.71	11.4034
ENSSSCG00000001654_7_43521718_43521747_p	PPP2R5D	43	29	45.249	30.3379	37.7935	31081	35250	43955.2	49851	46903.1	1241.04	10.2773
ENSSSCG00000016692_18_49340371_49340400_p	TAX1BP1	13	9	13.6799	9.41522	11.5476	38240	38866	54079.5	54964.8	54522.2	4721.52	12.205
ENSSSCG00000015199_9_57496062_57496091_p	VSIG2	190	195	199.937	203.996	201.967	36630	44360	51802.6	62734.5	57268.6	283.554	8.14748
ENSSSCG00000006914_4_137710011_137710040_m	BARHL2	154	154	162.055	161.105	161.58	33713	38831	47677.4	54915.3	51296.4	317.468	8.31047
ENSSSCG00000021323_JH118536.1_55235_55264_m	VPS13C	147	145	154.688	151.69	153.189	30700	36153	43416.4	51128.1	47272.2	308.587	8.26954
ENSSSCG00000012739_X_139182100_139182129_p	TMEM185A	84	64	88.3934	66.9527	77.6731	27109	30301	38337.9	42852.1	40595	522.639	9.02967
ENSSSCG00000008620_3_130634904_130634933_p	NBAS	54	64	56.8243	66.9527	61.8885	29492	34064	41708	48173.8	44940.9	726.159	9.50414
ENSSSCG00000028058_16_78031972_78032001_p	CCDC69	69	54	72.6089	56.4913	64.5501	28515	33914	40326.3	47961.6	44144	683.871	9.41758
ENSSSCG00000022072_17_40766015_40766044_m	TM9SF4	9	13	9.47072	13.5998	11.5352	28869	33709	40826.9	47671.7	44249.3	3836.01	11.9054
ENSSSCG00000015771_15_45495463_45495492_p	NEIL3	48	52	50.5105	54.3991	52.4548	30331	33972	42894.5	48043.7	45469.1	866.824	9.7596
ENSSSCG00000028529_17_39851471_39851500_m	REM1	117	138	123.119	144.367	133.743	25165	32499	35588.7	45960.5	40774.6	304.873	8.25206
ENSSSCG00000014579_9_259963_259992_p	TMEM41B	32	35	33.6737	36.6148	35.1442	25649	30144	36273.2	42630.1	39451.6	1122.56	10.1326
ENSSSCG00000023722_JH118907.1_1628_1657_m	ENSSSCG00000023722	35	54	36.8306	56.4913	46.661	25968	29424	36724.3	41611.8	39168.1	839.418	9.71325
ENSSSCG00000011266_13_26392749_26392778_m	RPSA	15	13	15.7845	13.5998	14.6922	27108	30720	38336.5	43444.6	40890.6	2783.16	11.4425
ENSSSCG00000023145_15_133855711_133855740_m	TTLL4	131	108	137.852	112.983	125.417	25731	26493	36389.1	37466.8	36927.9	294.441	8.20183
ALDBSSCT0000009009_162_191_m	EPB41L3	19	24	19.9937	25.1073	22.5505	27442	30882	38808.8	43673.7	41241.3	1828.84	10.8367
ENSSSCG00000002283_7_95940504_95940533_m	FUT8	24	17	25.2553	17.7843	21.5198	18493	20462	26153.1	28937.6	27545.3	1280	10.3219
ENSSSCG00000002879_6_39995744_39995773_p	GRAMD1A	20	25	21.0461	26.1534	23.5997	17695	19725	25024.5	27895.4	26459.9	1121.2	10.1308
ENSSSCG00000016962_16_51356339_51356368_m	AK6	140	149	147.322	155.874	151.598	18267	21015	25833.4	29719.7	27776.6	183.225	7.51747
ENSSSCG00000010036_14_51945626_51945655_p	SLC5A1	137	147	144.165	153.782	148.974	16749	17318	23686.7	24491.4	24089	161.7	7.33717
ENSSSCT00000020806_7_36_m	MEX3D	231	227	243.082	237.473	240.277	17161	19392	24269.3	27424.4	25846.9	107.571	6.74915
ENSSSCG00000007842_3_24448819_24448848_p	SDR42E2	44	54	46.3013	56.4913	51.3963	15591	16066	22049	22720.8	22384.9	435.535	8.76664
ENSSSCG00000014191_2_118300641_118300670_p	ENSSSCG00000027074	3	10	3.15691	10.4614	6.80913	14598	17540	20644.7	24805.3	22725	3337.43	11.7045
ENSSSCG00000013631_2_70009507_70009536_m	DNM2	52	47	54.7197	49.1684	51.9441	14219	14710	20108.7	20803.1	20455.9	393.806	8.62134
ENSSSCG00000008044_3_42396905_42396934_p	MLST8	106	101	111.544	105.66	108.602	14467	15959	20459.4	22569.4	21514.4	198.104	7.63011
ENSSSCG00000001794_7_56774926_56774955_m	ADAMTSL3	63	62	66.2951	64.8604	65.5777	14141	16141	19998.4	22826.8	21412.6	326.523	8.35104
ENSSSCG00000004037_1_8536949_8536978_p	MAP3K4	30	29	31.5691	30.3379	30.9535	12186	14736	17233.6	20839.9	19036.7	615.01	9.26447
ENSSSCG00000012178_Y_1279838_1279867_p	ENSSSCG00000012178	31	37	32.6214	38.707	35.6642	14008	16353	19810.3	23126.6	21468.5	601.961	9.23353
ENSSSCG00000000092_5_6453408_6453437_m	NPTXR	14	16	14.7322	16.7382	15.7352	13210	15557	18681.8	22000.9	20341.3	1292.73	10.3362
ENSSSCT00000020329_46_75_m	HYPK	65	65	68.3997	67.9988	68.1992	11976	13992	16936.6	19787.7	18362.1	269.243	8.07276
ENSSSCG00000010030_14_51342959_51342988_m	EIF4ENIF1	9	9	9.47072	9.41522	9.44297	11838	13524	16741.5	19125.8	17933.6	1899.15	10.8911
ENSSSCG00000006092_4_44727983_44728012_m	C8orf37	26	24	27.3599	25.1073	26.2336	12498	13830	17674.8	19558.6	18616.7	709.652	9.47097
ENSSSCG00000014587_9_1655911_1655940_m	ENSSSCG00000014587	78	92	82.0796	96.2445	89.162	9324	9612	13186.1	13593.4	13389.8	150.173	7.23049
ALDBSSCT0000004216_143_172_p	SLC4A10	142	147	149.427	153.782	151.604	11153	12740	15772.7	18017.1	16894.9	111.441	6.80013
ENSSSCG00000006877_4_130820685_130820714_m	SNX7	120	148	126.276	154.828	140.552	11378	13317	16090.9	18833.1	17462	124.239	6.95697
ENSSSCG00000021991_13_216576719_216576748_m	NDUFV3	67	66	70.5043	69.045	69.7746	11203	13034	15843.4	18432.9	17138.1	245.622	7.94029
ENSSSCG00000002642_6_928014_928043_p	CDH15	25	25	26.3076	26.1534	26.2305	9209	10644	13023.5	15052.9	14038.2	535.186	9.0639
ENSSSCG00000017867_12_51619664_51619693_m	EMC6	20	33	21.0461	34.5225	27.7843	9878	11231	13969.6	15883	14926.3	537.222	9.06937
ENSSSCG00000002622_7_134213094_134213123_m	TMEM14A	32	25	33.6737	26.1534	29.9135	9934	11515	14048.8	16284.7	15166.7	507.019	8.9859
ENSSSCG00000013238_2_16407837_16407866_m	SLC39A13	60	60	63.1382	62.7681	62.9531	9729	11643	13758.9	16465.7	15112.3	240.056	7.90723
ENSSSCG00000001849_7_60254653_60254682_p	ANPEP	6	6	6.31382	6.27681	6.29531	7534	8749	10654.7	12373	11513.8	1828.95	10.8368
ENSSSCG00000026009_5_65991118_65991147_m	ENSSSCG00000039217	47	33	49.4582	34.5225	41.9904	9111	10739	12884.9	15187.2	14036.1	334.269	8.38487
ENSSSCG00000012794_X_142263264_142263293_m	TMEM187	68	67	71.5566	70.0911	70.8238	7576	8651	10714.1	12234.4	11474.2	162.011	7.33995
ENSSSCG00000004072_1_14574245_14574274_m	ENSSSCG00000004072	33	46	34.726	48.1222	41.4241	8493	9638	12010.9	13630.2	12820.6	309.495	8.27377
ENSSSCG00000014034_2_82029379_82029408_m	N4BP3	34	45	35.7783	47.0761	41.4272	9042	9176	12787.3	12976.8	12882.1	310.957	8.28057
ENSSSCG00000017925_12_54697174_54697203_p	SLC16A13	10	6	10.523	6.27681	8.39992	8164	8915	11545.6	12607.7	12076.7	1437.71	10.4896
ENSSSCT00000020806_6_35_p	MEX3D	75	69	78.9227	72.1834	75.553	8786	9806	12425.3	13867.8	13146.5	174.004	7.44298
ENSSSCG00000013273_2_18179951_18179980_p	CHST1	76	63	79.975	65.9066	72.9408	8124	9130	11489.1	12911.8	12200.4	167.265	7.38599
ENSSSCT00000020806_9_38_p	MEX3D	104	98	109.439	102.521	105.98	8596	9604	12156.6	13582.1	12869.3	121.431	6.924
ENSSSCG00000006987_17_5704875_5704904_m	SLC7A2	334	292	351.469	305.472	328.47	7744	8015	10951.7	11334.9	11143.3	33.9248	5.08427
ENSSSCG00000003983_6_157721490_157721519_m	SMAP2	152	140	159.95	146.459	153.204	7935	9327	11221.8	13190.4	12206.1	79.6718	6.316
ENSSSCG00000028270_17_41672329_41672358_m	ENSSSCG00000028270	12	9	12.6276	9.41522	11.0214	6565	7330	9284.31	10366.2	9825.25	891.468	9.80004
ENSSSCG00000027386_13_65615012_65615041_m	CNTN4	46	40	48.4059	41.8454	45.1257	6242	6966	8827.52	9851.41	9339.47	206.966	7.69325
ENSSSCG00000021764_8_124545886_124545915_p	ARHGEF38	91	94	95.7595	98.3368	97.0481	7305	8312	10330.8	11754.9	11042.9	113.788	6.8302
ENSSSCG00000021372_JH118504.1_43233_43262_p	FAM117A	58	67	61.0335	70.0911	65.5623	8047	9197	11380.2	13006.5	12193.3	185.981	7.53901
ALDBSSCT0000001737_136_165_m	MTRF1	42	54	44.1967	56.4913	50.344	7281	8310	10296.9	11752.1	11024.5	218.983	7.77468
ENSSSCG00000009087_8_108693547_108693576_p	IL21	13	17	13.6799	17.7843	15.7321	7394	8575	10456.7	12126.9	11291.8	717.754	9.48735
ENSSSCG00000025560_2_61568500_61568529_p	PGLYRP2	38	39	39.9875	40.7993	40.3934	7293	7456	10313.9	10544.4	10429.1	258.189	8.01228
ENSSSCG00000001401_7_27580011_27580040_p	ATP6V1G2	66	62	69.452	64.8604	67.1562	6903	7788	9762.32	11013.9	10388.1	154.686	7.2732
ENSSSCG00000023223_14_99328799_99328828_m	ZNF22	3	4	3.15691	4.18454	3.67073	7215	7875	10203.6	11136.9	10670.2	2906.85	11.5052
ENSSSCG00000030478_5_93584767_93584796_p	MRPL42	23	30	24.203	31.3841	27.7935	7458	8773	10547.2	12406.9	11477.1	412.94	8.68979
ENSSSCG00000017962_12_55466133_55466162_m	KDM6B	24	33	25.2553	34.5225	29.8889	6409	7393	9063.69	10455.3	9759.49	326.526	8.35105
ENSSSCG00000005206_1_241966368_241966397_p	MLANA	10	15	10.523	15.692	13.1075	4943	6054	6990.46	8561.65	7776.05	593.251	9.2125
ENSSSCG00000004160_1_30769396_30769425_p	PEX7	46	37	48.4059	38.707	43.5565	5493	6258	7768.28	8850.15	8309.21	190.769	7.57568
ENSSSCG00000028123_9_67364423_67364452_p	VPS26B	19	25	19.9937	26.1534	23.0736	6090	7241	8612.56	10240.3	9426.44	408.538	8.67433
ENSSSCG00000016125_15_120893967_120893996_m	INO80D	38	20	39.9875	20.9227	30.4551	6399	7275	9049.55	10288.4	9668.98	317.483	8.31054
ENSSSCG00000010974_10_36372746_36372775_m	CNTFR	17	20	17.8891	20.9227	19.4059	4983	5085	7047.03	7191.28	7119.15	366.854	8.51906
ENSSSCG00000012940_2_5120219_5120248_m	B4GAT1	38	46	39.9875	48.1222	44.0549	5777	6385	8169.91	9029.75	8599.83	195.207	7.60886
ENSSSCG00000003884_6_151682975_151683004_p	FOXE3	109	92	114.701	96.2445	105.473	5613	6341	7937.98	8967.53	8452.75	80.1416	6.32448
ENSSSCG00000015783_15_52299512_52299541_p	CASP3	42	36	44.1967	37.6609	40.9288	4915	5568	6950.86	7874.34	7412.6	181.11	7.50072
ENSSSCG00000010806_10_2546645_2546674_p	RGS2	124	139	130.486	145.413	137.949	4668	5357	6601.55	7575.94	7088.75	51.3866	5.68332
ENSSSCG00000008718_8_3995017_3995046_m	SORCS2	55	40	57.8766	41.8454	49.861	5122	5840	7243.6	8259.01	7751.3	155.458	7.28038
ENSSSCG00000002930_6_41318514_41318543_p	ZNF260	13	17	13.6799	17.7843	15.7321	4572	5435	6465.78	7686.25	7076.02	449.782	8.81308
ENSSSCG00000011258_13_25471989_25472018_p	EXOG	51	52	53.6674	54.3991	54.0332	4827	5502	6826.41	7781	7303.71	135.171	7.07864
ENSSSCG00000012586_X_106097976_106098005_m	ALG13	56	55	58.9289	57.5375	58.2332	4638	5148	6559.12	7280.37	6919.75	118.828	6.89273
ENSSSCG00000010564_14_122358712_122358741_p	POLL	25	17	26.3076	17.7843	22.0459	4967	5602	7024.4	7922.42	7473.41	338.993	8.40511
ENSSSCG00000023077_18_3160171_3160200_p	PAXIP1	78	93	82.0796	97.2906	89.6851	4508	5009	6375.27	7083.8	6729.54	75.0351	6.22949
ENSSSCG00000012897_2_3618805_3618834_m	GSTP1	29	29	30.5168	30.3379	30.4274	3865	4174	5465.94	5902.93	5684.43	186.82	7.5455
ENSSSCG00000008044_3_42396020_42396049_m	MLST8	33	27	34.726	28.2457	31.4858	4288	4983	6064.15	7047.03	6555.59	208.208	7.70188
ENSSSCG00000024340_JH118883.1_206356_206385_m	TYW5	64	71	67.3474	74.2756	70.8115	4876	5120	6895.71	7240.77	7068.24	99.8177	6.64122
ENSSSCG00000001473_7_29769028_29769057_p	COL11A2	49	60	51.5628	62.7681	57.1655	3857	4450	5454.62	6293.25	5873.94	102.753	6.68304
ENSSSCG00000029444_18_9990746_9990775_p	SLC37A3	89	90	93.6549	94.1522	93.9036	3791	4298	5361.28	6078.29	5719.79	60.9113	5.92864
ENSSSCG00000003260_6_53134182_53134211_p	VSTM1	43	39	45.249	40.7993	43.0242	4153	4643	5873.23	6566.19	6219.71	144.563	7.17556
ENSSSCG00000005507_1_292951011_292951040_m	PSMD5	49	45	51.5628	47.0761	49.3195	3521	3858	4979.45	5456.04	5217.74	105.795	6.72512
ENSSSCG00000016962_16_51356381_51356410_p	AK6	70	55	73.6612	57.5375	65.5993	3923	4993	5547.96	7061.17	6304.56	96.1072	6.58657
ENSSSCG00000028260_2_52825440_52825469_m	SBF2	21	3	22.0984	3.13841	12.6184	4375	4778	6187.18	6757.11	6472.15	512.914	9.00257
ENSSSCG00000002553_7_131048388_131048417_m	RD3L	74	48	77.8704	50.2145	64.0425	3487	3966	4931.36	5608.77	5270.07	82.2902	6.36265
ENSSSCG00000011185_13_1772129_1772158_m	PHKB	65	55	68.3997	57.5375	62.9686	3904	4636	5521.09	6556.29	6038.69	95.9001	6.58346
ENSSSCG00000003125_6_49185712_49185741_p	ELSPBP1	68	50	71.5566	52.3068	61.9317	3629	4300	5132.18	6081.12	5606.65	90.5296	6.50032
ENSSSCG00000007722_3_11545779_11545808_p	NCF1	69	39	72.6089	40.7993	56.7041	3543	3920	5010.56	5543.72	5277.14	93.0645	6.54016
ENSSSCG00000008874_8_49394112_49394141_m	TMEM144	92	98	96.8118	102.521	99.6666	3872	4401	5475.83	6223.95	5849.89	58.6946	5.87516
ENSSSCG00000022719_11_84682058_84682087_m	RAB20	97	84	102.073	87.8754	94.9744	3522	3924	4980.86	5549.37	5265.12	55.4372	5.79278
ENSSSCG00000028411_6_89673617_89673646_m	MC5R	58	56	61.0335	58.5836	59.8086	3250	3941	4596.19	5573.42	5084.8	85.018	6.4097
ENSSSCG00000025307_7_22024601_22024630_m	ENSSSCG00000032640	103	103	108.387	107.752	108.07	3385	3934	4787.11	5563.52	5175.31	47.8887	5.58161
ENSSSCT00000024174_13_42_p	RALGAPA1	51	52	53.6674	54.3991	54.0332	3315	3639	4688.12	5146.32	4917.22	91.0036	6.50785
ENSSSCG00000001067_7_13871288_13871317_m	STMND1	60	51	63.1382	53.3529	58.2455	3127	3242	4422.25	4584.88	4503.56	77.3203	6.27278
ENSSSCG00000017720_12_42469131_42469160_p	CCL1	11	8	11.5753	8.36909	9.97221	4110	4977	5812.42	7038.54	6425.48	644.339	9.33168
ENSSSCG00000005678_1_303695646_303695675_p	NTMT1	46	61	48.4059	63.8143	56.1101	3358	3672	4748.93	5192.99	4970.96	88.593	6.46912
ENSSSCG00000009932_14_43878589_43878618_p	MMAB	6	8	6.31382	8.36909	7.34145	3621	4011	5120.87	5672.41	5396.64	735.092	9.52178
ENSSSCG00000015655_9_74005963_74005992_m	IL24	65	72	68.3997	75.3218	71.8607	3387	3686	4789.94	5212.79	5001.37	69.5981	6.12098
ENSSSCG00000017984_12_55856125_55856154_m	ENSSSCG00000034868	33	33	34.726	34.5225	34.6242	3248	3611	4593.37	5106.73	4850.05	140.077	7.13007
ENSSSCG00000025240_8_129553160_129553189_p	DDIT4L	72	76	75.7658	79.5063	77.6361	3396	3855	4802.67	5451.79	5127.23	66.0419	6.04531
ENSSSCG00000012042_13_207340060_207340089_p	ATP5O	111	66	116.806	69.045	92.9253	3372	3826	4768.73	5410.78	5089.75	54.7726	5.77538
ENSSSCG00000030821_9_73942164_73942193_m	FCAMR	68	67	71.5566	70.0911	70.8238	2963	3181	4190.31	4498.61	4344.46	61.3418	5.9388
ENSSSCG00000003216_6_51108357_51108386_p	POLD1	70	60	73.6612	62.7681	68.2147	2310	2388	3266.83	3377.14	3321.99	48.699	5.60582
ENSSSCG00000016623_18_29863622_29863651_p	ANKRD7	18	18	18.9414	18.8304	18.8859	3405	3511	4815.4	4965.3	4890.35	258.941	8.01648
ENSSSCG00000030879_2_10572975_10573004_m	MS4A8B	64	51	67.3474	53.3529	60.3501	2998	3075	4239.81	4348.71	4294.26	71.1557	6.15291
ENSSSCG00000017883_12_52508313_52508342_m	GGT6	17	14	17.8891	14.6459	16.2675	3178	3732	4494.37	5277.85	4886.11	300.36	8.23055
ENSSSCG00000014985_9_37365444_37365473_p	MMP3	148	140	155.741	146.459	151.1	2836	3200	4010.71	4525.48	4268.1	28.2469	4.82002
ENSSSCG00000005252_1_249487887_249487916_p	PTAR1	36	38	37.8829	39.7532	38.818	2642	3273	3736.35	4628.72	4182.54	107.747	6.75151
ENSSSCG00000006185_4_68426692_68426721_p	KCNB2	7	7	7.36612	7.32295	7.34453	2661	3050	3763.22	4313.35	4038.29	549.836	9.10286
ENSSSCG00000025610_18_6471017_6471046_p	AGAP3	113	124	118.91	129.721	124.316	2538	2654	3589.27	3753.32	3671.3	29.5321	4.88421
ENSSSCG00000025393_14_53124138_53124167_p	SUSD2	38	57	39.9875	59.6297	49.8086	2754	3195	3894.74	4518.41	4206.58	84.4548	6.40011
ENSSSCG00000008302_3_72715901_72715930_m	FBXO41	24	22	25.2553	23.015	24.1351	2465	2762	3486.04	3906.06	3696.05	153.14	7.25871
ENSSSCG00000022996_3_18537360_18537389_p	MVP	49	47	51.5628	49.1684	50.3656	3102	3907	4386.89	5525.33	4956.11	98.4027	6.62063
ENSSSCG00000026136_JH118806.1_8192_8221_m	MINDY4	306	311	322.005	325.348	323.676	2321	2912	3282.39	4118.19	3700.29	11.4321	3.51501
ENSSSCG00000027267_GL893176.2_24459_24488_p	ASCC3	51	49	53.6674	51.2607	52.464	2576	2670	3643.01	3775.95	3709.48	70.7052	6.14375
ENSSSCG00000016448_18_6724465_6724494_m	KCNH2	93	74	97.8641	77.414	87.6391	2547	2903	3602	4105.46	3853.73	43.9728	5.45854
ENSSSCG00000006264_4_84470337_84470366_p	OPRK1	15	30	15.7845	31.3841	23.5843	2742	3156	3877.77	4463.26	4170.52	176.834	7.46625
ENSSSCG00000011882_13_148398451_148398480_m	GOLGB1	27	14	28.4122	14.6459	21.529	2206	2498	3119.76	3532.71	3326.23	154.5	7.27146
ENSSSCG00000001048_7_8627491_8627520_m	ADTRP	383	314	403.032	328.487	365.759	2526	3101	3572.3	4385.48	3978.89	10.8784	3.4434
ENSSSCG00000000516_5_41768654_41768683_p	KCNC2	22	25	23.1507	26.1534	24.652	1818	1891	2571.04	2674.28	2622.66	106.387	6.73318
ENSSSCG00000000166_5_13234984_13235013_p	TMEM263	47	47	49.4582	49.1684	49.3133	2465	2868	3486.04	4055.96	3771	76.4703	6.25683
ENSSSCG00000022686_4_99985841_99985870_m	ENSSSCG00000022686	16	18	16.8368	18.8304	17.8336	2433	2508	3440.78	3546.85	3493.81	195.911	7.61406
ENSSSCG00000012030_13_204166250_204166279_p	CLDN8	24	33	25.2553	34.5225	29.8889	2311	2661	3268.25	3763.22	3515.73	117.627	6.87807
ENSSSCG00000008937_8_71294258_71294287_p	AMBN	47	44	49.4582	46.03	47.7441	2448	2687	3461.99	3799.99	3630.99	76.0511	6.2489
ENSSSCG00000029588_JH118746.1_64824_64853_m	RNF123	18	13	18.9414	13.5998	16.2706	2168	2602	3066.02	3679.78	3372.9	207.3	7.69558
ENSSSCG00000009792_14_31881834_31881863_m	ZCCHC8	21	20	22.0984	20.9227	21.5105	2331	2707	3296.53	3828.28	3562.4	165.612	7.37166
ENSSSCG00000029460_12_20015002_20015031_m	RND2	30	33	31.5691	34.5225	33.0458	2430	2725	3436.54	3853.73	3645.14	110.306	6.78536
ENSSSCG00000007511_17_65636879_65636908_m	ANKRD60	70	61	73.6612	63.8143	68.7377	2437	2667	3446.44	3771.71	3609.07	52.505	5.71438
ENSSSCG00000004533_1_114742269_114742298_m	RAB27B	60	54	63.1382	56.4913	59.8147	3726	4543	5269.36	6424.77	5847.07	97.7529	6.61107
ENSSSCG00000010100_14_54069547_54069576_m	LRRC74B	176	176	185.205	184.12	184.663	2250	2661	3181.98	3763.22	3472.6	18.8051	4.23305
ENSSSCG00000017907_12_54039696_54039725_m	SLC25A11	83	76	87.3411	79.5063	83.4237	2391	2652	3381.38	3750.49	3565.94	42.7449	5.41768
ALDBSSCT0000003194_53_82_m	RAB43	101	112	106.283	117.167	111.725	2089	2460	2954.29	3478.97	3216.63	28.7906	4.84753
ALDBSSCT0000004908_160_189_p	DAB2	36	34	37.8829	35.5686	36.7258	2387	2738	3375.73	3872.12	3623.92	98.6752	6.62462
ENSSSCG00000021019_GL893241.2_6340_6369_p	TMEM41B	14	21	14.7322	21.9689	18.3505	2190	2432	3097.13	3439.37	3268.25	178.101	7.47655
ENSSSCG00000007745_3_17091086_17091115_m	SUMF2	40	41	42.0921	42.8916	42.4918	2147	2466	3036.32	3487.45	3261.88	76.765	6.26238
ENSSSCG00000016577_18_20886206_20886235_m	ATP6V1F	12	5	12.6276	5.23068	8.92915	2281	2531	3225.82	3579.37	3402.6	381.066	8.5739
ENSSSCG00000017181_12_4836305_4836334_p	CYGB	68	56	71.5566	58.5836	65.0701	2450	2874	3464.82	4064.45	3764.64	57.8551	5.85437
ENSSSCG00000021019_GL893241.2_6341_6370_p	TMEM41B	54	46	56.8243	48.1222	52.4733	2154	2432	3046.22	3439.37	3242.79	61.7989	5.94951
ENSSSCG00000012005_13_189378664_189378693_p	RBM11	168	153	176.787	160.059	168.423	2247	2597	3177.74	3672.71	3425.23	20.3371	4.34604
ENSSSCG00000013750_2_66223681_66223710_p	CACNA1A	73	60	76.8181	62.7681	69.7931	2253	2927	3186.22	4139.4	3662.81	52.481	5.71372
ENSSSCG00000016301_15_147816980_147817009_m	SAG	120	127	126.276	132.859	129.568	2244	2560	3173.5	3620.39	3396.94	26.2175	4.71246
ENSSSCG00000014579_9_258871_258900_p	TMEM41B	18	12	18.9414	12.5536	15.7475	2908	3302	4112.53	4669.73	4391.13	278.846	8.12332
ENSSSCG00000030680_2_142073660_142073689_p	TCF7	24	35	25.2553	36.6148	30.935	2237	2616	3163.6	3699.58	3431.59	110.929	6.79349
ENSSSCG00000024697_6_155409862_155409891_p	TMEM125	63	61	66.2951	63.8143	65.0547	2238	2403	3165.01	3398.36	3281.68	50.445	5.65664
ENSSSCG00000022392_15_146260959_146260988_p	COPS7B	63	74	66.2951	77.414	71.8546	2031	2096	2872.27	2964.19	2918.23	40.613	5.34387
ENSSSCG00000030125_4_141715725_141715754_p	SELENOF	176	132	185.205	138.09	161.648	2143	2549	3030.66	3604.83	3317.75	20.5246	4.35928
ENSSSCG00000003815_6_137403539_137403568_m	ALG6	46	38	48.4059	39.7532	44.0795	2146	2401	3034.9	3395.53	3215.21	72.9412	6.18866
ENSSSCG00000027043_X_47683065_47683094_m	FTSJ1	51	41	53.6674	42.8916	48.2795	1992	2211	2817.11	3126.83	2971.97	61.5576	5.94386
ENSSSCG00000006221_GL893266.2_152363_152392_p	CYP7B1	142	147	149.427	153.782	151.604	1847	2295	2612.05	3245.62	2928.84	19.3189	4.27194
ENSSSCG00000027278_13_172811621_172811650_m	ARL6	19	27	19.9937	28.2457	24.1197	1874	2280	2650.24	3224.41	2937.32	121.781	6.92815
ENSSSCG00000005613_1_301883785_301883814_m	LRSAM1	35	34	36.8306	35.5686	36.1996	1920	2327	2715.29	3290.87	3003.08	82.959	6.37433
ENSSSCG00000030528_13_202652548_202652577_p	LTN1	27	31	28.4122	32.4302	30.4212	1873	2089	2648.82	2954.29	2801.56	92.0923	6.52501
ENSSSCG00000015551_9_136236317_136236346_m	RGS8	5	11	5.26151	11.5075	8.3845	1943	2283	2747.82	3228.65	2988.23	356.4	8.47735
ENSSSCG00000006763_4_116880136_116880165_m	BCL2L15	83	100	87.3411	104.614	95.9773	2056	2380	2907.62	3365.83	3136.73	32.6819	5.03042
ENSSSCG00000027797_5_35954623_35954652_m	CPM	37	31	38.9352	32.4302	35.6827	1983	2208	2804.39	3122.58	2963.48	83.051	6.37593
ENSSSCG00000005998_4_20052641_20052670_m	COL14A1	32	29	33.6737	30.3379	32.0058	1838	1863	2599.32	2634.68	2617	81.7665	6.35344
ENSSSCG00000005917_4_614212_614241_p	HSF1	49	51	51.5628	53.3529	52.4579	1901	2167	2688.42	3064.6	2876.51	54.8347	5.77702
ENSSSCG00000002885_6_40195928_40195957_m	USF2	22	28	23.1507	29.2918	26.2212	2035	2107	2877.92	2979.75	2928.84	111.697	6.80345
ENSSSCG00000011450_13_38089174_38089203_m	ITIH1	51	52	53.6674	54.3991	54.0332	1852	2126	2619.12	3006.62	2812.87	52.0581	5.70205
ENSSSCG00000013162_2_12428005_12428034_p	OR5B2	30	34	31.5691	35.5686	33.5688	1915	2026	2708.22	2865.2	2786.71	83.0147	6.37529
ENSSSCG00000000712_5_67027947_67027976_p	VWF	28	42	29.4645	43.9377	36.7011	2017	2252	2852.47	3184.81	3018.64	82.2493	6.36193
ENSSSCG00000011701_13_97543026_97543055_m	TM4SF18	73	84	76.8181	87.8754	82.3467	1563	1892	2210.42	2675.69	2443.05	29.6679	4.89083
ENSSSCG00000024422_GL893964.1_20168_20197_p	MPDU1	25	38	26.3076	39.7532	33.0304	1833	2031	2592.25	2872.27	2732.26	82.7197	6.37016
ENSSSCG00000017940_3_139943015_139943044_m	GPS2	74	74	77.8704	77.414	77.6422	2061	2208	2914.69	3122.58	3018.64	38.8788	5.28091
ALDBSSCT0000004516_164_193_m	LRP2	39	29	41.0398	30.3379	35.6889	1483	1708	2097.28	2415.48	2256.38	63.2236	5.98239
ENSSSCG00000013180_2_12925502_12925531_m	YPEL4	130	113	136.799	118.213	127.506	1825	2052	2580.94	2901.97	2741.45	21.5005	4.4263
ENSSSCG00000003897_6_152367965_152367994_p	MOB3C	42	50	44.1967	52.3068	48.2517	2062	2516	2916.11	3558.16	3237.13	67.0884	6.06799
ENSSSCG00000001700_7_45097670_45097699_m	SLC29A1	30	40	31.5691	41.8454	36.7073	2092	2447	2958.53	3460.58	3209.56	87.4366	6.45017
ENSSSCG00000025417_6_26446686_26446715_m	BBS2	8	13	8.41842	13.5998	11.0091	1779	1974	2515.89	2791.66	2653.77	241.053	7.9132
ENSSSCG00000017867_12_51619667_51619696_m	EMC6	126	125	132.59	130.767	131.679	2315	613	3273.9	866.913	2070.41	15.7232	3.97482
ENSSSCG00000015911_15_80230333_80230362_p	SCN3A	26	24	27.3599	25.1073	26.2336	1741	2038	2462.15	2882.17	2672.16	101.86	6.67045
ENSSSCG00000024567_6_54260706_54260735_p	SYT5	97	113	102.073	118.213	110.143	1630	1747	2305.17	2470.63	2387.9	21.6799	4.43829
ENSSSCG00000021674_GL892906.2_116429_116458_p	ZBTB38	145	116	152.584	121.352	136.968	1787	1876	2527.2	2653.06	2590.13	18.9105	4.24112
ALDBSSCT0000002202_77_106_p	GJC1	63	52	66.2951	54.3991	60.3471	1658	1756	2344.77	2483.36	2414.06	40.003	5.32204
ENSSSCG00000021971_6_490210_490239_m	DPEP1	50	39	52.6151	40.7993	46.7072	1571	1939	2221.73	2742.16	2481.94	53.1384	5.73168
ENSSSCG00000022044_1_263169464_263169493_m	FAM205A	16	16	16.8368	16.7382	16.7875	2071	544	2928.84	769.332	1849.08	110.146	6.78328
ENSSSCG00000004360_1_76386167_76386196_p	ASCC3	165	178	173.63	186.212	179.921	1475	1981	2085.97	2801.56	2443.76	13.5824	3.76367
ALDBSSCT0000002612_55_84_m	ENSSSCG00000011347	75	37	78.9227	38.707	58.8149	1703	1942	2408.41	2746.4	2577.4	43.8223	5.45359
ENSSSCG00000014130_2_91725832_91725861_m	ACOT12	33	33	34.726	34.5225	34.6242	1479	1554	2091.62	2197.69	2144.65	61.9409	5.95282
ENSSSCG00000010369_14_95764769_95764798_p	NPY4R	65	65	68.3997	67.9988	68.1992	1572	1795	2223.14	2538.51	2380.83	34.9099	5.12556
ENSSSCG00000014778_9_6503586_6503615_m	ENSSSCG00000014778	25	35	26.3076	36.6148	31.4612	1732	1986	2449.42	2808.63	2629.02	83.5641	6.38481
ENSSSCG00000028929_7_23231799_23231828_p	ENSSSCG00000028929	13	3	13.6799	3.13841	8.40917	1606	1838	2271.23	2599.32	2435.28	289.598	8.17791
ENSSSCG00000002263_7_92975350_92975379_m	SLCO3A1	1	1	1.0523	1.04614	1.04922	1346	1619	1903.53	2289.61	2096.57	1998.22	10.9645
ENSSSCG00000007675_3_8111871_8111900_p	EPHB4	36	35	37.8829	36.6148	37.2488	1537	1920	2173.65	2715.29	2444.47	65.6254	6.03618
ENSSSCG00000025531_5_51210538_51210567_p	SSPN	106	100	111.544	104.614	108.079	1449	1722	2049.2	2435.28	2242.24	20.7463	4.37478
ENSSSCG00000006766_4_116992098_116992127_m	PHTF1	75	63	78.9227	65.9066	72.4146	1378	1600	1948.79	2262.74	2105.76	29.0793	4.86192
ALDBSSCT0000004364_114_143_p	MLPH	40	49	42.0921	51.2607	46.6764	1604	1959	2268.4	2770.44	2519.42	53.9764	5.75426
ENSSSCG00000024711_JH118870.1_46231_46260_p	STX18	247	263	259.919	275.134	267.526	1585	1886	2241.53	2667.21	2454.37	9.17431	3.1976
ENSSSCG00000004263_1_50215003_50215032_p	ZUFSP	86	80	90.498	83.6909	87.0944	1749	1955	2473.46	2764.79	2619.12	30.0722	4.91036
ENSSSCG00000008057_3_42707451_42707480_p	ENSSSCG00000008057	17	22	17.8891	23.015	20.4521	1411	1690	1995.46	2390.02	2192.74	107.214	6.74434
ENSSSCG00000028135_10_55908692_55908721_m	ENSSSCG00000028135	49	64	51.5628	66.9527	59.2578	1487	1772	2102.94	2505.99	2304.46	38.8888	5.28128
ENSSSCG00000000800_5_77642748_77642777_m	PUS7L	45	41	47.3536	42.8916	45.1226	1412	1694	1996.87	2395.68	2196.27	48.6735	5.60506
ENSSSCG00000024513_13_33357599_33357628_m	KLHL18	58	65	61.0335	67.9988	64.5162	1347	1561	1904.95	2207.59	2056.27	31.8721	4.99422
ENSSSCG00000015195_9_57383582_57383611_p	TBRG1	55	80	57.8766	83.6909	70.7838	1532	1766	2166.58	2497.5	2332.04	32.946	5.04203
ENSSSCG00000010218_14_70176901_70176930_m	CABCOCO1	11	11	11.5753	11.5075	11.5414	1372	1502	1940.3	2124.15	2032.22	176.081	7.4601
ENSSSCG00000015243_9_62910925_62910954_p	PRDM10	82	64	86.2888	66.9527	76.6207	1393	1393	1970	1970	1970	25.711	4.68432
ENSSSCG00000001963_7_70668002_70668031_p	EGLN3	45	35	47.3536	36.6148	41.9842	1576	1606	2228.8	2271.23	2250.01	53.5919	5.74394
ENSSSCG00000017797_12_48133669_48133698_m	SLC6A4	99	125	104.178	130.767	117.472	1341	1488	1896.46	2104.35	2000.41	17.0287	4.0899
ENSSSCG00000017420_12_21054260_21054289_p	CNP	40	32	42.0921	33.4763	37.7842	1441	1618	2037.88	2288.2	2163.04	57.2472	5.83913
ENSSSCG00000016410_18_1693927_1693956_m	MNX1	223	242	234.663	253.165	243.914	1423	1733	2012.43	2450.83	2231.63	9.14924	3.19365
ENSSSCG00000022050_GL893010.2_18052_18081_m	TMEM222	139	166	146.27	173.659	159.964	1334	1546	1886.56	2186.37	2036.47	12.7308	3.67025
ENSSSCG00000002376_7_104000805_104000834_p	PGF	19	12	19.9937	12.5536	16.2737	1424	1600	2013.84	2262.74	2138.29	131.396	7.03777
ENSSSCG00000016410_18_1693929_1693958_p	MNX1	214	218	225.193	228.058	226.625	1391	1702	1967.17	2406.99	2187.08	9.65065	3.27063
ENSSSCG00000028980_15_115982929_115982958_m	ORC2	189	188	198.885	196.674	197.779	1304	1541	1844.13	2179.3	2011.72	10.1715	3.34646
ENSSSCG00000029410_4_8957934_8957963_m	ENSSSCG00000029410	48	39	50.5105	40.7993	45.6549	1369	1483	1936.06	2097.28	2016.67	44.172	5.46506
ENSSSCG00000005380_1_269059123_269059152_m	COL15A1	277	285	291.488	298.149	294.818	1398	1618	1977.07	2288.2	2132.63	7.23372	2.85474
ENSSSCG00000011488_13_48058692_48058721_m	CADPS	133	128	139.956	133.905	136.931	1294	1302	1829.99	1841.31	1835.65	13.4057	3.74477
ENSSSCG00000009732_14_24064352_24064381_m	CHFR	16	18	16.8368	18.8304	17.8336	1343	1596	1899.29	2257.08	2078.19	116.532	6.86458
ENSSSCG00000029064_4_99082882_99082911_p	OR10J3	23	28	24.203	29.2918	26.7474	1398	1438	1977.07	2033.64	2005.35	74.9739	6.22832
ENSSSCG00000030638_9_109977819_109977848_p	CH242-168I5.2	41	48	43.1444	50.2145	46.6795	1343	1423	1899.29	2012.43	1955.86	41.8997	5.38887
ALDBSSCT0000010602_97_126_m	KIAA1109	91	91	95.7595	95.1984	95.4789	1369	1567	1936.06	2216.07	2076.07	21.7437	4.44253
ENSSSCG00000016555_18_19401467_19401496_p	CPA5	56	55	58.9289	57.5375	58.2332	1249	1465	1766.35	2071.82	1919.09	32.9552	5.04243
ENSSSCG00000000087_5_6134384_6134413_m	TAB1	46	50	48.4059	52.3068	50.3564	1320	1493	1866.76	2111.42	1989.09	39.5003	5.30379
ENSSSCG00000000010_5_1134686_1134715_m	FBLN1	43	34	45.249	35.5686	40.4088	1110	1285	1569.78	1817.26	1693.52	41.9097	5.38921
ENSSSCG00000005679_1_303698890_303698919_m	ASB6	39	45	41.0398	47.0761	44.058	1349	1432	1907.77	2025.15	1966.46	44.6336	5.48006
ENSSSCG00000000942_5_104178897_104178926_m	METTL25	36	21	37.8829	21.9689	29.9259	1354	1431	1914.85	2023.74	1969.29	65.8057	6.04014
ENSSSCG00000011438_13_37764361_37764390_m	BAP1	18	16	18.9414	16.7382	17.8398	1141	1288	1613.62	1821.51	1717.56	96.2769	6.58912
ENSSSCG00000004505_1_106927141_106927170_p	SMAD2	14	9	14.7322	9.41522	12.0737	1282	1391	1813.02	1967.17	1890.1	156.546	7.29044
ENSSSCG00000009560_11_86498809_86498838_m	ENSSSCG00000009560	44	27	46.3013	28.2457	37.2735	1297	1450	1834.23	2050.61	1942.42	52.1127	5.70356
ENSSSCG00000013281_2_19841945_19841974_m	EXT2	8	9	8.41842	9.41522	8.91682	1626	347	2299.51	490.732	1395.12	156.46	7.28965
ENSSSCG00000026595_JH118788.1_51626_51655_m	DEF6	189	176	198.885	184.12	191.503	1090	1157	1541.49	1636.25	1588.87	8.29686	3.05256
ENSSSCG00000008144_3_51391272_51391301_p	NCK2	39	48	41.0398	50.2145	45.6272	1203	1356	1701.3	1917.67	1809.49	39.6581	5.30954
ENSSSCG00000023636_6_78118749_78118778_m	TMEM222	19	21	19.9937	21.9689	20.9813	1029	1218	1455.23	1722.51	1588.87	75.7279	6.24275
ENSSSCG00000012362_X_56693993_56694022_p	ARHGEF9	63	61	66.2951	63.8143	65.0547	1109	1259	1568.36	1780.49	1674.43	25.7388	4.68587
ENSSSCG00000023749_5_110527190_110527219_m	MIOX	21	26	22.0984	27.1995	24.6489	1107	1178	1565.53	1665.94	1615.74	65.55	6.03452
ENSSSCG00000023647_2_145778439_145778468_p	WNT8A	9	8	9.47072	8.36909	8.9199	1095	1263	1548.56	1786.15	1667.36	186.926	7.54632
ENSSSCG00000021899_JH118544.1_81989_82018_m	PIEZO2	81	94	85.2365	98.3368	91.7866	1054	1280	1490.58	1810.19	1650.39	17.9807	4.16838
ENSSSCG00000015664_9_74368987_74369016_m	CD55	53	71	55.772	74.2756	65.0238	1093	1251	1545.74	1769.18	1657.46	25.49	4.67186
ENSSSCG00000016829_16_21508954_21508983_m	AGXT2	7	9	7.36612	9.41522	8.39067	1173	1377	1658.87	1947.37	1803.12	214.896	7.7475
ENSSSCG00000029633_6_145340429_145340458_m	USP24	85	79	89.4457	82.6447	86.0452	1183	1405	1673.01	1986.97	1829.99	21.2678	4.4106
ALDBSSCT0000007986_49_78_p	YTHDF3	101	118	106.283	123.444	114.863	1182	1365	1671.6	1930.4	1801	15.6795	3.97081
ENSSSCG00000029803_14_33060645_33060674_m	KDM2B	8	12	8.41842	12.5536	10.486	1023	1277	1446.74	1805.95	1626.35	155.096	7.27702
ENSSSCG00000022490_9_30316756_30316785_m	GPR83	3	5	3.15691	5.23068	4.19379	1280	1332	1810.19	1883.73	1846.96	440.404	8.78268
ENSSSCG00000023643_X_16957130_16957159_p	PDHA1	114	108	119.962	112.983	116.473	1143	1232	1616.45	1742.31	1679.38	14.4187	3.84987
ENSSSCG00000028222_JH118729.1_120661_120690_m	LHFPL2	125	126	131.538	131.813	131.675	1146	1345	1620.69	1902.12	1761.4	13.3769	3.74167
ALDBSSCT0000007158_144_173_p	NCK2	1162	1090	1222.78	1140.29	1181.53	992	1276	1402.9	1804.54	1603.72	1.35732	0.440762
ENSSSCG00000012676_X_124531956_124531985_p	MBNL3	23	45	24.203	47.0761	35.6395	1200	1361	1697.06	1924.74	1810.9	50.8116	5.66708
ENSSSCG00000022737_GL896304.2_8739_8768_m	MYD88	101	96	106.283	100.429	103.356	1117	1238	1579.68	1750.8	1665.24	16.1117	4.01004
ENSSSCG00000025396_9_36764136_36764165_m	YAP1	45	34	47.3536	35.5686	41.4611	1151	1350	1627.76	1909.19	1768.47	42.6538	5.4146
ENSSSCT00000024686_35_64_p	ENSSSCG00000017216	17	11	17.8891	11.5075	14.6983	918	1186	1298.25	1677.26	1487.75	101.219	6.66134
ENSSSCG00000013944_2_57552061_57552090_m	OR2G3	49	57	51.5628	59.6297	55.5963	1024	1139	1448.15	1610.79	1529.47	27.5103	4.7819
ENSSSCG00000004889_1_175349715_175349744_p	SERPINB10	104	110	109.439	115.075	112.257	955	958	1350.57	1354.82	1352.7	12.05	3.59096
ENSSSCG00000012175_X_21457864_21457893_m	CXorf58	30	30	31.5691	31.3841	31.4766	941	1108	1330.77	1566.95	1448.86	46.0298	5.5245
ALDBSSCT0000001296_50_79_p	NRP1	36	35	37.8829	36.6148	37.2488	1101	1249	1557.05	1766.35	1661.7	44.6108	5.47932
ENSSSCG00000015487_9_127149594_127149623_p	TNFSF18	30	33	31.5691	34.5225	33.0458	910	993	1286.93	1404.31	1345.62	40.72	5.34767
ENSSSCG00000023083_16_19429317_19429346_m	ZFR	256	244	269.389	255.257	262.323	1007	1166	1424.11	1648.97	1536.54	5.85744	2.55027
ENSSSCG00000008366_JH118652.1_56140_56169_p	PELI1	178	191	187.31	199.812	193.561	1128	1171	1595.23	1656.04	1625.64	8.39859	3.07015
ENSSSCG00000027602_5_61361595_61361624_m	PLBD1	63	58	66.2951	60.6759	63.4855	1081	1106	1528.76	1564.12	1546.44	24.359	4.60638
ENSSSCG00000009782_14_31575436_31575465_m	ARL6IP4	30	35	31.5691	36.6148	34.0919	856	1023	1210.57	1446.74	1328.65	38.9727	5.28439
ENSSSCG00000003682_6_92102723_92102752_m	ANKRD12	20	29	21.0461	30.3379	25.692	1068	1331	1510.38	1882.32	1696.35	66.0264	6.04497
ENSSSCG00000023882_JH118603.1_36103_36132_m	COMMD6	48	53	50.5105	55.4452	52.9779	986	1005	1394.41	1421.28	1407.85	26.5743	4.73196
ENSSSCG00000016766_18_58829120_58829149_m	ENSSSCG00000016766	101	99	106.283	103.567	104.925	874	1086	1236.02	1535.84	1385.93	13.2088	3.72342
ENSSSCG00000013596_2_71326154_71326183_m	ENSSSCG00000013596	20	23	21.0461	24.0611	22.5536	929	1137	1313.8	1607.96	1460.88	64.7738	6.01734
ENSSSCG00000002822_6_26747801_26747830_m	AMFR	31	53	32.6214	55.4452	44.0333	927	1074	1310.98	1518.87	1414.92	32.133	5.00598
ENSSSCG00000015067_9_49253350_49253379_p	APOA5	77	86	81.0273	89.9677	85.4975	1026	1092	1450.98	1544.32	1497.65	17.5169	4.13068
ENSSSCG00000025495_GL893425.2_62049_62078_p	FAM210A	59	74	62.0859	77.414	69.7499	879	910	1243.09	1286.93	1265.01	18.1364	4.18082
ENSSSCG00000028265_4_1100556_1100585_p	TOP1MT	17	19	17.8891	19.8766	18.8829	752	1181	1063.49	1670.19	1366.84	72.3851	6.17762
ENSSSCG00000027069_1_146449133_146449162_m	EIF2AK4	9	9	9.47072	9.41522	9.44297	1010	1065	1428.36	1506.14	1467.25	155.38	7.27965
ALDBSSCT0000003003_86_115_p	RUNX1	17	13	17.8891	13.5998	15.7445	860	1008	1216.22	1425.53	1320.88	83.8946	6.39051
ENSSSCG00000005130_1_222016110_222016139_m	ELAVL2	31	40	32.6214	41.8454	37.2334	847	886	1197.84	1252.99	1225.42	32.9117	5.04053
ENSSSCG00000013349_2_41963678_41963707_p	HTATIP2	84	93	88.3934	97.2906	92.842	801	975	1132.79	1378.86	1255.82	13.5264	3.75771
ENSSSCG00000029671_6_90318566_90318595_p	ENSSSCG00000031730	9	8	9.47072	8.36909	8.9199	876	1011	1238.85	1429.77	1334.31	149.588	7.22485
ENSSSCG00000012956_2_5233048_5233077_m	PACS1	77	69	81.0273	72.1834	76.6053	871	1001	1231.78	1415.63	1323.7	17.2795	4.11099
ENSSSCG00000021880_6_58134047_58134076_p	MXRA8	15	11	15.7845	11.5075	13.646	1013	1069	1432.6	1511.79	1472.2	107.885	6.75335
ENSSSCG00000006619_4_106665519_106665548_p	SNX27	10	15	10.523	15.692	13.1075	962	1195	1360.47	1689.99	1525.23	116.363	6.86249
ENSSSCG00000021545_9_62817894_62817923_p	NFRKB	51	53	53.6674	55.4452	54.5563	844	1014	1193.6	1434.01	1313.8	24.0816	4.58986
ENSSSCG00000006009_4_22089785_22089814_p	EXT1	32	36	33.6737	37.6609	35.6673	1040	310	1470.78	438.406	954.594	26.7639	4.74221
ENSSSCG00000027989_6_40177453_40177482_p	FAM187B	25	24	26.3076	25.1073	25.7074	772	960	1091.77	1357.65	1224.71	47.6403	5.57411
ENSSSCG00000030917_3_115884887_115884916_m	YWHAE	38	46	39.9875	48.1222	44.0549	772	900	1091.77	1272.79	1182.28	26.8366	4.74613
ENSSSCG00000027725_5_71804961_71804990_m	CACNA1C	7	9	7.36612	9.41522	8.39067	899	1001	1271.38	1415.63	1343.5	160.119	7.323
ENSSSCG00000003420_6_65687629_65687658_m	FBXO6	164	171	172.578	178.889	175.733	732	749	1035.2	1059.25	1047.23	5.95917	2.57511
ENSSSCG00000007084_17_29375989_29376018_p	BFSP1	116	132	122.067	138.09	130.079	930	973	1315.22	1376.03	1345.62	10.3447	3.37082
ENSSSCG00000017998_12_57449869_57449898_p	GLP2R	60	59	63.1382	61.722	62.4301	877	1002	1240.27	1417.04	1328.65	21.2823	4.41158
ENSSSCG00000005269_1_254822690_254822719_m	TRPM6	20	15	21.0461	15.692	18.369	845	910	1195.01	1286.93	1240.97	67.5578	6.07805
ENSSSCG00000002140_7_83504706_83504735_m	KLHL33	23	31	24.203	32.4302	28.3166	880	850	1244.51	1202.08	1223.29	43.2006	5.43298
ENSSSCG00000020785_15_134560784_134560813_p	DES	63	66	66.2951	69.045	67.67	840	937	1187.94	1325.12	1256.53	18.5685	4.21478
ENSSSCG00000003345_6_58292198_58292227_p	TMEM88B	34	29	35.7783	30.3379	33.0581	1668	1676	2358.91	2370.22	2364.57	71.5275	6.16043
ENSSSCG00000009729_14_23964102_23964131_m	ZNF84	47	45	49.4582	47.0761	48.2672	854	953	1207.74	1347.75	1277.74	26.4723	4.72641
ENSSSCG00000010625_14_131874197_131874226_p	SMC3	32	34	33.6737	35.5686	34.6211	641	803	906.511	1135.61	1021.06	29.4924	4.88227
ENSSSCG00000007258_17_41617390_41617419_p	ENSSSCG00000007258	80	81	84.1842	84.737	84.4606	1034	1037	1462.3	1466.54	1464.42	17.3385	4.11591
ENSSSCG00000002333_7_101887954_101887983_p	DPF3	468	471	492.478	492.73	492.604	804	920	1137.03	1301.08	1219.05	2.47471	1.30726
ENSSSCG00000009821_14_33736382_33736411_m	ARPC3	47	56	49.4582	58.5836	54.0209	748	820	1057.83	1159.66	1108.74	20.5243	4.35926
ENSSSCG00000002633_6_190642_190671_m	GAS8	77	60	81.0273	62.7681	71.8977	731	843	1033.79	1192.18	1112.99	15.4801	3.95235
ENSSSCG00000014608_9_3437596_3437625_m	ENSSSCG00000014608	203	184	213.617	192.489	203.053	736	917	1040.86	1296.83	1168.85	5.75636	2.52516
ENSSSCG00000007268_17_42120022_42120051_m	E2F1	58	51	61.0335	53.3529	57.1932	780	915	1103.09	1294.01	1198.55	20.9561	4.3893
ENSSSCG00000000371_5_22889674_22889703_p	PMEL	107	119	112.596	124.49	118.543	686	866	970.151	1224.71	1097.43	9.25763	3.21064
ENSSSCG00000024279_JH118887.1_70663_70692_p	ZMAT5	71	77	74.7135	80.5525	77.633	727	863	1028.13	1220.47	1124.3	14.4822	3.85621
ENSSSCG00000009821_14_33736381_33736410_m	ARPC3	32	35	33.6737	36.6148	35.1442	803	780	1135.61	1103.09	1119.35	31.8502	4.99323
ENSSSCG00000026078_1_185077028_185077057_m	GLCE	18	18	18.9414	18.8304	18.8859	964	312	1363.3	441.235	902.268	47.7746	5.57817
ENSSSCG00000006760_4_116821401_116821430_p	HIPK1	21	25	22.0984	26.1534	24.1259	753	915	1064.9	1294.01	1179.45	48.8875	5.61139
ENSSSCG00000016237_15_140061522_140061551_p	DOCK10	220	244	231.507	255.257	243.382	674	836	953.18	1182.28	1067.73	4.38706	2.13326
ENSSSCG00000028852_5_98842939_98842968_m	KITLG	101	115	106.283	120.306	113.294	637	748	900.854	1057.83	979.343	8.64425	3.11174
ENSSSCG00000008831_8_41202471_41202500_p	DCUN1D4	43	42	45.249	43.9377	44.5934	818	895	1156.83	1265.72	1211.27	27.1627	4.76355
ENSSSCG00000011728_13_107383330_107383359_p	IQCJ	24	27	25.2553	28.2457	26.7505	706	744	998.435	1052.17	1025.3	38.3285	5.26035
ENSSSCG00000017301_12_16085388_16085417_p	TLK2	45	41	47.3536	42.8916	45.1226	896	1035	1267.14	1463.71	1365.42	30.2603	4.91935
ENSSSCG00000021019_GL893241.2_6307_6336_m	TMEM41B	12	14	12.6276	14.6459	13.6368	749	909	1059.25	1285.52	1172.38	85.9722	6.4258
ENSSSCG00000025737_18_6391110_6391139_m	IQCA1L	74	77	77.8704	80.5525	79.2114	637	730	900.854	1032.38	966.615	12.203	3.60916
ENSSSCG00000006955_4_1057567_1057596_p	GSDMD	1	0	1.0523	0	0.526151	648	737	916.41	1042.28	979.343	1861.33	10.8621
ENSSSCG00000009953_14_45888309_45888338_m	KIAA1671	105	93	110.492	97.2906	103.891	727	761	1028.13	1076.22	1052.17	10.1277	3.34023
ENSSSCG00000007422_17_53642412_53642441_p	DNTTIP1	68	75	71.5566	78.4602	75.0084	845	924	1195.01	1306.73	1250.87	16.6764	4.05974
ENSSSCG00000014118_2_90755538_90755567_m	THBS4	25	24	26.3076	25.1073	25.7074	711	759	1005.51	1073.39	1039.45	40.4337	5.33749
ENSSSCG00000029649_9_50855196_50855225_m	IFT46	9	8	9.47072	8.36909	8.9199	751	865	1062.07	1223.29	1142.68	128.105	7.00118
ENSSSCG00000011389_13_35431123_35431152_p	RNF123	11	8	11.5753	8.36909	9.97221	613	613	866.913	866.913	866.913	86.9329	6.44183
ENSSSCG00000009919_14_43383372_43383401_p	HNF1A	59	63	62.0859	65.9066	63.9962	605	726	855.599	1026.72	941.159	14.7065	3.87838
ENSSSCG00000023139_12_4656155_4656184_p	ENSSSCG00000023139	41	46	43.1444	48.1222	45.6333	675	809	954.594	1144.1	1049.35	22.9952	4.52326
ENSSSCG00000026078_1_185077027_185077056_m	GLCE	14	15	14.7322	15.692	15.2121	973	305	1376.03	431.335	903.682	59.4054	5.89252
ENSSSCG00000029491_GL896411.2_13031_13060_m	ENSSSCG00000012235	176	208	185.205	217.596	201.401	700	865	989.949	1223.29	1106.62	5.49463	2.45802
ENSSSCG00000027814_18_7879002_7879031_p	TRBV15	18	8	18.9414	8.36909	13.6553	638	749	902.268	1059.25	980.757	71.8226	6.16637
ENSSSCG00000011727_13_105441999_105442028_p	PTX3	46	41	48.4059	42.8916	45.6487	732	752	1035.2	1063.49	1049.35	22.9874	4.52277
ALDBSSCT0000009236_119_148_p	ZNRF1	41	51	43.1444	53.3529	48.2487	702	712	992.778	1006.92	999.849	20.7228	4.37315
ENSSSCG00000017158_12_2439032_2439061_m	CCDC40	87	89	91.5503	93.1061	92.3282	701	780	991.364	1103.09	1047.23	11.3424	3.50366
ENSSSCG00000020731_2_50555254_50555283_p	MICAL2	50	70	52.6151	73.2295	62.9223	634	682	896.611	964.494	930.553	14.7889	3.88644
ENSSSCG00000010663_14_138165218_138165247_m	C10orf82	268	274	282.017	286.641	284.329	671	739	948.937	1045.1	997.021	3.50657	1.81006
ENSSSCG00000027407_6_50960273_50960302_p	MYH14	32	42	33.6737	43.9377	38.8057	623	723	881.055	1022.48	951.766	24.5264	4.61627
ENSSSCG00000002836_6_30233290_30233319_m	SALL1	83	86	87.3411	89.9677	88.6544	674	764	953.18	1080.46	1016.82	11.4695	3.51973
ENSSSCG00000010089_14_53775893_53775922_m	ENSSSCG00000010089	48	40	50.5105	41.8454	46.178	631	688	892.369	972.979	932.674	20.1974	4.3361
ENSSSCG00000009623_14_7103794_7103823_p	PPP3CC	44	39	46.3013	40.7993	43.5503	661	776	934.795	1097.43	1016.11	23.3319	4.54423
ENSSSCG00000030123_17_15185087_15185116_p	CDS2	55	54	57.8766	56.4913	57.184	540	629	763.675	889.54	826.608	14.4552	3.85352
ENSSSCG00000008084_3_44877915_44877944_p	ZNF169	117	123	123.119	128.675	125.897	574	606	811.759	857.013	834.386	6.62753	2.72847
ENSSSCG00000002917_6_40705810_40705839_p	NFKBID	86	72	90.498	75.3218	82.9099	597	628	844.285	888.126	866.206	10.4476	3.38509
ENSSSCG00000009720_14_22361284_22361313_p	DDX60	32	40	33.6737	41.8454	37.7596	578	695	817.415	982.878	900.147	23.8389	4.57525
ENSSSCG00000008060_3_42811734_42811763_m	PDPK1	23	17	24.203	17.7843	20.9936	665	778	940.452	1100.26	1020.36	48.6031	5.60298
ENSSSCG00000010169_14_62523473_62523502_p	SIPA1L2	14	15	14.7322	15.692	15.2121	692	840	978.636	1187.94	1083.29	71.2121	6.15405
ENSSSCG00000000456_5_26860253_26860282_m	SLC16A7	39	50	41.0398	52.3068	46.6733	638	685	902.268	968.736	935.502	20.0436	4.32507
ALDBSSCT0000010516_44_73_m	MRPL1	20	12	21.0461	12.5536	16.7998	717	757	1013.99	1070.56	1042.28	62.0408	5.95515
ENSSSCG00000009170_8_128118775_128118804_p	ENSSSCG00000022361	97	81	102.073	84.737	93.4052	617	701	872.57	991.364	931.967	9.97768	3.3187
ENSSSCG00000000664_5_65479073_65479102_m	A2ML1	98	88	103.126	92.0599	97.5928	603	605	852.771	855.599	854.185	8.75254	3.1297
ENSSSCG00000029957_GL894425.2_15410_15439_p	CYP20A1	93	93	97.8641	97.2906	97.5774	591	684	835.8	967.322	901.561	9.23945	3.20781
ENSSSCG00000014029_2_81735575_81735604_m	COL23A1	23	17	24.203	17.7843	20.9936	569	725	804.688	1025.3	914.996	43.5845	5.44574
ENSSSCG00000014110_2_89485056_89485085_m	DMGDH	124	107	130.486	111.937	121.211	772	225	1091.77	318.198	704.985	5.81618	2.54007
ENSSSCG00000030451_4_375705_375734_p	LRRC24	70	75	73.6612	78.4602	76.0607	704	856	995.606	1210.57	1103.09	14.5027	3.85825
ENSSSCG00000015876_15_72464600_72464629_p	CCDC148	31	39	32.6214	40.7993	36.7103	607	601	858.428	849.942	854.185	23.2682	4.54029
ENSSSCG00000013385_2_47146114_47146143_p	INSC	92	76	96.8118	79.5063	88.1591	546	675	772.161	954.594	863.377	9.7934	3.29181
ENSSSCG00000022427_10_2735487_2735516_m	RGS1	36	33	37.8829	34.5225	36.2027	593	647	838.629	914.996	876.812	24.2195	4.5981
ENSSSCG00000004625_1_132906039_132906068_p	LEO1	79	81	83.1319	84.737	83.9344	545	653	770.746	923.481	847.114	10.0926	3.33522
ENSSSCG00000016020_15_98124037_98124066_m	DUSP19	70	76	73.6612	79.5063	76.5837	549	613	776.403	866.913	821.658	10.7289	3.42343
ENSSSCG00000011730_13_108066979_108067008_m	IL12A	107	87	112.596	91.0138	101.805	580	709	820.244	1002.68	911.461	8.953	3.16237
ENSSSCG00000026474_1_13880143_13880172_m	TIAM2	50	63	52.6151	65.9066	59.2608	578	715	817.415	1011.16	914.289	15.4282	3.9475
ENSSSCG00000014579_9_240086_240115_p	TMEM41B	35	32	36.8306	33.4763	35.1535	573	702	810.344	992.778	901.561	25.6464	4.68069
ENSSSCG00000001830_7_59288938_59288967_m	ENSSSCG00000001830	20	15	21.0461	15.692	18.369	513	600	725.492	848.528	787.01	42.8444	5.42103
ENSSSCG00000011563_13_73317982_73318011_p	FANCD2	99	96	104.178	100.429	102.303	576	636	814.587	899.44	857.013	8.37717	3.06646
ENSSSCG00000028214_X_28341826_28341855_p	ENSSSCG00000028214	59	43	62.0859	44.9838	53.5348	592	645	837.214	912.168	874.691	16.3387	4.03022
ENSSSCG00000004811_1_153511157_153511186_m	PGPEP1L	39	32	41.0398	33.4763	37.2581	640	742	905.097	1049.35	977.222	26.2285	4.71306
ENSSSCG00000004625_1_132906037_132906066_m	LEO1	72	88	75.7658	92.0599	83.9129	600	623	848.528	881.055	864.792	10.3058	3.36539
ENSSSCG00000026849_16_36433375_36433404_p	CCNO	38	35	39.9875	36.6148	38.3011	641	685	906.511	968.736	937.624	24.4803	4.61355
ENSSSCG00000006192_4_70371537_70371566_m	LACTB2	34	32	35.7783	33.4763	34.6273	588	722	831.558	1021.06	926.31	26.7508	4.74151
ALDBSSCT0000008120_156_185_m	LRIG2	14	23	14.7322	24.0611	19.3967	551	706	779.232	998.435	888.833	45.824	5.51803
ENSSSCG00000003941_6_155209325_155209354_p	SZT2	59	64	62.0859	66.9527	64.5193	594	617	840.043	872.57	856.306	13.2721	3.73032
ENSSSCG00000006252_4_82922535_82922564_m	TMEM68	129	133	135.747	139.136	137.442	547	626	773.575	885.298	829.436	6.03483	2.59331
ENSSSCG00000026443_GL893808.2_31369_31398_p	PIP5K1C	84	59	88.3934	61.722	75.0577	538	616	760.847	871.156	816.001	10.8717	3.4425
ENSSSCG00000005518_1_293631601_293631630_p	ENSSSCG00000005518	104	82	109.439	85.7831	97.6113	516	522	729.734	738.219	733.977	7.51938	2.91061
ENSSSCG00000015650_9_73711953_73711982_p	MAPKAPK2	91	91	95.7595	95.1984	95.4789	560	631	791.96	892.369	842.164	8.82042	3.14085
ENSSSCG00000022897_12_51338322_51338351_p	OR3A2	68	76	71.5566	79.5063	75.5314	533	674	753.776	953.18	853.478	11.2996	3.4982
ENSSSCG00000006959_4_1444948_1444977_m	ZNF696	13	13	13.6799	13.5998	13.6398	485	586	685.894	828.729	757.311	55.522	5.79499
ENSSSCG00000008346_3_77337895_77337924_m	APLF	50	52	52.6151	54.3991	53.5071	743	773	1050.76	1093.19	1071.97	20.0342	4.3244
ENSSSCG00000004191_1_34826028_34826057_m	MOXD1	80	78	84.1842	81.5986	82.8914	534	607	755.19	858.428	806.809	9.73332	3.28293
ENSSSCG00000017914_12_54326861_54326890_p	GLTPD2	30	26	31.5691	27.1995	29.3843	492	648	695.793	916.41	806.102	27.4331	4.77784
ENSSSCG00000023805_GL894998.2_29047_29076_p	C1orf43	149	152	156.793	159.013	157.903	609	623	861.256	881.055	871.156	5.51703	2.46389
ENSSSCG00000003231_6_51693944_51693973_m	NKG7	62	74	65.2428	77.414	71.3284	556	650	786.303	919.239	852.771	11.9556	3.57961
ENSSSCG00000017073_16_75043968_75043997_m	FAM114A2	224	223	235.716	233.288	234.502	587	581	830.143	821.658	825.901	3.52193	1.81637
ENSSSCG00000024133_4_74272416_74272445_m	VCPIP1	57	87	59.9812	91.0138	75.4975	552	681	780.646	963.079	871.863	11.5482	3.5296
ALDBSSCT0000008806_99_128_m	MAG	79	73	83.1319	76.3679	79.7499	621	693	878.227	980.05	929.138	11.6507	3.54234
ENSSSCG00000005606_1_301225182_301225211_m	LMX1B	209	237	219.931	247.934	233.933	500	497	707.107	702.864	704.985	3.01363	1.5915
ENSSSCG00000002368_7_103693898_103693927_m	LTBP2	52	61	54.7197	63.8143	59.267	539	583	762.261	824.487	793.374	13.3864	3.7427
ENSSSCG00000011136_10_71352462_71352491_m	FAM208B	35	27	36.8306	28.2457	32.5381	532	649	752.362	917.825	835.093	25.6651	4.68173
ENSSSCG00000007214_17_39739946_39739975_m	DEFB128	35	30	36.8306	31.3841	34.1073	575	668	813.173	944.695	878.934	25.7696	4.6876
ENSSSCG00000023121_2_77624482_77624511_p	ABCA7	7	9	7.36612	9.41522	8.39067	565	621	799.031	878.227	838.629	99.9478	6.6431
ENSSSCG00000026342_4_8971503_8971532_m	ENSSSCG00000026342	123	149	129.433	155.874	142.654	563	624	796.202	882.469	839.336	5.88373	2.55673
ENSSSCG00000004629_1_133199704_133199733_p	LYSMD2	15	12	15.7845	12.5536	14.1691	587	685	830.143	968.736	899.44	63.479	5.98821
ENSSSCG00000012121_X_11208653_11208682_p	EGFL6	135	143	142.061	149.597	145.829	531	570	750.947	806.102	778.525	5.33861	2.41646
ENSSSCG00000024991_8_31964901_31964930_p	KLHL5	71	75	74.7135	78.4602	76.5868	436	526	616.597	743.876	680.237	8.8819	3.15087
ENSSSCG00000011249_13_25074796_25074825_m	ENSSSCG00000011249	4	5	4.20921	5.23068	4.71994	561	654	793.374	924.896	859.135	182.022	7.50797
ENSSSCG00000014250_JH118443.1_103979_104008_m	ENSSSCG00000014250	45	60	47.3536	62.7681	55.0609	553	621	782.06	878.227	830.143	15.0768	3.91426
ENSSSCG00000011255_13_25375673_25375702_m	SLC22A14	55	52	57.8766	54.3991	56.1379	471	544	666.095	769.332	717.713	12.7848	3.67636
ENSSSCG00000004182_1_34568712_34568741_m	TAAR1	40	51	42.0921	53.3529	47.7225	551	668	779.232	944.695	861.963	18.062	4.17488
ENSSSCG00000023819_Y_866909_866938_m	ENSSSCG00000023819	38	42	39.9875	43.9377	41.9626	535	662	756.604	936.209	846.407	20.1705	4.33418
ENSSSCG00000000584_5_55363208_55363237_p	SLCO1A2	103	116	108.387	121.352	114.869	503	589	711.349	832.972	772.161	6.72207	2.74891
ENSSSCG00000008763_8_22793687_22793716_m	ENSSSCG00000008763	58	67	61.0335	70.0911	65.5623	536	637	758.018	900.854	829.436	12.6511	3.66119
ENSSSCG00000011625_13_80926937_80926966_m	CHST13	27	41	28.4122	42.8916	35.6519	516	577	729.734	816.001	772.868	21.6782	4.43817
ENSSSCG00000001063_7_12714600_12714629_m	MYLIP	39	42	41.0398	43.9377	42.4888	488	523	690.136	739.634	714.885	16.8253	4.07256
ENSSSCG00000021821_12_49801372_49801401_m	MYO1C	45	55	47.3536	57.5375	52.4455	509	595	719.835	841.457	780.646	14.8849	3.89578
ENSSSCG00000016650_18_37054687_37054716_p	IMMP2L	64	50	67.3474	52.3068	59.8271	509	543	719.835	767.918	743.876	12.4338	3.63619
ENSSSCG00000015631_9_150330265_150330294_m	GRB10	72	82	75.7658	85.7831	80.7745	528	586	746.705	828.729	787.717	9.75205	3.28571
ENSSSCG00000012131_X_12384767_12384796_m	MOSPD2	43	43	45.249	44.9838	45.1164	529	504	748.119	712.764	730.441	16.1901	4.01704
ENSSSCG00000009488_11_63662049_63662078_m	SLITRK5	15	14	15.7845	14.6459	15.2152	458	546	647.71	772.161	709.935	46.6595	5.5441
ENSSSCG00000023257_3_6704097_6704126_m	PDAP1	56	53	58.9289	55.4452	57.1871	458	580	647.71	820.244	733.977	12.8347	3.68197
ENSSSCG00000026040_9_37813603_37813632_m	ENSSSCG00000026040	41	61	43.1444	63.8143	53.4793	494	655	698.621	926.31	812.466	15.1921	3.92525
ENSSSCG00000005426_1_276517324_276517353_p	FSD1L	4	3	4.20921	3.13841	3.67381	465	568	657.609	803.273	730.441	198.824	7.63535
ENSSSCG00000021157_JH118989.1_23131_23160_m	ABCC6	83	85	87.3411	88.9215	88.1313	534	616	755.19	871.156	813.173	9.22683	3.20584
ENSSSCG00000012570_X_103012450_103012479_m	ENSSSCG00000012570	132	125	138.904	130.767	134.835	488	622	690.136	879.641	784.889	5.82108	2.54129
ENSSSCG00000009150_8_122242351_122242380_p	HADH	100	81	105.23	84.737	94.9836	468	598	661.852	845.7	753.776	7.93585	2.98838
ENSSSCG00000028031_13_78376364_78376393_m	HDAC11	176	193	185.205	201.904	193.555	578	744	817.415	1052.17	934.795	4.82962	2.27191
ENSSSCG00000001849_7_60254813_60254842_m	ANPEP	8	15	8.41842	15.692	12.0552	431	453	609.526	640.639	625.082	51.8516	5.69632
ENSSSCG00000015276_9_71059480_71059509_m	ETNK2	26	24	27.3599	25.1073	26.2336	492	591	695.793	835.8	765.797	29.1915	4.86748
ENSSSCG00000010834_10_13497538_13497567_m	MIA3	63	61	66.2951	63.8143	65.0547	501	583	708.521	824.487	766.504	11.7825	3.55857
ENSSSCG00000029760_7_106226041_106226070_m	ENSSSCG00000029760	18	9	18.9414	9.41522	14.1783	376	484	531.744	684.479	608.112	42.8902	5.42258
ENSSSCG00000005620_1_302135145_302135174_p	SH2D3C	77	81	81.0273	84.737	82.8821	641	643	906.511	909.339	907.925	10.9544	3.45344
ENSSSCG00000017797_12_48133870_48133899_m	SLC6A4	74	62	77.8704	64.8604	71.3654	483	611	683.065	864.084	773.575	10.8396	3.43824
ENSSSCG00000005426_1_276517320_276517349_m	FSD1L	48	36	50.5105	37.6609	44.0857	478	591	675.994	835.8	755.897	17.1461	4.09981
ENSSSCG00000011294_13_29181484_29181513_p	FAM198A	0	1	0	1.04614	0.523068	537	646	759.433	913.582	836.507	1599.23	10.6432
ENSSSCG00000015346_9_86210135_86210164_p	ICA1	85	99	89.4457	103.567	96.5066	482	563	681.651	796.202	738.927	7.65675	2.93673
ENSSSCG00000009331_11_7397116_7397145_p	MEDAG	107	104	112.596	108.798	110.697	516	573	729.734	810.344	770.039	6.95626	2.79831
ENSSSCG00000028452_X_47887311_47887340_m	ERAS	23	30	24.203	31.3841	27.7935	526	581	743.876	821.658	782.767	28.1637	4.81576
ENSSSCG00000009963_14_47020035_47020064_m	TPST2	28	41	29.4645	42.8916	36.178	510	556	721.249	786.303	753.776	20.8352	4.38095
ENSSSCG00000010512_14_118147354_118147383_p	SLIT1	27	24	28.4122	25.1073	26.7597	453	561	640.639	793.374	717.006	26.7942	4.74385
ENSSSCG00000013331_2_34662987_34663016_p	METTL15	82	93	86.2888	97.2906	91.7897	461	548	651.952	774.989	713.471	7.77288	2.95845
ENSSSCG00000023691_2_146027332_146027361_m	ENSSSCG00000023691	86	83	90.498	86.8293	88.6636	449	459	634.982	649.124	642.053	7.24145	2.85628
ALDBSSCT0000008365_28_57_p	CRACR2A	82	79	86.2888	82.6447	84.4668	539	550	762.261	777.817	770.039	9.11648	3.18848
ENSSSCG00000014393_2_149811348_149811377_m	GNPDA1	35	33	36.8306	34.5225	35.6765	562	626	794.788	885.298	840.043	23.5461	4.55742
ENSSSCG00000013295_2_27737483_27737512_p	TRIM44	134	109	141.009	114.029	127.519	456	545	644.881	770.746	707.814	5.55067	2.47266
ENSSSCG00000009703_14_17531028_17531057_m	HAND2	109	97	114.701	101.475	108.088	463	572	654.781	808.93	731.856	6.77092	2.75935
ENSSSCG00000006447_4_99638467_99638496_p	OR10Z1	25	28	26.3076	29.2918	27.7997	427	493	603.869	697.207	650.538	23.4009	4.54849
ENSSSCG00000003331_6_58011640_58011669_m	TNFRSF4	25	36	26.3076	37.6609	31.9842	497	491	702.864	694.379	698.621	21.8427	4.44908
ENSSSCG00000022856_10_34026489_34026518_p	NTRK2	238	245	250.448	256.303	253.376	462	496	653.367	701.45	677.408	2.67353	1.41875
ENSSSCG00000013331_2_34662986_34663015_p	METTL15	61	58	64.1905	60.6759	62.4332	440	584	622.254	825.901	724.077	11.5976	3.53576
ENSSSCG00000007897_3_32446614_32446643_p	SNN	126	151	132.59	157.966	145.278	490	572	692.965	808.93	750.947	5.16903	2.36989
ENSSSCG00000021015_12_26417277_26417306_m	COL1A1	122	114	128.381	119.259	123.82	476	518	673.166	732.563	702.864	5.67649	2.505
ENSSSCG00000010564_14_122358271_122358300_m	POLL	31	31	32.6214	32.4302	32.5258	477	560	674.58	791.96	733.27	22.5443	4.49469
ENSSSCG00000008638_3_135278332_135278361_m	YWHAQ	55	39	57.8766	40.7993	49.338	455	488	643.467	690.136	666.802	13.515	3.75649
ENSSSCG00000011815_13_137965913_137965942_m	OSTN	1	2	1.0523	2.09227	1.57229	425	489	601.041	691.55	646.296	411.054	8.68319
ENSSSCT00000022475_3_32_m	CELSR3	79	62	83.1319	64.8604	73.9962	430	543	608.112	767.918	688.015	9.29798	3.21692
ALDBSSCT0000002085_140_169_p	ARHGEF7	470	444	494.582	464.484	479.533	396	490	560.029	692.965	626.497	1.30647	0.385676
ENSSSCG00000020851_GL892520.2_76088_76117_m	MARVELD2	96	116	101.021	121.352	111.186	520	557	735.391	787.717	761.554	6.84935	2.77597
ENSSSCG00000028654_3_44013668_44013697_p	ENSSSCG00000028654	55	56	57.8766	58.5836	58.2301	424	497	599.627	702.864	651.245	11.184	3.48336
ALDBSSCT0000008890_57_86_p	ENSSSCG00000032352	123	115	129.433	120.306	124.869	405	481	572.756	680.237	626.497	5.01721	2.32689
ENSSSCG00000009359_11_12826212_12826241_m	SUPT20H	39	45	41.0398	47.0761	44.058	388	479	548.715	677.408	613.062	13.9149	3.79856
ENSSSCG00000003317_6_55575737_55575766_p	ZNF787	205	203	215.722	212.366	214.044	414	462	585.484	653.367	619.426	2.89392	1.53302
ENSSSCG00000002922_6_40820699_40820728_m	THAP8	50	57	52.6151	59.6297	56.1224	410	463	579.828	654.781	617.304	10.9992	3.45933
ENSSSCG00000012153_X_15345085_15345114_m	RAI2	99	101	104.178	105.66	104.919	409	386	578.413	545.886	562.15	5.35795	2.42168
ENSSSCG00000006009_4_22089801_22089830_m	EXT1	25	26	26.3076	27.1995	26.7535	353	371	499.217	524.673	511.945	19.1356	4.25819
ENSSSCG00000004369_1_81579636_81579665_p	PRDM1	110	115	115.753	120.306	118.029	421	469	595.384	663.266	629.325	5.33193	2.41466
ENSSSCG00000011083_GL895677.2_95322_95351_m	DNAJC1	43	40	45.249	41.8454	43.5472	347	446	490.732	630.739	560.736	12.8765	3.68667
ENSSSCG00000009390_11_18187063_18187092_p	SPRYD7	49	30	51.5628	31.3841	41.4734	412	447	582.656	632.153	607.405	14.6456	3.8724
ENSSSCG00000003679_6_91918169_91918198_m	ENSSSCG00000003679	37	42	38.9352	43.9377	41.4364	367	537	519.016	759.433	639.225	15.4266	3.94735
ENSSSCG00000007909_3_34661559_34661588_m	ABAT	41	44	43.1444	46.03	44.5872	404	505	571.342	714.178	642.76	14.4158	3.84958
ENSSSCG00000001772_7_53954684_53954713_p	ANKRD34C	6	7	6.31382	7.32295	6.81838	392	385	554.372	544.472	549.422	80.5795	6.33234
ENSSSCG00000005264_1_252235736_252235765_m	ZFAND5	327	309	344.103	323.256	333.679	364	436	514.774	616.597	565.685	1.6953	0.761537
ENSSSCG00000008606_3_126843964_126843993_m	OSR1	85	93	89.4457	97.2906	93.3682	410	449	579.828	634.982	607.405	6.50548	2.70166
ENSSSCG00000007099_17_30473214_30473243_p	SCP2D1	37	41	38.9352	42.8916	40.9134	366	381	517.602	538.815	528.209	12.9104	3.69046
ENSSSCG00000004049_1_9411670_9411699_p	ACAT2	15	28	15.7845	29.2918	22.5382	397	503	561.443	711.349	636.396	28.2364	4.81948
ENSSSCG00000016091_15_115366124_115366153_p	ENSSSCG00000016091	42	44	44.1967	46.03	45.1133	334	420	472.347	593.97	533.159	11.8182	3.56294
ENSSSCG00000013293_2_27119435_27119464_m	COMMD9	70	47	73.6612	49.1684	61.4148	365	458	516.188	647.71	581.949	9.47571	3.24423
ENSSSCG00000001848_7_60232290_60232319_p	MESP2	58	65	61.0335	67.9988	64.5162	382	428	540.23	605.283	572.756	8.87772	3.15019
ENSSSCG00000003898_6_152407852_152407881_p	MKNK1	86	69	90.498	72.1834	81.3407	345	342	487.904	483.661	485.782	5.97219	2.57826
ALDBSSCT0000004541_127_156_m	OSBPL6	414	452	435.653	472.853	454.253	341	366	482.247	517.602	499.924	1.10054	0.138213
ENSSSCG00000009176_8_129818186_129818215_m	LAMTOR3	43	48	45.249	50.2145	47.7318	367	371	519.016	524.673	521.845	10.9329	3.4506
ENSSSCG00000012157_X_16500501_16500530_m	PHKA2	55	61	57.8766	63.8143	60.8455	388	401	548.715	567.1	557.907	9.16925	3.1968
ENSSSCG00000000386_5_23013291_23013320_m	ANKRD52	63	74	66.2951	77.414	71.8546	342	435	483.661	615.183	549.422	7.64631	2.93476
ENSSSCG00000017982_12_55804540_55804569_p	HES7	145	144	152.584	150.644	151.614	358	337	506.288	476.59	491.439	3.24139	1.69661
ENSSSCG00000027663_12_46250980_46251009_p	NLK	113	94	118.91	98.3368	108.623	450	457	636.396	646.296	641.346	5.9043	2.56177
ENSSSCG00000030616_5_45556508_45556537_p	KIAA1551	29	31	30.5168	32.4302	31.4735	411	396	581.242	560.029	570.635	18.1307	4.18036
ENSSSCG00000024801_GL892638.2_8165_8194_m	TRIM33	175	141	184.153	147.505	165.829	331	436	468.105	616.597	542.351	3.27054	1.70953
ALDBSSCT0000011567_1_30_m	SNX19	40	40	42.0921	41.8454	41.9688	368	434	520.431	613.769	567.1	13.5124	3.75621
ENSSSCG00000017953_12_55279145_55279174_m	FXR2	27	30	28.4122	31.3841	29.8981	378	456	534.573	644.881	589.727	19.7246	4.30192
ENSSSCG00000015659_9_74059313_74059342_m	YOD1	34	24	35.7783	25.1073	30.4428	407	412	575.585	582.656	579.12	19.0232	4.24969
ENSSSCG00000022446_8_19915234_19915263_m	SEL1L3	11	8	11.5753	8.36909	9.97221	375	419	530.33	592.555	561.443	56.3008	5.81508
ENSSSCG00000028620_4_134572135_134572164_m	ABCD3	29	38	30.5168	39.7532	35.135	331	378	468.105	534.573	501.339	14.2689	3.83481
ENSSSCG00000017553_12_25982054_25982083_m	KAT7	61	65	64.1905	67.9988	66.0946	390	451	551.543	637.81	594.677	8.99735	3.1695
ENSSSCG00000002391_7_106009508_106009537_m	LRRC74A	54	61	56.8243	63.8143	60.3193	397	393	561.443	555.786	558.614	9.26095	3.21116
ENSSSCG00000010402_14_98721246_98721275_m	ZFAND4	109	81	114.701	84.737	99.719	319	381	451.134	538.815	494.975	4.9637	2.31141
ENSSSCG00000015697_15_19473711_19473740_p	CCNT2	54	52	56.8243	54.3991	55.6117	290	314	410.122	444.063	427.092	7.6799	2.94109
ALDBSSCT0000002623_76_105_p	DCAF1	18	25	18.9414	26.1534	22.5474	266	352	376.181	497.803	436.992	19.381	4.27657
ENSSSCG00000004153_JH118751.1_7701_7730_m	PERP	45	42	47.3536	43.9377	45.6457	378	381	534.573	538.815	536.694	11.7578	3.55555
ENSSSCG00000014336_2_146157706_146157735_p	EGR1	55	59	57.8766	61.722	59.7993	351	418	496.389	591.141	543.765	9.09316	3.18478
ENSSSCG00000028840_9_120363070_120363099_m	EZH2	105	95	110.492	99.3829	104.937	313	375	442.649	530.33	486.489	4.636	2.21288
ENSSSCG00000006058_4_37696799_37696828_p	RRM2B	95	97	99.9687	101.475	100.722	324	382	458.205	540.23	499.217	4.95639	2.30929
ENSSSCG00000014570_9_532767_532796_m	NRIP3	27	35	28.4122	36.6148	32.5135	386	403	545.886	569.928	557.907	17.1593	4.10092
ENSSSCG00000006030_4_30820526_30820555_m	TRHR	20	14	21.0461	14.6459	17.846	303	393	428.507	555.786	492.146	27.5774	4.78542
ENSSSCG00000023083_16_19429316_19429345_m	ZFR	201	181	211.513	189.351	200.432	359	414	507.703	585.484	546.594	2.72708	1.44736
ENSSSCG00000008537_3_117205693_117205722_m	TRMT61B	59	49	62.0859	51.2607	56.6733	363	429	513.36	606.698	560.029	9.88171	3.30476
ALDBSSCT0000008827_136_165_p	C19orf47	124	141	130.486	147.505	138.995	350	399	494.975	564.271	529.623	3.81037	1.92993
ALDBSSCT0000002672_77_106_m	HRH1	36	38	37.8829	39.7532	38.818	320	343	452.548	485.075	468.812	12.0772	3.59421
ENSSSCG00000001735_7_50030721_50030750_m	RHAG	136	138	143.113	144.367	143.74	323	343	456.791	485.075	470.933	3.27629	1.71206
ENSSSCG00000027466_3_7920122_7920151_m	PCOLCE	103	107	108.387	111.937	110.162	371	435	524.673	615.183	569.928	5.17355	2.37116
ENSSSCG00000007859_3_26201640_26201669_m	UMOD	25	20	26.3076	20.9227	23.6151	287	382	405.879	540.23	473.054	20.0318	4.32422
ENSSSCG00000022479_4_37783619_37783648_p	UBR5	83	88	87.3411	92.0599	89.7005	1032	1404	1459.47	1985.56	1722.51	19.2029	4.26325
ENSSSCG00000006058_4_37696800_37696829_p	RRM2B	103	101	108.387	105.66	107.023	343	434	485.075	613.769	549.422	5.13366	2.35999
ENSSSCG00000009929_14_43658763_43658792_m	TRPV4	188	177	197.833	185.166	191.499	329	361	465.276	510.531	487.904	2.54781	1.34926
ALDBSSCT0000003843_59_88_p	ZNF664	794	734	835.528	767.864	801.696	296	322	418.607	455.377	436.992	0.545084	-0.875448
ENSSSCG00000009492_11_69856765_69856794_m	GPR180	36	44	37.8829	46.03	41.9564	285	320	403.051	452.548	427.8	10.1963	3.34997
ENSSSCG00000005481_1_284996612_284996641_p	RGS3	46	54	48.4059	56.4913	52.4486	381	422	538.815	596.798	567.807	10.826	3.43642
ENSSSCG00000004534_1_114795631_114795660_p	CCDC68	59	61	62.0859	63.8143	62.9501	341	406	482.247	574.171	528.209	8.39092	3.06883
ENSSSCG00000000095_5_6562485_6562514_m	GTPBP1	22	23	23.1507	24.0611	23.6059	261	322	369.11	455.377	412.243	17.4636	4.12628
ENSSSCG00000011600_13_77573711_77573740_p	SLC6A6	297	332	312.534	347.317	329.925	266	339	376.181	479.418	427.8	1.29666	0.374795
ENSSSCG00000004262_1_50201655_50201684_m	KPNA5	155	149	163.107	155.874	159.491	317	323	448.306	456.791	452.548	2.83746	1.5046
ENSSSCG00000017879_12_52454357_52454386_m	SPNS2	38	31	39.9875	32.4302	36.2089	418	427	591.141	603.869	597.505	16.5016	4.04454
ALDBSSCT0000004516_127_156_p	LRP2	39	44	41.0398	46.03	43.5349	364	370	514.774	523.259	519.016	11.9218	3.57554
ENSSSCG00000017912_12_54197864_54197893_m	PLD2	65	75	68.3997	78.4602	73.4299	338	344	478.004	486.489	482.247	6.56744	2.71533
ENSSSCG00000015814_15_55061317_55061346_m	TACC1	47	48	49.4582	50.2145	49.8364	371	414	524.673	585.484	555.079	11.138	3.47742
ENSSSCG00000026071_17_45164463_45164492_m	DLGAP4	68	67	71.5566	70.0911	70.8238	324	382	458.205	540.23	499.217	7.04872	2.81736
ENSSSCG00000009425_11_23610252_23610281_m	ENSSSCG00000009425	49	58	51.5628	60.6759	56.1193	309	360	436.992	509.117	473.054	8.42944	3.07544
ENSSSCG00000008060_3_42793073_42793102_m	PDPK1	13	7	13.6799	7.32295	10.5014	316	367	446.891	519.016	482.954	45.9893	5.52323
ENSSSCG00000023670_GL894216.2_17622_17651_p	MDH1	158	164	166.264	171.566	168.915	359	444	507.703	627.911	567.807	3.36149	1.7491
ENSSSCG00000006238_4_81159346_81159375_p	CYP7A1	48	48	50.5105	50.2145	50.3625	332	351	469.519	496.389	482.954	9.58955	3.26146
ENSSSCG00000027577_11_2818924_2818953_p	ATP8A2	16	17	16.8368	17.7843	17.3106	322	359	455.377	507.703	481.54	27.8177	4.79793
ENSSSCG00000006681_4_108993031_108993060_p	TXNIP	28	27	29.4645	28.2457	28.8551	322	343	455.377	485.075	470.226	16.2961	4.02646
ENSSSCG00000009667_14_12491675_12491704_m	GULO	104	84	109.439	87.8754	98.6574	581	599	821.658	847.114	834.386	8.45741	3.08022
ENSSSCG00000016869_16_29335440_29335469_p	ENSSSCG00000016869	5	1	5.26151	1.04614	3.15382	304	330	429.921	466.69	448.306	142.147	7.15124
ENSSSCG00000029943_8_103120832_103120861_m	SCLT1	6	11	6.31382	11.5075	8.91065	321	422	453.963	596.798	525.38	58.9609	5.88169
ENSSSCG00000008495_3_109485064_109485093_m	PRKD3	19	16	19.9937	16.7382	18.366	338	364	478.004	514.774	496.389	27.0277	4.75636
ENSSSCG00000030379_14_53655772_53655801_m	YPEL1	28	21	29.4645	21.9689	25.7167	352	433	497.803	612.354	555.079	21.5844	4.43192
ENSSSCG00000005373_1_268060913_268060942_m	NANS	47	40	49.4582	41.8454	45.6518	348	407	492.146	575.585	533.866	11.6943	3.54773
ENSSSCG00000015596_9_143648710_143648739_p	FAM71A	13	15	13.6799	15.692	14.686	332	363	469.519	513.36	491.439	33.4631	5.0645
ENSSSCG00000015002_9_40224993_40225022_m	ELMOD1	121	119	127.329	124.49	125.909	400	459	565.685	649.124	607.405	4.82414	2.27027
ENSSSCG00000006560_4_104622564_104622593_p	CREB3L4	19	13	19.9937	13.5998	16.7968	312	419	441.235	592.555	516.895	30.7735	4.94362
ENSSSCG00000017416_12_20939302_20939331_m	DHX58	69	51	72.6089	53.3529	62.9809	292	326	412.95	461.034	436.992	6.93848	2.79462
ENSSSCG00000002859_6_38149924_38149953_p	ANKRD27	62	58	65.2428	60.6759	62.9593	354	413	500.632	584.07	542.351	8.61431	3.10673
ALDBSSCT0000003967_57_86_p	JMJD1C	85	74	89.4457	77.414	83.4299	384	481	543.058	680.237	611.647	7.33127	2.87406
ENSSSCG00000017907_12_54040706_54040735_m	PFN1	37	33	38.9352	34.5225	36.7288	335	378	473.762	534.573	504.167	13.7267	3.77892
ENSSSCG00000004390_1_84371147_84371176_m	SESN1	44	53	46.3013	55.4452	50.8733	355	356	502.046	503.46	502.753	9.88246	3.30487
ENSSSCG00000011254_13_25350793_25350822_p	XYLB	19	28	19.9937	29.2918	24.6428	324	417	458.205	589.727	523.966	21.2625	4.41024
ENSSSCG00000007842_3_24445607_24445636_p	SDR42E2	66	77	69.452	80.5525	75.0022	267	298	377.595	421.436	399.515	5.32671	2.41325
ENSSSCG00000028528_GL893460.2_25504_25533_p	ENSSSCG00000011334	97	94	102.073	98.3368	100.205	333	322	470.933	455.377	463.155	4.62207	2.20854
ALDBSSCT0000003396_159_188_m	CYYR1	324	321	340.946	335.81	338.378	297	354	420.021	500.632	460.327	1.36039	0.444023
ENSSSCG00000007253_17_41333138_41333167_m	MAPRE1	29	16	30.5168	16.7382	23.6275	248	338	350.725	478.004	414.365	17.5374	4.13236
ENSSSCG00000026175_2_105779070_105779099_p	FAM81B	1	11	1.0523	11.5075	6.2799	302	317	427.092	448.306	437.699	69.6984	6.12305
ENSSSCG00000026219_4_90697687_90697716_p	DCAF6	72	86	75.7658	89.9677	82.8667	310	387	438.406	547.301	492.853	5.94754	2.57229
ENSSSCG00000027688_1_284681571_284681600_p	RNF183	53	37	55.772	38.707	47.2395	279	375	394.566	530.33	462.448	9.78943	3.29122
ALDBSSCT0000012087_84_113_p	MCF2	192	205	202.042	214.458	208.25	303	298	428.507	421.436	424.971	2.04068	1.02905
ENSSSCG00000006901_4_136072122_136072151_p	EVI5	80	78	84.1842	81.5986	82.8914	286	380	404.465	537.401	470.933	5.68133	2.50623
ENSSSCG00000009200_8_136033943_136033972_m	ENSSSCG00000009200	69	59	72.6089	61.722	67.1654	312	341	441.235	482.247	461.741	6.87468	2.78129
ENSSSCG00000010007_14_50478161_50478190_p	MTFP1	19	17	19.9937	17.7843	18.889	289	369	408.708	521.845	465.276	24.6321	4.62247
ENSSSCG00000010809_10_5015195_5015224_m	BRINP3	40	37	42.0921	38.707	40.3996	286	351	404.465	496.389	450.427	11.1493	3.47888
ENSSSCG00000010863_10_17371676_17371705_m	AHCTF1	22	36	23.1507	37.6609	30.4058	303	331	428.507	468.105	448.306	14.7441	3.88207
ENSSSCG00000017635_12_36299714_36299743_m	MKS1	75	81	78.9227	84.737	81.8298	290	311	410.122	439.82	424.971	5.19335	2.37667
ENSSSCG00000003385_6_63032760_63032789_m	PARK7	34	17	35.7783	17.7843	26.7813	285	398	403.051	562.857	482.954	18.0333	4.17259
ENSSSCG00000027101_3_33043196_33043225_m	TVP23A	423	405	445.124	423.685	434.404	327	297	462.448	420.021	441.235	1.01572	0.022507
ENSSSCG00000027019_13_40209325_40209354_m	CACNA2D3	63	88	66.2951	92.0599	79.1775	312	361	441.235	510.531	475.883	6.01033	2.58744
ENSSSCG00000002105_7_82858614_82858643_p	OR4E1	23	14	24.203	14.6459	19.4244	255	282	360.624	398.808	379.716	19.5484	4.28898
ENSSSCG00000017317_12_17667939_17667968_m	WNT3	67	68	70.5043	71.1372	70.8208	313	334	442.649	472.347	457.498	6.45994	2.69152
ENSSSCG00000010888_10_22082707_22082736_p	CCDC185	133	127	139.956	132.859	136.408	329	364	465.276	514.774	490.025	3.59235	1.84493
ENSSSCG00000011854_13_144000109_144000138_m	LRCH3	4	4	4.20921	4.18454	4.19688	285	311	403.051	439.82	421.436	100.416	6.64985
ENSSSCG00000004114_1_21237746_21237775_p	RAB32	23	29	24.203	30.3379	27.2704	317	321	448.306	453.963	451.134	16.543	4.04815
ENSSSCG00000017682_12_39565493_39565522_p	MYO19	20	19	21.0461	19.8766	20.4613	301	359	425.678	507.703	466.69	22.8084	4.5115
ENSSSCG00000008188_3_58117055_58117084_p	MGAT4A	16	25	16.8368	26.1534	21.4951	287	325	405.879	459.619	432.749	20.1324	4.33145
ENSSSCG00000005725_1_306235278_306235307_m	TTF1	22	14	23.1507	14.6459	18.8983	389	463	550.129	654.781	602.455	31.8788	4.99453
ENSSSCG00000004589_1_125013556_125013585_p	RNF111	32	24	33.6737	25.1073	29.3905	262	326	370.524	461.034	415.779	14.1467	3.8224
ENSSSCG00000022325_13_189374074_189374103_p	RBM11	49	37	51.5628	38.707	45.1349	324	354	458.205	500.632	479.418	10.6219	3.40897
ENSSSCG00000015027_9_44434287_44434316_p	HSPB2	237	215	249.396	224.919	237.157	267	325	377.595	459.619	418.607	1.7651	0.819752
ENSSSCG00000023747_12_62506866_62506895_m	NCOR1	67	70	70.5043	73.2295	71.8669	252	311	356.382	439.82	398.101	5.53942	2.46974
ENSSSCG00000007424_17_53672091_53672120_m	TNNC2	102	104	107.335	108.798	108.066	282	337	398.808	476.59	437.699	4.05028	2.01802
ENSSSCG00000015538_9_134552702_134552731_m	KIAA1614	89	106	93.6549	110.89	102.273	269	283	380.423	400.222	390.323	3.81649	1.93225
ENSSSCG00000001702_7_45122795_45122824_p	SLC35B2	70	79	73.6612	82.6447	78.153	268	273	379.009	386.08	382.545	4.89482	2.29126
ALDBSSCT0000003916_95_124_m	ENSSSCG00000036280	30	22	31.5691	23.015	27.292	303	302	428.507	427.092	427.8	15.6749	3.97038
ENSSSCG00000006961_4_1360133_1360162_m	LY6H	13	14	13.6799	14.6459	14.1629	291	318	411.536	449.72	430.628	30.4053	4.92625
ENSSSCG00000012130_X_12356158_12356187_p	FANCB	8	6	8.41842	6.27681	7.34762	239	308	337.997	435.578	386.787	52.6412	5.71812
ENSSSCG00000015763_15_43983679_43983708_m	GPM6A	195	199	205.199	208.181	206.69	281	334	397.394	472.347	434.871	2.10398	1.07312
ENSSSCG00000017170_12_4374964_4374993_m	MGAT5B	125	110	131.538	115.075	123.306	260	259	367.696	366.281	366.988	2.97623	1.57349
ALDBSSCT0000004891_45_74_m	CDH18	57	41	59.9812	42.8916	51.4364	267	286	377.595	404.465	391.03	7.6022	2.92642
ENSSSCG00000016579_18_20821500_20821529_p	CCDC136	126	132	132.59	138.09	135.34	268	325	379.009	459.619	419.314	3.09823	1.63144
ENSSSCG00000014057_2_83026824_83026853_m	FAF2	55	61	57.8766	63.8143	60.8455	278	366	393.151	517.602	455.377	7.48415	2.90384
ENSSSCG00000001391_7_27278951_27278980_m	CCHCR1	50	47	52.6151	49.1684	50.8918	262	253	370.524	357.796	364.16	7.15558	2.83907
ENSSSCG00000017614_12_34081352_34081381_m	TRIM25	29	32	30.5168	33.4763	31.9966	302	315	427.092	445.477	436.285	13.6354	3.76928
ENSSSCG00000005504_1_291441241_291441270_p	BRINP1	62	80	65.2428	83.6909	74.4668	285	303	403.051	428.507	415.779	5.58341	2.48115
ENSSSCG00000003904_6_152628133_152628162_p	LRRC41	11	8	11.5753	8.36909	9.97221	285	329	403.051	465.276	434.164	43.5374	5.44418
ENSSSCG00000000978_5_110805246_110805275_p	MLC1	55	65	57.8766	67.9988	62.9377	235	268	332.34	379.009	355.675	5.65122	2.49856
ENSSSCG00000011230_13_19886277_19886306_p	OSBPL10	93	96	97.8641	100.429	99.1466	278	359	393.151	507.703	450.427	4.54304	2.18366
ENSSSCG00000013429_2_77816662_77816691_p	STK11	14	19	14.7322	19.8766	17.3044	292	329	412.95	465.276	439.113	25.3758	4.66538
ENSSSCG00000008230_3_62025032_62025061_m	ATOH8	42	38	44.1967	39.7532	41.9749	259	304	366.281	429.921	398.101	9.48426	3.24553
ENSSSCG00000016975_16_52600662_52600691_m	PTCD2	62	61	65.2428	63.8143	64.5285	320	345	452.548	487.904	470.226	7.2871	2.86535
ALDBSSCT0000006049_142_171_p	C5orf24	110	114	115.753	119.259	117.506	287	320	405.879	452.548	429.214	3.65269	1.86896
ENSSSCG00000026491_9_77086870_77086899_m	CFAP69	63	56	66.2951	58.5836	62.4393	309	349	436.992	493.561	465.276	7.45165	2.89756
ENSSSCG00000024952_3_1695128_1695157_p	MAD1L1	10	16	10.523	16.7382	13.6306	256	304	362.039	429.921	395.98	29.0508	4.86051
ENSSSCG00000018034_12_62329085_62329114_m	CENPV	26	23	27.3599	24.0611	25.7105	257	344	363.453	486.489	424.971	16.5291	4.04694
ENSSSCG00000007140_17_35895546_35895575_m	SMOX	31	32	32.6214	33.4763	33.0489	177	287	250.316	405.879	328.098	9.92765	3.31145
ENSSSCG00000006526_4_103423290_103423319_m	TRIM46	47	38	49.4582	39.7532	44.6057	264	294	373.352	415.779	394.566	8.84563	3.14497
ALDBSSCT0000002835_76_105_p	HSPBAP1	92	90	96.8118	94.1522	95.482	284	336	401.637	475.176	438.406	4.5915	2.19897
ENSSSCG00000005188_1_231599034_231599063_p	ZDHHC21	35	31	36.8306	32.4302	34.6304	264	296	373.352	418.607	395.98	11.4345	3.51532
ENSSSCG00000006890_4_134857466_134857495_m	ABCA4	37	43	38.9352	44.9838	41.9595	271	313	383.252	442.649	412.95	9.84164	3.2989
ALDBSSCT0000012040_36_65_m	ZDHHC15	110	137	115.753	143.321	129.537	239	247	337.997	349.311	343.654	2.65294	1.40759
ENSSSCG00000025019_2_161452582_161452611_m	ENSSSCG00000031265	20	11	21.0461	11.5075	16.2768	299	306	422.85	432.749	427.8	26.2828	4.71605
ENSSSCG00000000529_5_44765345_44765374_m	DNM1L	40	52	42.0921	54.3991	48.2456	267	301	377.595	425.678	401.637	8.32484	3.05742
ENSSSCG00000015777_15_51607923_51607952_m	TRAPPC11	17	20	17.8891	20.9227	19.4059	276	325	390.323	459.619	424.971	21.899	4.4528
ENSSSCG00000025803_13_157376103_157376132_m	C3orf52	34	24	35.7783	25.1073	30.4428	241	321	340.825	453.963	397.394	13.0538	3.7064
ENSSSCG00000011403_13_35972749_35972778_p	HYAL1	95	91	99.9687	95.1984	97.5835	295	301	417.193	425.678	421.436	4.31872	2.1106
ALDBSSCT0000012087_82_111_m	MCF2	191	182	200.99	190.397	195.693	284	310	401.637	438.406	420.021	2.14633	1.10187
ENSSSCG00000015814_15_55038954_55038983_m	TACC1	102	112	107.335	117.167	112.251	204	219	288.5	309.713	299.106	2.66462	1.41393
ENSSSCG00000017647_12_36460264_36460293_m	PPM1E	35	36	36.8306	37.6609	37.2457	255	372	360.624	526.087	443.356	11.9035	3.57332
ENSSSCG00000024585_13_117158558_117158587_m	ACTRT3	12	10	12.6276	10.4614	11.5445	228	287	322.441	405.879	364.16	31.544	4.9793
ENSSSCG00000028616_8_53082196_53082225_m	ENSSSCG00000028616	21	21	22.0984	21.9689	22.0336	256	312	362.039	441.235	401.637	18.2284	4.18811
ENSSSCG00000028208_2_56848584_56848613_m	ENSSSCG00000035777	69	58	72.6089	60.6759	66.6424	259	306	366.281	432.749	399.515	5.99491	2.58374
ENSSSCG00000006037_4_33451005_33451034_m	OXR1	103	113	108.387	118.213	113.3	233	273	329.512	386.08	357.796	3.15795	1.65899
ENSSSCG00000026268_14_86808280_86808309_m	DLG5	11	11	11.5753	11.5075	11.5414	200	244	282.843	345.068	313.955	27.2025	4.76567
ENSSSCG00000007359_17_49441146_49441175_p	LPIN3	22	20	23.1507	20.9227	22.0367	211	226	298.399	319.612	309.006	14.0223	3.80965
ENSSSCG00000013419_2_77511993_77512022_p	R3HDM4	126	99	132.59	103.567	118.079	230	268	325.269	379.009	352.139	2.98224	1.5764
ENSSSCG00000011653_13_84587530_84587559_m	PCCB	9	24	9.47072	25.1073	17.289	302	316	427.092	446.891	436.992	25.2757	4.65968
ENSSSCG00000015359_9_94585707_94585736_m	SOSTDC1	70	56	73.6612	58.5836	66.1224	316	315	446.891	445.477	446.184	6.74786	2.75443
ENSSSCG00000026402_2_72455185_72455214_m	ENSSSCG00000026402	30	37	31.5691	38.707	35.1381	265	268	374.767	379.009	376.888	10.7259	3.42303
ENSSSCG00000007291_17_43705380_43705409_m	EDEM2	50	60	52.6151	62.7681	57.6916	175	245	247.487	346.482	296.985	5.1478	2.36396
ENSSSCG00000017109_16_82784697_82784726_m	ADAMTS16	18	23	18.9414	24.0611	21.5013	233	307	329.512	434.164	381.838	17.7588	4.15046
ENSSSCG00000022797_15_63430864_63430893_m	PPP1R3B	35	19	36.8306	19.8766	28.3536	285	315	403.051	445.477	424.264	14.9633	3.90336
ENSSSCG00000025527_17_17683134_17683163_p	ENSSSCG00000025527	14	15	14.7322	15.692	15.2121	250	299	353.553	422.85	388.202	25.5192	4.67351
ENSSSCG00000021213_1_201220385_201220414_m	TMX1	16	20	16.8368	20.9227	18.8798	238	273	336.583	386.08	361.332	19.1385	4.25841
ENSSSCG00000013482_2_75776490_75776519_m	C19orf71	70	76	73.6612	79.5063	76.5837	264	270	373.352	381.838	377.595	4.93048	2.30173
ALDBSSCT0000009014_78_107_p	ENSSSCG00000033101	48	61	50.5105	63.8143	57.1624	253	297	357.796	420.021	388.909	6.80358	2.76629
ENSSSCG00000025649_9_44264011_44264040_m	SIK2	115	113	121.015	118.213	119.614	243	289	343.654	408.708	376.181	3.14495	1.65304
ENSSSCG00000006754_4_116068517_116068546_m	AMPD1	94	95	98.9164	99.3829	99.1497	220	226	311.127	319.612	315.37	3.18074	1.66936
ENSSSCG00000013419_2_77511994_77512023_p	R3HDM4	95	87	99.9687	91.0138	95.4913	238	306	336.583	432.749	384.666	4.02829	2.01017
ENSSSCG00000016892_16_34781776_34781805_m	FST	152	163	159.95	170.52	165.235	231	264	326.683	373.352	350.018	2.1183	1.08291
ENSSSCG00000003559_6_77611765_77611794_p	ARID1A	42	53	44.1967	55.4452	49.821	309	318	436.992	449.72	443.356	8.89899	3.15364
ENSSSCG00000026347_GL892449.1_77703_77732_m	NRF1	41	38	43.1444	39.7532	41.4488	235	265	332.34	374.767	353.553	8.52989	3.09253
ENSSSCG00000004552_1_118519123_118519152_m	TRIP4	35	45	36.8306	47.0761	41.9533	198	243	280.014	343.654	311.834	7.43288	2.89392
ENSSSCG00000026732_7_27970112_27970141_p	ENSSSCG00000023611	8	4	8.41842	4.18454	6.30148	208	211	294.156	298.399	296.278	47.0172	5.55512
ENSSSCG00000017362_12_19336047_19336076_m	ATXN7L3	72	74	75.7658	77.414	76.5899	260	265	367.696	374.767	371.231	4.847	2.27709
ENSSSCG00000012596_X_109216024_109216053_m	LUZP4	116	108	122.067	112.983	117.525	235	250	332.34	353.553	342.947	2.91808	1.54502
ENSSSCG00000014289_2_140655252_140655281_m	UQCRQ	38	37	39.9875	38.707	39.3473	248	255	350.725	360.624	355.675	9.03938	3.17622
ENSSSCG00000001476_7_29755106_29755135_m	HSD17B8	151	143	158.898	149.597	154.248	256	250	362.039	353.553	357.796	2.31962	1.21389
ENSSSCG00000017608_12_32792119_32792148_m	ENSSSCG00000017608	18	24	18.9414	25.1073	22.0244	227	254	321.026	359.21	340.118	15.4428	3.94887
ENSSSCG00000029577_2_83140020_83140049_p	NOP16	57	43	59.9812	44.9838	52.4825	236	226	333.754	319.612	326.683	6.22461	2.63798
ENSSSCG00000004467_JH118852.1_23344_23373_m	ELOVL4	42	53	44.1967	55.4452	49.821	218	279	308.299	394.566	351.432	7.0539	2.81842
ENSSSCG00000010850_10_16256343_16256372_p	ENAH	21	31	22.0984	32.4302	27.2643	230	227	325.269	321.026	323.148	11.8524	3.56711
ENSSSCG00000000231_5_17837513_17837542_p	ANKRD33	80	81	84.1842	84.737	84.4606	229	305	323.855	431.335	377.595	4.47066	2.16049
ENSSSCG00000028882_5_47401848_47401877_m	TMTC1	73	81	76.8181	84.737	80.7775	209	255	295.571	360.624	328.098	4.06174	2.0221
ENSSSCG00000030565_9_39467204_39467233_m	GRIA4	61	58	64.1905	60.6759	62.4332	240	284	339.411	401.637	370.524	5.93473	2.56918
ENSSSCG00000024434_GL892959.1_11310_11339_m	AP2B1	57	45	59.9812	47.0761	53.5287	232	278	328.098	393.151	360.624	6.73703	2.75211
ENSSSCG00000009261_8_148230337_148230366_p	CSN2	45	35	47.3536	36.6148	41.9842	257	286	363.453	404.465	383.959	9.14532	3.19303
ENSSSCG00000015079_9_49724814_49724843_p	BACE1	130	121	136.799	126.582	131.691	212	274	299.813	387.495	343.654	2.60955	1.3838
ENSSSCG00000025408_13_28364559_28364588_m	ULK4	21	19	22.0984	19.8766	20.9875	227	259	321.026	366.281	343.654	16.3742	4.03336
ENSSSCG00000015874_15_71726910_71726939_p	ACVR1	62	52	65.2428	54.3991	59.8209	229	250	323.855	353.553	338.704	5.66197	2.5013
ENSSSCG00000029875_6_41268876_41268905_p	ZNF461	62	49	65.2428	51.2607	58.2517	207	261	292.742	369.11	330.926	5.68097	2.50614
ENSSSCG00000004684_1_141486254_141486283_m	SPG11	532	562	559.825	587.928	573.877	246	318	347.897	449.72	398.808	0.694937	-0.525045
ENSSSCG00000027681_GL895238.2_61880_61909_p	ZFR	38	38	39.9875	39.7532	39.8703	232	228	328.098	322.441	325.269	8.15818	3.02825
ENSSSCG00000024859_15_150066674_150066703_m	AGAP1	19	23	19.9937	24.0611	22.0274	223	246	315.37	347.897	331.633	15.0555	3.91221
ENSSSCG00000012586_X_106099512_106099541_m	ALG13	85	96	89.4457	100.429	94.9374	236	295	333.754	417.193	375.474	3.95496	1.98366
ENSSSCG00000022197_15_65696160_65696189_p	HS6ST1	18	21	18.9414	21.9689	20.4551	256	299	362.039	422.85	392.444	19.1856	4.26195
ALDBSSCT0000002720_60_89_m	ZBTB38	20	25	21.0461	26.1534	23.5997	243	250	343.654	353.553	348.604	14.7715	3.88475
ENSSSCG00000023805_GL894998.2_34224_34253_m	C1orf43	64	55	67.3474	57.5375	62.4424	246	245	347.897	346.482	347.189	5.56015	2.47512
ENSSSCG00000029249_5_108177927_108177956_p	NAV3	56	38	58.9289	39.7532	49.3411	176	231	248.902	326.683	287.792	5.83272	2.54417
ENSSSCG00000015923_15_84422220_84422249_m	NOSTRIN	3	3	3.15691	3.13841	3.14766	207	243	292.742	343.654	318.198	101.09	6.6595
ENSSSCG00000025854_X_127080290_127080319_m	MMGT1	50	67	52.6151	70.0911	61.3531	228	224	322.441	316.784	319.612	5.20939	2.38111
ENSSSCG00000010475_14_114202221_114202250_p	CYP26A1	94	98	98.9164	102.521	100.719	234	281	330.926	397.394	364.16	3.61561	1.85424
ENSSSCG00000017192_12_5368186_5368215_p	EVPL	69	67	72.6089	70.0911	71.35	193	216	272.943	305.47	289.207	4.05335	2.01912
ENSSSCG00000016822_16_20782658_20782687_p	AMACR	116	111	122.067	116.121	119.094	208	267	294.156	377.595	335.876	2.82026	1.49583
ALDBSSCT0000005525_94_123_p	DPY19L1	182	174	191.519	182.028	186.773	191	193	270.115	272.943	271.529	1.45379	0.539818
ENSSSCG00000028798_GL893191.2_73638_73667_m	NCOA2	50	54	52.6151	56.4913	54.5532	203	238	287.085	336.583	311.834	5.71614	2.51504
ALDBSSCT0000003904_83_112_m	THOC5	239	257	251.5	268.857	260.179	240	241	339.411	340.825	340.118	1.30725	0.386535
ENSSSCG00000011813_13_136698190_136698219_p	P3H2	117	106	123.119	110.89	117.005	248	291	350.725	411.536	381.131	3.25739	1.70372
ENSSSCG00000028882_5_47401849_47401878_m	TMTC1	61	69	64.1905	72.1834	68.1869	186	273	263.044	386.08	324.562	4.75989	2.25093
ENSSSCG00000003219_6_51160334_51160363_m	FAM71E1	136	140	143.113	146.459	144.786	213	241	301.227	340.825	321.026	2.21725	1.14877
ENSSSCG00000015259_9_67621151_67621180_p	B3GAT1	29	20	30.5168	20.9227	25.7197	218	234	308.299	330.926	319.612	12.4267	3.63537
ENSSSCG00000006805_4_120093020_120093049_m	PROK1	351	323	369.358	337.902	353.63	202	211	285.671	298.399	292.035	0.825821	-0.276099
ENSSSCG00000025284_6_17369460_17369489_p	COQ9	83	99	87.3411	103.567	95.4543	243	244	343.654	345.068	344.361	3.6076	1.85104
ENSSSCG00000025416_13_35566244_35566273_p	CAMKV	34	35	35.7783	36.6148	36.1965	209	232	295.571	328.098	311.834	8.61503	3.10686
ENSSSCG00000011399_13_35907074_35907103_p	GNAI2	38	40	39.9875	41.8454	40.9165	198	193	280.014	272.943	276.479	6.75715	2.75642
ENSSSCG00000001764_7_53376401_53376430_p	SH2D7	82	74	86.2888	77.414	81.8514	207	276	292.742	390.323	341.533	4.17259	2.06094
ENSSSCG00000022227_2_61866232_61866261_m	BRD4	33	21	34.726	21.9689	28.3474	215	244	304.056	345.068	324.562	11.4494	3.5172
ENSSSCG00000003454_6_68671708_68671737_m	KAZN	15	14	15.7845	14.6459	15.2152	196	203	277.186	287.085	282.136	18.543	4.2128
ENSSSCG00000002259_7_94554079_94554108_m	ENSSSCG00000002259	56	59	58.9289	61.722	60.3255	231	235	326.683	332.34	329.512	5.46223	2.44949
ENSSSCG00000014950_9_29857695_29857724_p	VSTM5	40	22	42.0921	23.015	32.5535	210	213	296.985	301.227	299.106	9.18813	3.19977
ENSSSCG00000024517_7_71776532_71776561_p	AKAP6	28	29	29.4645	30.3379	29.9012	178	252	251.73	356.382	304.056	10.1687	3.34606
ENSSSCG00000006274_4_87186049_87186078_p	PRKDC	37	33	38.9352	34.5225	36.7288	212	231	299.813	326.683	313.248	8.52867	3.09232
ENSSSCG00000010219_14_70630605_70630634_p	ARID5B	39	43	41.0398	44.9838	43.0118	260	67	367.696	94.7523	231.224	5.37582	2.42649
ENSSSCG00000002573_7_132100086_132100115_m	ENSSSCG00000002573	4	6	4.20921	6.27681	5.24301	179	247	253.144	349.311	301.227	57.4531	5.84431
ENSSSCG00000001759_7_53228613_53228642_m	DNAJA4	47	45	49.4582	47.0761	48.2672	190	232	268.701	328.098	298.399	6.18224	2.62813
ENSSSCG00000000418_5_24051949_24051978_m	TAC3	85	83	89.4457	86.8293	88.1375	207	222	292.742	313.955	303.349	3.44177	1.78315
ENSSSCG00000016295_15_147371404_147371433_m	NGEF	36	43	37.8829	44.9838	41.4334	195	195	275.772	275.772	275.772	6.65579	2.73461
ENSSSCG00000013461_2_76848915_76848944_m	PEAK3	33	43	34.726	44.9838	39.8549	228	270	322.441	381.838	352.139	8.83553	3.14332
ENSSSCG00000025529_13_44478640_44478669_m	FAM3D	44	51	46.3013	53.3529	49.8271	230	228	325.269	322.441	323.855	6.49957	2.70034
ENSSSCG00000001000_7_2519342_2519371_p	ECI2	50	51	52.6151	53.3529	52.984	200	231	282.843	326.683	304.763	5.75198	2.52406
ENSSSCG00000002482_7_122936904_122936933_p	ENSSSCG00000002482	25	20	26.3076	20.9227	23.6151	212	225	299.813	318.198	309.006	13.0851	3.70985
ENSSSCG00000015733_15_35290358_35290387_m	GLI2	94	80	98.9164	83.6909	91.3037	232	238	328.098	336.583	332.34	3.63994	1.86392
ENSSSCG00000000005_5_498952_498981_m	CDPF1	87	96	91.5503	100.429	95.9897	193	251	272.943	354.968	313.955	3.27072	1.70961
ALDBSSCT0000007985_65_94_p	YTHDF3	412	376	433.549	393.347	413.448	202	283	285.671	400.222	342.947	0.82948	-0.269721
ENSSSCG00000028244_3_43395167_43395196_p	ECM2	80	75	84.1842	78.4602	81.3222	176	176	248.902	248.902	248.902	3.06068	1.61385
ENSSSCG00000015512_9_130015653_130015682_p	PAPPA2	53	69	55.772	72.1834	63.9777	149	182	210.718	257.387	234.052	3.65834	1.87119
ENSSSCG00000016637_18_32282822_32282851_p	TFEC	28	35	29.4645	36.6148	33.0396	223	272	315.37	384.666	350.018	10.5939	3.40516
ENSSSCG00000009144_8_121606689_121606718_p	ETNPPL	14	22	14.7322	23.015	18.8736	190	261	268.701	369.11	318.905	16.8969	4.07869
ENSSSCG00000011246_13_24863466_24863495_p	VILL	78	83	82.0796	86.8293	84.4544	164	211	231.931	298.399	265.165	3.13974	1.65065
ENSSSCG00000024125_11_18285173_18285202_p	KPNA3	59	55	62.0859	57.5375	59.8117	189	269	267.286	380.423	323.855	5.41458	2.43685
ENSSSCG00000020963_9_119466952_119466981_m	EPDR1	34	47	35.7783	49.1684	42.4733	251	274	354.968	387.495	371.231	8.74033	3.12769
ENSSSCG00000014581_9_1506701_1506730_p	TUB	15	13	15.7845	13.5998	14.6922	182	231	257.387	326.683	292.035	19.8769	4.31302
ENSSSCG00000026661_18_1085119_1085148_p	PTPRN2	29	27	30.5168	28.2457	29.3812	196	210	277.186	296.985	287.085	9.77105	3.28851
ENSSSCG00000010416_14_100716973_100717002_p	ZNF32	40	45	42.0921	47.0761	44.5841	186	250	263.044	353.553	308.299	6.91499	2.78973
ENSSSCG00000012816_X_143109788_143109817_m	MTCP1	14	14	14.7322	14.6459	14.6891	226	206	319.612	291.328	305.47	20.7957	4.37822
ENSSSCG00000010429_14_106279651_106279680_m	PRKG1	25	15	26.3076	15.692	20.9998	180	232	254.558	328.098	291.328	13.8729	3.7942
ENSSSCG00000008427_3_98959830_98959859_m	KCNK12	47	63	49.4582	65.9066	57.6824	223	254	315.37	359.21	337.29	5.84736	2.54779
ENSSSCG00000015607_9_145637593_145637622_p	HHAT	74	76	77.8704	79.5063	78.6884	172	196	243.245	277.186	260.215	3.30691	1.72548
ENSSSCG00000003523_6_74558247_74558276_p	EPHA8	128	132	134.695	138.09	136.392	187	224	264.458	316.784	290.621	2.13077	1.09138
ENSSSCG00000004213_1_39211384_39211413_p	ENSSSCG00000004213	59	55	62.0859	57.5375	59.8117	190	208	268.701	294.156	281.428	4.70524	2.23427
ENSSSCG00000017267_12_13153105_13153134_m	APOH	204	213	214.67	222.827	218.748	301	355	425.678	502.046	463.862	2.12053	1.08442
ENSSSCG00000016069_15_111622894_111622923_m	CCDC150	66	71	69.452	74.2756	71.8638	190	200	268.701	282.843	275.772	3.83742	1.94014
ENSSSCG00000017802_12_48732924_48732953_p	BHLHA9	90	79	94.7072	82.6447	88.676	197	222	278.6	313.955	296.278	3.34113	1.74034
ENSSSCG00000002963_6_43029148_43029177_m	EIF3K	335	304	352.521	318.025	335.273	167	177	236.174	250.316	243.245	0.725512	-0.462929
ENSSSCG00000015013_9_42986025_42986054_m	RDX	12	10	12.6276	10.4614	11.5445	179	246	253.144	347.897	300.52	26.0315	4.70219
ENSSSCG00000015092_9_50672816_50672845_p	CD3E	22	22	23.1507	23.015	23.0828	248	243	350.725	343.654	347.189	15.041	3.91083
ENSSSCG00000008141_3_50754384_50754413_m	ST6GAL2	61	52	64.1905	54.3991	59.2948	218	240	308.299	339.411	323.855	5.46178	2.44937
ENSSSCG00000022227_2_61866231_61866260_m	BRD4	31	37	32.6214	38.707	35.6642	199	225	281.428	318.198	299.813	8.40656	3.07152
ENSSSCG00000008434_3_99616700_99616729_m	TTC7A	40	35	42.0921	36.6148	39.3534	171	216	241.831	305.47	273.65	6.95366	2.79777
ENSSSCG00000004673_1_141091471_141091500_m	SLC28A2	60	50	63.1382	52.3068	57.7225	150	209	212.132	295.571	253.851	4.39779	2.13678
ENSSSCG00000008166_3_55465237_55465266_m	CREG2	18	10	18.9414	10.4614	14.7014	216	253	305.47	357.796	331.633	22.5579	4.49556
ENSSSCG00000000740_5_69552165_69552194_p	TEX52	39	35	41.0398	36.6148	38.8273	178	174	251.73	246.073	248.902	6.41048	2.68043
ENSSSCG00000030362_13_145222192_145222221_p	ENSSSCG00000030362	70	75	73.6612	78.4602	76.0607	140	156	197.99	220.617	209.304	2.7518	1.46037
ENSSSCG00000023584_9_119584344_119584373_m	ENSSSCG00000023584	68	58	71.5566	60.6759	66.1162	165	180	233.345	254.558	243.952	3.68974	1.88352
ENSSSCG00000006679_4_108745945_108745974_p	ENSSSCG00000006679	32	28	33.6737	29.2918	31.4827	229	206	323.855	291.328	307.591	9.77016	3.28838
ENSSSCG00000011747_13_117970167_117970196_m	CLDN11	22	21	23.1507	21.9689	22.5598	187	215	264.458	304.056	284.257	12.6002	3.65537
ALDBSSCT0000009754_38_67_m	SUPT3H	82	100	86.2888	104.614	95.4512	217	237	306.884	335.169	321.026	3.36325	1.74986
ENSSSCG00000016613_18_26598719_26598748_p	AASS	14	18	14.7322	18.8304	16.7813	157	167	222.032	236.174	229.103	13.6522	3.77106
ENSSSCG00000022496_15_83631477_83631506_m	STK39	118	110	124.172	115.075	119.623	323	342	456.791	483.661	470.226	3.93089	1.97486
ENSSSCG00000024254_2_73216324_73216353_p	ALKBH7	36	34	37.8829	35.5686	36.7258	213	208	301.227	294.156	297.692	8.10581	3.01896
ENSSSCG00000015581_9_141736574_141736603_m	CENPF	56	65	58.9289	67.9988	63.4639	173	198	244.659	280.014	262.337	4.13364	2.04741
ENSSSCG00000011367_13_34853779_34853808_m	ARIH2	47	43	49.4582	44.9838	47.221	179	237	253.144	335.169	294.156	6.22935	2.63908
ENSSSCG00000028484_13_136987072_136987101_m	CLDN1	20	16	21.0461	16.7382	18.8921	146	182	206.475	257.387	231.931	12.2766	3.61784
ENSSSCG00000024089_2_112821543_112821572_p	C5orf30	54	71	56.8243	74.2756	65.55	134	202	189.505	285.671	237.588	3.62453	1.85779
ENSSSCG00000017900_12_53990782_53990811_p	KIF1C	82	113	86.2888	118.213	102.251	166	202	234.759	285.671	260.215	2.54487	1.34759
ENSSSCG00000016496_18_9675613_9675642_p	ADCK2	75	50	78.9227	52.3068	65.6147	161	183	227.688	258.801	243.245	3.70717	1.89032
ENSSSCG00000016592_18_21695795_21695824_p	FSCN3	38	40	39.9875	41.8454	40.9165	222	285	313.955	403.051	358.503	8.76183	3.13123
ENSSSCG00000009243_8_144704302_144704331_p	THAP9	57	50	59.9812	52.3068	56.144	183	178	258.801	251.73	255.266	4.54662	2.18479
ENSSSCG00000017834_12_50542688_50542717_m	ENSSSCG00000017834	133	125	139.956	130.767	135.362	179	187	253.144	264.458	258.801	1.91192	0.935025
ENSSSCG00000026420_GL893916.2_142495_142524_m	ENSSSCG00000001810	82	74	86.2888	77.414	81.8514	201	247	284.257	349.311	316.784	3.87023	1.95242
ENSSSCG00000023241_14_65738178_65738207_p	ENSSSCG00000028345	12	19	12.6276	19.8766	16.2521	203	227	287.085	321.026	304.056	18.7087	4.22564
ENSSSCG00000017940_3_139941673_139941702_p	GPS2	55	48	57.8766	50.2145	54.0456	205	204	289.914	288.5	289.207	5.35116	2.41985
ENSSSCG00000016877_16_29706471_29706500_p	NNT	52	38	54.7197	39.7532	47.2364	206	244	291.328	345.068	318.198	6.73628	2.75195
ENSSSCG00000014780_9_6537599_6537628_p	TRIM21	90	82	94.7072	85.7831	90.2452	153	174	216.375	246.073	231.224	2.56217	1.35737
ALDBSSCT0000010488_157_186_m	NMU	78	79	82.0796	82.6447	82.3622	168	172	237.588	243.245	240.416	2.91901	1.54548
ENSSSCG00000010648_14_135630857_135630886_p	CCDC186	24	23	25.2553	24.0611	24.6582	188	230	265.872	325.269	295.571	11.9867	3.58336
ENSSSCG00000014036_2_81919244_81919273_p	TMED9	49	37	51.5628	38.707	45.1349	148	180	209.304	254.558	231.931	5.13862	2.36138
ENSSSCG00000001711_7_47000336_47000365_m	CLIC5	29	27	30.5168	28.2457	29.3812	204	237	288.5	335.169	311.834	10.6134	3.40781
ENSSSCG00000023754_6_132612286_132612315_p	ENSSSCG00000023754	12	11	12.6276	11.5075	12.0676	140	166	197.99	234.759	216.375	17.9303	4.16433
ENSSSCG00000009419_11_22558126_22558155_m	GPALPP1	31	43	32.6214	44.9838	38.8026	188	208	265.872	294.156	280.014	7.21638	2.85127
ENSSSCG00000017141_12_1502725_1502754_m	AATK	102	97	107.335	101.475	104.405	152	228	214.96	322.441	268.701	2.57364	1.36381
ENSSSCG00000026894_18_51024819_51024848_m	NFE2L3	81	78	85.2365	81.5986	83.4175	218	264	308.299	373.352	340.825	4.08578	2.03061
ENSSSCG00000011547_13_73142055_73142084_m	MTMR14	63	89	66.2951	93.1061	79.7006	183	181	258.801	255.973	257.387	3.22942	1.69128
ENSSSCG00000010248_14_78086751_78086780_m	KIF1BP	10	15	10.523	15.692	13.1075	142	203	200.818	287.085	243.952	18.6116	4.21813
ENSSSCG00000007623_3_6693825_6693854_m	BUD31	5	8	5.26151	8.36909	6.8153	176	207	248.902	292.742	270.822	39.7373	5.31242
ENSSSCG00000007943_3_38931089_38931118_m	NMRAL1	73	43	76.8181	44.9838	60.901	167	185	236.174	261.63	248.902	4.08699	2.03104
ENSSSCG00000013473_2_75940931_75940960_m	GNA15	78	91	82.0796	95.1984	88.639	154	152	217.789	214.96	216.375	2.44108	1.28752
ALDBSSCT0000011272_18_47_p	ENSSSCG00000023886	136	133	143.113	139.136	141.125	156	167	220.617	236.174	228.395	1.6184	0.694565
ENSSSCG00000029125_2_145752693_145752722_p	FAM13B	39	56	41.0398	58.5836	49.8117	181	191	255.973	270.115	263.044	5.28076	2.40075
ENSSSCG00000007830_3_22565324_22565353_p	RBBP6	95	93	99.9687	97.2906	98.6297	163	144	230.517	203.647	217.082	2.20098	1.13814
ENSSSCG00000025876_14_77511564_77511593_m	PBLD	70	63	73.6612	65.9066	69.7839	189	208	267.286	294.156	280.721	4.02273	2.00817
ENSSSCG00000003524_6_74612231_74612260_m	C1QA	21	39	22.0984	40.7993	31.4488	197	213	278.6	301.227	289.914	9.21859	3.20455
ENSSSCG00000013232_2_16168707_16168736_m	MTCH2	19	19	19.9937	19.8766	19.9352	190	239	268.701	337.997	303.349	15.2168	3.92759
ENSSSCG00000017198_12_5480294_5480323_p	ACOX1	25	34	26.3076	35.5686	30.9381	169	151	239.002	213.546	226.274	7.31377	2.87062
ENSSSCG00000002046_7_81757504_81757533_m	ENSSSCG00000002046	23	25	24.203	26.1534	25.1782	170	196	240.416	277.186	258.801	10.2788	3.3616
ALDBSSCT0000009752_84_113_p	HSP90AB1	65	63	68.3997	65.9066	67.1531	149	191	210.718	270.115	240.416	3.58012	1.84001
ENSSSCG00000010903_10_25357907_25357936_m	LHX9	40	45	42.0921	47.0761	44.5841	186	198	263.044	280.014	271.529	6.09026	2.6065
ENSSSCG00000023584_9_119584346_119584375_p	ENSSSCG00000023584	58	72	61.0335	75.3218	68.1777	151	178	213.546	251.73	232.638	3.41223	1.77072
ENSSSCG00000007286_17_43496447_43496476_m	ACSS2	99	103	104.178	107.752	105.965	163	186	230.517	263.044	246.78	2.32889	1.21964
ENSSSCG00000027311_GL893789.2_3570_3599_m	NEBL	75	61	78.9227	63.8143	71.3685	170	180	240.416	254.558	247.487	3.46774	1.794
ENSSSCG00000011306_13_30784701_30784730_m	ZNF502	43	32	45.249	33.4763	39.3627	164	186	231.931	263.044	247.487	6.28736	2.65245
ENSSSCG00000004206_1_37339228_37339257_p	ARHGAP18	27	35	28.4122	36.6148	32.5135	151	199	213.546	281.428	247.487	7.61184	2.92825
ENSSSCG00000002859_6_38151386_38151415_p	ANKRD27	20	17	21.0461	17.7843	19.4152	157	173	222.032	244.659	233.345	12.0187	3.58721
ENSSSCG00000009958_14_46803094_46803123_m	SEZ6L	11	17	11.5753	17.7843	14.6798	183	190	258.801	268.701	263.751	17.9669	4.16727
ENSSSCG00000008883_8_50868999_50869028_p	ENSSSCG00000008883	76	75	79.975	78.4602	79.2176	145	164	205.061	231.931	218.496	2.75818	1.46371
ALDBSSCT0000003196_141_170_m	GP9	65	59	68.3997	61.722	65.0608	195	176	275.772	248.902	262.337	4.03217	2.01156
ENSSSCG00000026009_5_65991023_65991052_p	ENSSSCG00000026009	38	44	39.9875	46.03	43.0087	131	172	185.262	243.245	214.253	4.98162	2.31662
ENSSSCG00000006497_4_102697286_102697315_p	MEX3A	59	55	62.0859	57.5375	59.8117	105	160	148.492	226.274	187.383	3.13289	1.64749
ALDBSSCT0000010667_74_103_p	THAP9	891	1035	937.602	1082.75	1010.18	174	105	246.073	148.492	197.283	0.195295	-2.35627
ENSSSCG00000009825_14_33838217_33838246_p	PPTC7	54	50	56.8243	52.3068	54.5656	147	166	207.889	234.759	221.324	4.05612	2.0201
ENSSSCG00000027479_JH118486.1_79593_79622_p	RELA	74	67	77.8704	70.0911	73.9807	164	174	231.931	246.073	239.002	3.2306	1.6918
ENSSSCG00000027808_17_13801703_13801732_m	PSD3	58	69	61.0335	72.1834	66.6085	175	188	247.487	265.872	256.68	3.85356	1.94619
ENSSSCG00000009270_11_118885_118914_p	IFT88	19	21	19.9937	21.9689	20.9813	190	194	268.701	274.357	271.529	12.9415	3.69393
ALDBSSCT0000005910_87_116_p	ENSSSCG00000040187	76	68	79.975	71.1372	75.5561	119	140	168.291	197.99	183.141	2.4239	1.27733
ENSSSCG00000029448_12_58078338_58078367_m	TMEM220	56	73	58.9289	76.3679	67.6484	152	166	214.96	234.759	224.86	3.32395	1.7329
ENSSSCG00000024403_7_28005313_28005342_p	PRRT1	47	53	49.4582	55.4452	52.4517	145	171	205.061	241.831	223.446	4.26003	2.09086
ENSSSCG00000007868_3_27037006_27037035_m	TMC5	23	22	24.203	23.015	23.609	118	151	166.877	213.546	190.212	8.05676	3.0102
ENSSSCG00000003101_6_47607503_47607532_p	HIF3A	58	52	61.0335	54.3991	57.7163	133	163	188.09	230.517	209.304	3.62642	1.85855
ENSSSCG00000006520_4_103354356_103354385_m	SCAMP3	58	60	61.0335	62.7681	61.9008	181	161	255.973	227.688	241.831	3.90674	1.96597
ENSSSCG00000008006_3_41399198_41399227_p	FBXL16	74	65	77.8704	67.9988	72.9346	156	188	220.617	265.872	243.245	3.33511	1.73773
ENSSSCG00000023264_15_122879764_122879793_m	IDH1	65	70	68.3997	73.2295	70.8146	200	195	282.843	275.772	279.307	3.9442	1.97973
ENSSSCG00000026953_6_113249898_113249927_p	TPGS2	52	50	54.7197	52.3068	53.5133	158	173	223.446	244.659	234.052	4.37373	2.12886
ENSSSCG00000015531_9_133351481_133351510_m	CEP350	43	43	45.249	44.9838	45.1164	127	180	179.605	254.558	217.082	4.81159	2.26651
ENSSSCG00000017735_12_44476113_44476142_m	RHOT1	37	33	38.9352	34.5225	36.7288	160	169	226.274	239.002	232.638	6.33394	2.6631
ENSSSCG00000021034_GL894085.2_7114_7143_p	TMPRSS6	94	96	98.9164	100.429	99.6727	145	145	205.061	205.061	205.061	2.05734	1.04078
ENSSSCG00000025521_11_12724649_12724678_p	ALG5	18	19	18.9414	19.8766	19.409	145	202	205.061	285.671	245.366	12.6419	3.66014
ENSSSCG00000009916_14_43121485_43121514_p	ACADS	11	17	11.5753	17.7843	14.6798	104	146	147.078	206.475	176.777	12.0422	3.59002
ENSSSCG00000028077_GL892321.2_58214_58243_m	SMARCC1	72	79	75.7658	82.6447	79.2053	107	128	151.321	181.019	166.17	2.09797	1.06899
ENSSSCG00000024996_GL895197.2_2124_2153_m	MAPKAPK2	38	37	39.9875	38.707	39.3473	176	192	248.902	271.529	260.215	6.6133	2.72537
ENSSSCG00000029012_JH118637.1_8007_8036_m	ENSSSCG00000026164	42	39	44.1967	40.7993	42.498	141	154	199.404	217.789	208.597	4.90838	2.29525
ENSSSCG00000027033_15_35383924_35383953_m	GLI2	58	54	61.0335	56.4913	58.7624	154	171	217.789	241.831	229.81	3.91083	1.96747
ENSSSCG00000001214_7_24243984_24244013_m	GPX5	43	39	45.249	40.7993	43.0242	136	152	192.333	214.96	203.647	4.73331	2.24285
ENSSSCG00000025626_6_73960194_73960223_p	HSPG2	39	47	41.0398	49.1684	45.1041	147	213	207.889	301.227	254.558	5.6438	2.49667
ENSSSCG00000006713_4_111216459_111216488_m	ADAM30	57	56	59.9812	58.5836	59.2824	170	209	240.416	295.571	267.993	4.52062	2.17652
ENSSSCG00000012008_13_189689476_189689505_p	SAMSN1	62	71	65.2428	74.2756	69.7592	138	154	195.161	217.789	206.475	2.95983	1.56551
ENSSSCG00000026487_1_263633178_263633207_m	UNC13B	48	40	50.5105	41.8454	46.178	168	195	237.588	275.772	256.68	5.55849	2.47469
ENSSSCG00000029687_1_271788699_271788728_m	TMEM246	13	4	13.6799	4.18454	8.93224	106	136	149.907	192.333	171.12	19.1576	4.25984
ENSSSCG00000008423_3_98035911_98035940_p	PPP1R21	98	82	103.126	85.7831	94.4544	145	158	205.061	223.446	214.253	2.26833	1.18163
ENSSSCG00000008007_3_41391261_41391290_p	WDR24	12	12	12.6276	12.5536	12.5906	141	166	199.404	234.759	217.082	17.2415	4.10782
ALDBSSCT0000007865_69_98_m	EFR3A	22	41	23.1507	42.8916	33.0211	150	180	212.132	254.558	233.345	7.06655	2.82101
ENSSSCG00000015660_9_74070287_74070316_m	PFKFB2	107	102	112.596	106.706	109.651	130	116	183.848	164.049	173.948	1.58638	0.665738
ENSSSCG00000001964_7_70862632_70862661_p	NPAS3	135	125	142.061	130.767	136.414	128	150	181.019	212.132	196.576	1.44102	0.527094
ENSSSCG00000005725_1_306235461_306235490_p	TTF1	24	33	25.2553	34.5225	29.8889	160	174	226.274	246.073	236.174	7.90173	2.98217
ENSSSCG00000009378_11_16080697_16080726_m	CKAP2	24	31	25.2553	32.4302	28.8427	161	210	227.688	296.985	262.337	9.09541	3.18514
ENSSSCG00000017670_12_37400005_37400034_p	RPS6KB1	60	37	63.1382	38.707	50.9226	131	144	185.262	203.647	194.454	3.81863	1.93305
ENSSSCG00000012893_2_3539946_3539975_p	UNC93B1	24	19	25.2553	19.8766	22.5659	159	181	224.86	255.973	240.416	10.654	3.41332
ENSSSCG00000027056_6_52350006_52350035_m	ZNF615	125	100	131.538	104.614	118.076	142	158	200.818	223.446	212.132	1.79658	0.84525
ALDBSSCT0000009214_48_77_p	CDYL2	63	48	66.2951	50.2145	58.2548	157	189	222.032	267.286	244.659	4.19981	2.07032
ENSSSCG00000030132_12_36341216_36341245_p	CH242-73D9.1	24	34	25.2553	35.5686	30.4119	174	165	246.073	233.345	239.709	7.88208	2.97858
ENSSSCG00000013097_2_9965362_9965391_p	ENSSSCG00000029938	107	95	112.596	99.3829	105.99	151	184	213.546	260.215	236.881	2.23494	1.16024
ENSSSCG00000002395_7_106536048_106536077_p	TMED8	152	132	159.95	138.09	149.02	105	150	148.492	212.132	180.312	1.20999	0.274992
ENSSSCG00000026295_GL895562.2_2193_2222_p	RPS6KA4	122	102	128.381	106.706	117.543	158	181	223.446	255.973	239.709	2.03933	1.02809
ENSSSCG00000016842_16_23393974_23394003_p	NIPBL	108	73	113.649	76.3679	95.0083	153	178	216.375	251.73	234.052	2.46349	1.30071
ENSSSCG00000000732_5_69041134_69041163_m	CRACR2A	12	14	12.6276	14.6459	13.6368	127	144	179.605	203.647	191.626	14.0522	3.81272
ENSSSCG00000013097_2_9963940_9963969_p	ENSSSCG00000029938	73	67	76.8181	70.0911	73.4546	126	162	178.191	229.103	203.647	2.77242	1.47114
ENSSSCG00000011680_13_91176966_91176995_p	PLS1	52	49	54.7197	51.2607	52.9902	168	209	237.588	295.571	266.579	5.03073	2.33077
ENSSSCG00000000082_5_5941687_5941716_m	CACNA1I	11	16	11.5753	16.7382	14.1568	133	172	188.09	243.245	215.668	15.2343	3.92925
ENSSSCG00000024965_3_72035569_72035598_m	MOB1A	62	64	65.2428	66.9527	66.0977	102	130	144.25	183.848	164.049	2.48191	1.31145
ENSSSCG00000001943_7_68249229_68249258_m	PAX9	20	18	21.0461	18.8304	19.9382	113	140	159.806	197.99	178.898	8.9726	3.16553
ENSSSCG00000004023_1_3259324_3259353_p	FGFR1OP	60	52	63.1382	54.3991	58.7686	162	167	229.103	236.174	232.638	3.95854	1.98497
ENSSSCG00000001490_7_31966982_31967011_m	KHDRBS2	44	40	46.3013	41.8454	44.0734	161	150	227.688	212.132	219.91	4.98964	2.31894
ENSSSCG00000014223_2_125180100_125180129_p	COMMD10	50	45	52.6151	47.0761	49.8456	137	167	193.747	236.174	214.96	4.31252	2.10853
ENSSSCG00000030653_2_8449883_8449912_m	GANAB	13	15	13.6799	15.692	14.686	141	139	199.404	196.576	197.99	13.4816	3.75291
ENSSSCG00000026922_4_119568527_119568556_p	DRAM2	96	68	101.021	71.1372	86.0791	111	136	156.978	192.333	174.655	2.02901	1.02078
ENSSSCG00000017985_12_56037166_56037195_m	RNF222	51	42	53.6674	43.9377	48.8026	106	99	149.907	140.007	144.957	2.97027	1.57059
ENSSSCG00000016498_18_9850140_9850169_m	MKRN1	38	32	39.9875	33.4763	36.7319	121	135	171.12	190.919	181.019	4.92812	2.30104
ENSSSCG00000004870_1_165542481_165542510_m	CNDP2	63	49	66.2951	51.2607	58.7779	100	108	141.421	152.735	147.078	2.50227	1.32324
ENSSSCG00000017903_12_54021467_54021496_m	CAMTA2	57	66	59.9812	69.045	64.5131	120	136	169.706	192.333	181.019	2.80593	1.48848
ALDBSSCT0000001454_48_77_m	HNRNPU	220	226	231.507	236.427	233.967	200	206	282.843	291.328	287.085	1.22704	0.295177
ENSSSCG00000021026_6_68868193_68868222_m	TMEM51	68	66	71.5566	69.045	70.3008	152	145	214.96	205.061	210.011	2.98732	1.57885
ENSSSCG00000015364_9_95390749_95390778_p	AHR	35	39	36.8306	40.7993	38.8149	164	181	231.931	255.973	243.952	6.285	2.65191
ENSSSCG00000003113_6_48550468_48550497_p	C5AR2	22	25	23.1507	26.1534	24.652	114	139	161.22	196.576	178.898	7.25693	2.85936
ENSSSCG00000010181_14_64181950_64181979_m	C1orf198	49	43	51.5628	44.9838	48.2733	162	138	229.103	195.161	212.132	4.39439	2.13566
ENSSSCG00000008478_3_107388031_107388060_m	SOS1	45	60	47.3536	62.7681	55.0609	116	123	164.049	173.948	168.999	3.0693	1.61791
ENSSSCG00000006114_4_47616488_47616517_m	CU207250.1	48	49	50.5105	51.2607	50.8856	110	129	155.563	182.434	168.999	3.32115	1.73168
ENSSSCG00000023027_6_57399067_57399096_p	ZNF329	53	61	55.772	63.8143	59.7932	109	158	154.149	223.446	188.798	3.15751	1.65879
ALDBSSCT0000005929_65_94_m	ZNF555	62	70	65.2428	73.2295	69.2361	114	131	161.22	185.262	173.241	2.50218	1.32318
ssc-mir-1306_12_41_m	DGCR8	39	42	41.0398	43.9377	42.4888	123	146	173.948	206.475	190.212	4.47675	2.16245
ENSSSCG00000012838_2_125187_125216_p	TSPAN4	19	24	19.9937	25.1073	22.5505	145	156	205.061	220.617	212.839	9.43833	3.23853
ENSSSCG00000006497_4_102697284_102697313_m	MEX3A	55	63	57.8766	65.9066	61.8916	138	153	195.161	216.375	205.768	3.32465	1.7332
ENSSSCG00000000010_5_1132107_1132136_m	FBLN1	194	181	204.147	189.351	196.749	114	120	161.22	169.706	165.463	0.840987	-0.249845
ENSSSCG00000004159_1_30639243_30639272_p	SLC35D3	136	136	143.113	142.274	142.694	127	157	179.605	222.032	200.818	1.40734	0.492968
ENSSSCG00000028938_1_313570142_313570171_p	ENSSSCG00000037012	50	57	52.6151	59.6297	56.1224	154	140	217.789	197.99	207.889	3.70421	1.88917
ENSSSCG00000000071_5_4763833_4763862_m	ST13	54	62	56.8243	64.8604	60.8424	86	129	121.622	182.434	152.028	2.49872	1.32119
ENSSSCG00000006812_4_120522168_120522197_p	ALX3	230	223	242.03	233.288	237.659	144	157	203.647	222.032	212.839	0.895566	-0.159129
ENSSSCG00000017838_12_50891974_50892003_m	ENSSSCG00000017838	13	16	13.6799	16.7382	15.2091	139	159	196.576	224.86	210.718	13.8548	3.79231
ENSSSCG00000002133_GL892933.2_44770_44799_m	RNASE9	70	61	73.6612	63.8143	68.7377	129	180	182.434	254.558	218.496	3.17869	1.66843
ENSSSCG00000015503_9_128715099_128715128_p	MRPS14	66	80	69.452	83.6909	76.5714	96	155	135.765	219.203	177.484	2.31789	1.21281
ENSSSCG00000030865_X_19238501_19238530_p	YY2	25	28	26.3076	29.2918	27.7997	113	159	159.806	224.86	192.333	6.91853	2.79047
ENSSSCG00000015288_9_72035590_72035619_m	RBBP5	81	75	85.2365	78.4602	81.8483	133	167	188.09	236.174	212.132	2.59177	1.37394
ENSSSCG00000000120_5_7500155_7500184_p	ANKRD54	33	37	34.726	38.707	36.7165	99	157	140.007	222.032	181.019	4.93019	2.30164
ENSSSCG00000006450_4_100359154_100359183_p	CD1E	52	43	54.7197	44.9838	49.8518	106	106	149.907	149.907	149.907	3.00705	1.58835
ALDBSSCT0000011487_99_128_m	RDX	506	548	532.465	573.282	552.874	126	146	178.191	206.475	192.333	0.347879	-1.52334
ENSSSCG00000029161_3_140468635_140468664_m	ADI1	73	59	76.8181	61.722	69.27	110	144	155.563	203.647	179.605	2.59283	1.37452
ENSSSCG00000012836_2_69272_69301_p	AP2A2	68	73	71.5566	76.3679	73.9622	146	180	206.475	254.558	230.517	3.11668	1.64001
ENSSSCG00000029968_15_134619695_134619724_m	ASIC4	80	89	84.1842	93.1061	88.6451	132	137	186.676	193.747	190.212	2.14577	1.10149
ENSSSCG00000003748_6_113865548_113865577_m	CELF4	99	102	104.178	106.706	105.442	123	124	173.948	175.362	174.655	1.65641	0.728063
ENSSSCG00000004919_1_180058028_180058057_p	NEDD4L	22	34	23.1507	35.5686	29.3596	116	117	164.049	165.463	164.756	5.61165	2.48842
ENSSSCG00000014894_9_14551208_14551237_p	TENM4	24	22	25.2553	23.015	24.1351	122	126	172.534	178.191	175.362	7.26586	2.86113
ENSSSCG00000025374_13_131522494_131522523_m	DVL3	9	5	9.47072	5.23068	7.3507	116	133	164.049	188.09	176.07	23.9528	4.58212
ENSSSCG00000011820_13_139818383_139818412_m	HRASLS	34	48	35.7783	50.2145	42.9964	123	127	173.948	179.605	176.777	4.11143	2.03964
ENSSSCG00000024310_7_4088825_4088854_m	F13A1	17	16	17.8891	16.7382	17.3137	123	125	173.948	176.777	175.362	10.1286	3.34036
ENSSSCG00000000271_5_19080994_19081023_m	AMHR2	23	27	24.203	28.2457	26.2243	110	107	155.563	151.321	153.442	5.85114	2.54872
ENSSSCG00000006400_4_98543801_98543830_p	SLAMF9	37	31	38.9352	32.4302	35.6827	119	126	168.291	178.191	173.241	4.85505	2.27948
ENSSSCG00000024887_6_85456012_85456041_p	AGO3	57	61	59.9812	63.8143	61.8978	114	116	161.22	164.049	162.635	2.62747	1.39367
ENSSSCG00000026806_GL892421.2_55868_55897_m	DHX9	79	72	83.1319	75.3218	79.2268	132	163	186.676	230.517	208.597	2.6329	1.39665
ENSSSCG00000011451_13_38108110_38108139_m	ITIH3	110	84	115.753	87.8754	101.814	123	128	173.948	181.019	177.484	1.74321	0.801747
ENSSSCG00000005182_1_230653575_230653604_m	CCDC171	24	23	25.2553	24.0611	24.6582	121	135	171.12	190.919	181.019	7.34114	2.876
ENSSSCG00000010588_14_123534447_123534476_m	ARL3	13	12	13.6799	12.5536	13.1168	119	151	168.291	213.546	190.919	14.5553	3.86347
ENSSSCG00000025914_7_108985220_108985249_m	ENSSSCG00000021315	89	70	93.6549	73.2295	83.4422	98	102	138.593	144.25	141.421	1.69484	0.761151
ENSSSCG00000000429_JH118928.1_91435_91464_p	ENSSSCG00000000429	66	68	69.452	71.1372	70.2946	126	134	178.191	189.505	183.848	2.61539	1.38703
ENSSSCG00000003433_6_65905629_65905658_m	PLOD1	34	42	35.7783	43.9377	39.858	114	132	161.22	186.676	173.948	4.3642	2.12572
ENSSSCG00000003137_6_49912322_49912351_m	PLEKHA4	26	38	27.3599	39.7532	33.5565	88	112	124.451	158.392	141.421	4.21442	2.07534
ENSSSCG00000010649_14_135732295_135732324_p	VWA2	12	12	12.6276	12.5536	12.5906	98	116	138.593	164.049	151.321	12.0185	3.58719
ENSSSCG00000021724_12_6756868_6756897_m	KIF19	77	91	81.0273	95.1984	88.1128	88	99	124.451	140.007	132.229	1.50068	0.585614
ENSSSCG00000021905_GL893343.2_60640_60669_p	NR3C2	208	219	218.879	229.104	223.991	109	111	154.149	156.978	155.563	0.694507	-0.525939
ENSSSCG00000021656_13_145683721_145683750_p	KALRN	149	168	156.793	175.751	166.272	89	113	125.865	159.806	142.836	0.859048	-0.219189
ENSSSCG00000004040_1_9009835_9009864_m	SLC22A2	28	50	29.4645	52.3068	40.8856	131	175	185.262	247.487	216.375	5.29219	2.40387
ENSSSCG00000014267_2_139118709_139118738_m	ENSSSCG00000014267	22	17	23.1507	17.7843	20.4675	89	131	125.865	185.262	155.563	7.60052	2.9261
ENSSSCG00000024743_12_24003356_24003385_p	PRR15L	119	117	125.224	122.398	123.811	121	116	171.12	164.049	167.584	1.35355	0.436748
ENSSSCG00000008701_8_1834159_1834188_p	LRPAP1	46	51	48.4059	53.3529	50.8794	134	167	189.505	236.174	212.839	4.18321	2.06461
ENSSSCG00000027944_8_78233117_78233146_p	ENSSSCG00000027944	47	46	49.4582	48.1222	48.7902	118	135	166.877	190.919	178.898	3.66668	1.87447
ENSSSCG00000002812_6_17748115_17748144_m	KIFC3	92	96	96.8118	100.429	98.6204	92	109	130.108	154.149	142.128	1.44117	0.527237
ENSSSCG00000017347_12_18760921_18760950_p	HIGD1B	27	37	28.4122	38.707	33.5596	109	112	154.149	158.392	156.271	4.65651	2.21925
ENSSSCG00000007451_17_54526886_54526915_m	SLC2A10	29	47	30.5168	49.1684	39.8426	102	128	144.25	181.019	162.635	4.08193	2.02925
ALDBSSCT0000008288_85_114_p	ENSSSCG00000000377	242	232	254.657	242.703	248.68	111	129	156.978	182.434	169.706	0.682425	-0.551258
ENSSSCG00000025262_GL895333.2_40372_40401_p	ENSSSCG00000025262	30	33	31.5691	34.5225	33.0458	93	115	131.522	162.635	147.078	4.45074	2.15405
ENSSSCG00000003871_6_148306907_148306936_p	ENSSSCG00000003871	154	122	162.055	127.629	144.842	94	111	132.936	156.978	144.957	1.0008	0.0011481
ENSSSCG00000001085_7_20368162_20368191_p	DCDC2	56	73	58.9289	76.3679	67.6484	123	127	173.948	179.605	176.777	2.61317	1.3858
ENSSSCG00000017357_12_19242713_19242742_p	ITGA2B	142	122	149.427	127.629	138.528	86	117	121.622	165.463	143.543	1.0362	0.0513046
ENSSSCG00000003172_6_50215180_50215209_m	CCDC155	26	24	27.3599	25.1073	26.2336	118	146	166.877	206.475	186.676	7.11593	2.83105
ENSSSCG00000008155_3_54223335_54223364_m	SLC9A4	45	40	47.3536	41.8454	44.5995	111	112	156.978	158.392	157.685	3.53557	1.82194
ENSSSCG00000030480_13_211209747_211209776_p	DYRK1A	418	419	439.862	438.331	439.097	113	126	159.806	178.191	168.999	0.384878	-1.37753
ENSSSCG00000011843_13_142945742_142945771_p	PAK2	58	69	61.0335	72.1834	66.6085	106	121	149.907	171.12	160.513	2.4098	1.26892
ENSSSCG00000026499_10_51419072_51419101_p	NMT2	117	125	123.119	130.767	126.943	127	123	179.605	173.948	176.777	1.39257	0.477745
ENSSSCG00000014142_2_95731191_95731220_m	SPATA9	6	17	6.31382	17.7843	12.0491	140	148	197.99	209.304	203.647	16.9015	4.07908
ENSSSCG00000024032_X_12054612_12054641_m	ENSSSCG00000024032	12	14	12.6276	14.6459	13.6368	129	150	182.434	212.132	197.283	14.467	3.85469
ENSSSCG00000022886_JH118692.1_90084_90113_p	MAP2K6	138	146	145.218	152.736	148.977	94	125	132.936	176.777	154.856	1.03947	0.0558433
ALDBSSCT0000009541_149_178_p	ENSSSCG00000034709	22	17	23.1507	17.7843	20.4675	77	84	108.894	118.794	113.844	5.5622	2.47566
ENSSSCG00000014217_2_124629993_124630022_p	FEM1C	78	73	82.0796	76.3679	79.2238	94	123	132.936	173.948	153.442	1.93682	0.95369
ENSSSCG00000001516_7_34284867_34284896_m	BAK1	61	44	64.1905	46.03	55.1102	109	110	154.149	155.563	154.856	2.80994	1.49054
ENSSSCG00000009144_8_121607043_121607072_m	ETNPPL	65	56	68.3997	58.5836	63.4916	102	104	144.25	147.078	145.664	2.29422	1.19801
ENSSSCG00000015687_15_17511194_17511223_p	ENSSSCG00000015687	28	32	29.4645	33.4763	31.4704	66	67	93.3381	94.7523	94.0452	2.98837	1.57936
ENSSSCG00000002903_6_40462076_40462105_m	ENSSSCG00000002903	27	26	28.4122	27.1995	27.8058	109	133	154.149	188.09	171.12	6.1541	2.62155
ALDBSSCT0000004381_170_199_p	MBD5	38	40	39.9875	41.8454	40.9165	136	137	192.333	193.747	193.04	4.71791	2.23815
ENSSSCG00000008554_3_118996908_118996937_p	PREB	47	48	49.4582	50.2145	49.8364	114	115	161.22	162.635	161.927	3.24918	1.70008
ENSSSCG00000006002_4_20532177_20532206_m	NOV	37	35	38.9352	36.6148	37.775	103	101	145.664	142.836	144.25	3.81866	1.93307
ENSSSCG00000016277_15_145997667_145997696_m	NMUR1	495	527	520.89	551.314	536.102	112	137	158.392	193.747	176.07	0.328426	-1.60636
ALDBSSCT0000003165_125_154_p	ITPR1	7	7	7.36612	7.32295	7.34453	121	113	171.12	159.806	165.463	22.5287	4.49369
ALDBSSCT0000003165_126_155_p	ITPR1	5	8	5.26151	8.36909	6.8153	107	132	151.321	186.676	168.999	24.7969	4.63209
ENSSSCG00000016166_15_128031444_128031473_m	SPAG16	100	66	105.23	69.045	87.1376	67	117	94.7523	165.463	130.108	1.49313	0.578338
ENSSSCG00000013864_2_60526448_60526477_m	TMEM38A	20	28	21.0461	29.2918	25.1689	98	124	138.593	175.362	156.978	6.23696	2.64084
ALDBSSCT0000007601_159_188_p	SNTG1	146	165	153.636	172.612	163.124	87	145	123.037	205.061	164.049	1.00567	0.00815321
ENSSSCG00000021090_9_144388514_144388543_m	INTS7	14	16	14.7322	16.7382	15.7352	104	92	147.078	130.108	138.593	8.80783	3.13879
ENSSSCG00000011017_10_44928514_44928543_m	ENSSSCG00000035848	20	29	21.0461	30.3379	25.692	95	163	134.35	230.517	182.434	7.10079	2.82798
ENSSSCG00000005705_1_304834909_304834938_p	QRFP	80	68	84.1842	71.1372	77.6607	101	118	142.836	166.877	154.856	1.99401	0.995674
ENSSSCG00000021782_18_7840838_7840867_m	ENSSSCG00000021782	128	122	134.695	127.629	131.162	168	196	237.588	277.186	257.387	1.96236	0.972593
ENSSSCG00000029799_6_83011935_83011964_m	ZBTB8OS	37	33	38.9352	34.5225	36.7288	144	178	203.647	251.73	227.688	6.19917	2.63208
ENSSSCG00000007546_3_737721_737750_p	C7orf50	95	91	99.9687	95.1984	97.5835	106	148	149.907	209.304	179.605	1.84053	0.880119
ENSSSCG00000023596_14_65846075_65846104_m	ZNF33B	29	20	30.5168	20.9227	25.7197	119	70	168.291	98.9949	133.643	5.19613	2.37744
ENSSSCG00000008944_8_72558793_72558822_p	NPFFR2	157	155	165.212	162.151	163.681	136	153	192.333	216.375	204.354	1.24849	0.32018
ENSSSCG00000000245_5_18200821_18200850_p	ENSSSCG00000000245	77	95	81.0273	99.3829	90.2051	96	111	135.765	156.978	146.371	1.62265	0.69835
ENSSSCG00000017643_12_36033785_36033814_p	SEPT4	31	17	32.6214	17.7843	25.2028	126	155	178.191	219.203	198.697	7.88391	2.97891
ENSSSCG00000002655_6_2009000_2009029_m	MAP1LC3B	31	28	32.6214	29.2918	30.9566	84	84	118.794	118.794	118.794	3.83744	1.94014
ALDBSSCT0000003283_129_158_p	CCDC50	40	59	42.0921	61.722	51.9071	104	107	147.078	151.321	149.2	2.87436	1.52324
ENSSSCG00000021495_13_103691930_103691959_m	C3orf33	30	34	31.5691	35.5686	33.5688	132	120	186.676	169.706	178.191	5.30822	2.40823
ENSSSCG00000023178_2_6319146_6319175_m	BATF2	52	42	54.7197	43.9377	49.3287	83	107	117.38	151.321	134.35	2.72357	1.4455
ENSSSCG00000013173_2_12759661_12759690_m	ENSSSCG00000013173	54	60	56.8243	62.7681	59.7962	102	100	144.25	141.421	142.836	2.3887	1.25623
ENSSSCG00000008120_3_48479652_48479681_m	ENSSSCG00000039523	20	32	21.0461	33.4763	27.2612	131	138	185.262	195.161	190.212	6.97738	2.80269
ENSSSCG00000021971_6_492857_492886_m	DPEP1	80	85	84.1842	88.9215	86.5529	83	78	117.38	110.309	113.844	1.31531	0.395407
ENSSSCG00000006038_4_34641545_34641574_m	ZFPM2	57	53	59.9812	55.4452	57.7132	105	144	148.492	203.647	176.07	3.05077	1.60917
ENSSSCG00000000874_5_87857667_87857696_m	GAS2L3	156	141	164.159	147.505	155.832	109	135	154.149	190.919	172.534	1.10718	0.146888
ENSSSCG00000023290_13_38902281_38902310_m	CACNA1D	19	16	19.9937	16.7382	18.366	114	111	161.22	156.978	159.099	8.66271	3.11482
ENSSSCG00000012811_X_142941705_142941734_p	VBP1	37	37	38.9352	38.707	38.8211	70	79	98.9949	111.723	105.359	2.71396	1.4404
ENSSSCG00000023787_13_99654494_99654523_m	MED12L	47	30	49.4582	31.3841	40.4211	109	119	154.149	168.291	161.22	3.98851	1.99585
ENSSSCG00000025262_GL895333.2_40371_40400_p	ENSSSCG00000025262	28	23	29.4645	24.0611	26.7628	98	136	138.593	192.333	165.463	6.18257	2.62821
ENSSSCG00000014324_2_145625713_145625742_m	MYOT	64	45	67.3474	47.0761	57.2117	112	106	158.392	149.907	154.149	2.69436	1.42995
ALDBSSCT0000007639_21_50_p	FCRL1	34	32	35.7783	33.4763	34.6273	99	107	140.007	151.321	145.664	4.20662	2.07266
ENSSSCG00000024176_1_83635330_83635359_m	AFG1L	85	94	89.4457	98.3368	93.8912	90	122	127.279	172.534	149.907	1.5966	0.675002
ENSSSCG00000025626_6_73960871_73960900_m	HSPG2	145	131	152.584	137.044	144.814	80	93	113.137	131.522	122.329	0.844736	-0.243427
ENSSSCG00000016848_16_24753024_24753053_p	EGFLAM	137	118	144.165	123.444	133.805	117	126	165.463	178.191	171.827	1.28416	0.360827
ENSSSCG00000025626_6_73960873_73960902_p	HSPG2	141	137	148.375	143.321	145.848	96	89	135.765	125.865	130.815	0.896928	-0.156937
ENSSSCG00000006163_4_63083399_63083428_m	PKIA	19	25	19.9937	26.1534	23.0736	133	151	188.09	213.546	200.818	8.70339	3.12158
ENSSSCG00000026021_JH118919.1_149794_149823_p	ARID1B	134	138	141.009	144.367	142.688	55	80	77.7817	113.137	95.4594	0.66901	-0.579901
ENSSSCG00000016606_18_25434977_25435006_p	ASB15	57	70	59.9812	73.2295	66.6054	90	115	127.279	162.635	144.957	2.17635	1.12191
ENSSSCG00000000086_5_6081063_6081092_m	MGAT3	58	78	61.0335	81.5986	71.3161	118	142	166.877	200.818	183.848	2.57793	1.36621
ENSSSCG00000006531_4_103500743_103500772_p	ENSSSCG00000006531	131	116	137.852	121.352	129.602	101	127	142.836	179.605	161.22	1.24397	0.314949
ENSSSCG00000004710_1_142966352_142966381_m	ADAL	27	26	28.4122	27.1995	27.8058	97	135	137.179	190.919	164.049	5.89979	2.56066
ENSSSCG00000028671_1_306723518_306723547_m	CEL	42	44	44.1967	46.03	45.1133	243	300	343.654	424.264	383.959	8.51099	3.08933
ENSSSCG00000005439_1_280414131_280414160_m	ACTL7A	15	19	15.7845	19.8766	17.8306	68	78	96.1665	110.309	103.238	5.78992	2.53354
ENSSSCG00000008817_8_39995282_39995311_m	NIPAL1	24	31	25.2553	32.4302	28.8427	95	107	134.35	151.321	142.836	4.95222	2.30808
ENSSSCG00000029619_5_15932235_15932264_p	MCRS1	34	34	35.7783	35.5686	35.6735	76	76	107.48	107.48	107.48	3.01289	1.59115
ENSSSCG00000022618_13_20548917_20548946_m	CMTM8	133	123	139.956	128.675	134.315	111	122	156.978	172.534	164.756	1.22663	0.294704
ENSSSCG00000028464_6_12049824_12049853_p	ENSSSCG00000028464	50	60	52.6151	62.7681	57.6916	93	117	131.522	165.463	148.492	2.5739	1.36396
ENSSSCG00000022350_JH118639.1_102353_102382_p	TRIM32	111	116	116.806	121.352	119.079	102	113	144.25	159.806	152.028	1.2767	0.352422
ENSSSCG00000005507_1_292956636_292956665_p	PSMD5	20	35	21.0461	36.6148	28.8304	90	102	127.279	144.25	135.765	4.70907	2.23544
ENSSSCG00000006235_4_80873193_80873222_p	TOX	23	47	24.203	49.1684	36.6857	70	90	98.9949	127.279	113.137	3.08396	1.62478
ENSSSCG00000004909_1_179212931_179212960_m	CPLX4	79	81	83.1319	84.737	83.9344	102	138	144.25	195.161	169.706	2.02188	1.0157
ENSSSCG00000006508_4_103141110_103141139_m	ASH1L	144	140	151.532	146.459	148.995	89	100	125.865	141.421	133.643	0.896962	-0.15688
ENSSSCG00000000950_5_109263777_109263806_p	E2F7	99	107	104.178	111.937	108.057	102	126	144.25	178.191	161.22	1.49199	0.577238
ENSSSCG00000020967_12_6612376_6612405_m	ENSSSCG00000020967	94	97	98.9164	101.475	100.196	106	104	149.907	147.078	148.492	1.48202	0.567567
ENSSSCG00000003868_6_147858868_147858897_m	KTI12	104	101	109.439	105.66	107.55	68	83	96.1665	117.38	106.773	0.99278	-0.0104535
ENSSSCG00000012652_X_122155749_122155778_m	SASH3	15	14	15.7845	14.6459	15.2152	100	98	141.421	138.593	140.007	9.20178	3.20191
ENSSSCG00000027601_18_14319610_14319639_p	FAM180A	76	71	79.975	74.2756	77.1253	101	134	142.836	189.505	166.17	2.15455	1.10738
ENSSSCG00000008695_8_1296247_1296276_m	MFSD10	63	80	66.2951	83.6909	74.993	99	120	140.007	169.706	154.856	2.06495	1.0461
ENSSSCG00000001867_7_61874430_61874459_p	PSTPIP1	51	63	53.6674	65.9066	59.787	82	93	115.966	131.522	123.744	2.06974	1.04945
ENSSSCG00000004098_1_18199947_18199976_p	ENSSSCG00000032525	49	54	51.5628	56.4913	54.0271	88	94	124.451	132.936	128.693	2.38202	1.25218
ENSSSCG00000003721_6_104556048_104556077_p	CHST9	6	7	6.31382	7.32295	6.81838	72	88	101.823	124.451	113.137	16.5929	4.0525
ENSSSCG00000027536_14_62646450_62646479_p	SIPA1L2	55	59	57.8766	61.722	59.7993	89	101	125.865	142.836	134.35	2.24669	1.1678
ENSSSCG00000009360_11_12788214_12788243_m	ALG5	46	45	48.4059	47.0761	47.741	118	98	166.877	138.593	152.735	3.19924	1.67773
ENSSSCG00000013420_2_77523374_77523403_m	KISS1R	56	58	58.9289	60.6759	59.8024	101	92	142.836	130.108	136.472	2.28204	1.19033
ENSSSCG00000010507_14_117514669_117514698_p	TLL2	43	33	45.249	34.5225	39.8857	81	83	114.551	117.38	115.966	2.90744	1.53975
ENSSSCG00000010347_14_92269594_92269623_p	LRIT2	38	34	39.9875	35.5686	37.7781	77	89	108.894	125.865	117.38	3.10709	1.63556
ENSSSCG00000022701_9_74226735_74226764_m	ENSSSCG00000022701	8	9	8.41842	9.41522	8.91682	96	119	135.765	168.291	152.028	17.0496	4.09166
ENSSSCG00000027503_5_43303675_43303704_m	OSBPL8	50	62	52.6151	64.8604	58.7378	83	120	117.38	169.706	143.543	2.44379	1.28912
ENSSSCG00000014179_2_110537093_110537122_p	FAM174A	26	31	27.3599	32.4302	29.895	91	98	128.693	138.593	133.643	4.47041	2.16041
ENSSSCG00000004287_1_59356107_59356136_m	DDX43	13	21	13.6799	21.9689	17.8244	105	104	148.492	147.078	147.785	8.29118	3.05158
ALDBSSCT0000002184_31_60_p	ICAM2	51	53	53.6674	55.4452	54.5563	94	132	132.936	186.676	159.806	2.9292	1.5505
ENSSSCG00000001637_7_42767144_42767173_m	GUCA1B	31	27	32.6214	28.2457	30.4335	83	100	117.38	141.421	129.401	4.25191	2.08811
ENSSSCG00000003305_6_54924857_54924886_p	ENSSSCG00000003305	71	83	74.7135	86.8293	80.7714	106	127	149.907	179.605	164.756	2.03978	1.02841
ENSSSCG00000021803_6_25704758_25704787_m	RANBP10	38	48	39.9875	50.2145	45.101	92	91	130.108	128.693	129.401	2.86913	1.52061
ENSSSCG00000003630_6_85331072_85331101_m	AGO3	47	36	49.4582	37.6609	43.5596	100	103	141.421	145.664	143.543	3.29532	1.72042
ENSSSCG00000017700_12_41062279_41062308_m	CCL3L1	53	50	55.772	52.3068	54.0394	91	91	128.693	128.693	128.693	2.38147	1.25185
ENSSSCG00000009709_14_21155452_21155481_m	MFAP3L	31	36	32.6214	37.6609	35.1411	79	91	111.723	128.693	120.208	3.42072	1.7743
ENSSSCG00000000281_5_19520869_19520898_m	HOXC12	10	10	10.523	10.4614	10.4922	91	113	128.693	159.806	144.25	13.7483	3.78118
ENSSSCG00000027947_3_71852831_71852860_m	DQX1	12	16	12.6276	16.7382	14.6829	90	99	127.279	140.007	133.643	9.10196	3.18618
ENSSSCG00000002434_7_118643516_118643545_m	NRDE2	52	39	54.7197	40.7993	47.7595	113	101	159.806	142.836	151.321	3.16839	1.66375
ENSSSCG00000023106_3_71703748_71703777_m	ENSSSCG00000023106	105	99	110.492	103.567	107.03	86	83	121.622	117.38	119.501	1.11652	0.159013
ENSSSCG00000021857_JH118982.1_10805_10834_m	ENSSSCG00000023156	148	128	155.741	133.905	144.823	79	80	111.723	113.137	112.43	0.776326	-0.365265
ENSSSCG00000017391_12_20373955_20373984_m	PLEKHH3	62	25	65.2428	26.1534	45.6981	120	61	169.706	86.267	127.986	2.80069	1.48578
ENSSSCG00000022871_GL894262.2_7440_7469_p	FBXO10	88	96	92.6026	100.429	96.5158	82	96	115.966	135.765	125.865	1.30409	0.38304
ENSSSCG00000017789_12_47712705_47712734_m	ABHD15	56	52	58.9289	54.3991	56.664	60	97	84.8528	137.179	111.016	1.95919	0.97026
ENSSSCG00000021034_GL894085.2_7111_7140_p	TMPRSS6	69	63	72.6089	65.9066	69.2577	90	96	127.279	135.765	131.522	1.89902	0.925256
ENSSSCG00000005211_1_242409634_242409663_m	CD274	70	77	73.6612	80.5525	77.1068	87	74	123.037	104.652	113.844	1.47645	0.56213
ENSSSCG00000025908_2_67587526_67587555_m	OR7G1	6	9	6.31382	9.41522	7.86452	98	117	138.593	165.463	152.028	19.3309	4.27283
ALDBSSCT0000006499_135_164_p	PRELID2	22	27	23.1507	28.2457	25.6982	59	99	83.4386	140.007	111.723	4.3475	2.12019
ENSSSCG00000022730_10_56675500_56675529_m	KIAA1217	175	165	184.153	172.612	178.383	61	72	86.267	101.823	94.0452	0.52721	-0.923549
ENSSSCG00000011322_13_32326063_32326092_p	CCR1	54	49	56.8243	51.2607	54.0425	94	88	132.936	124.451	128.693	2.38134	1.25177
ENSSSCG00000016657_18_41217207_41217236_p	AOAH	23	26	24.203	27.1995	25.7012	85	93	120.208	131.522	125.865	4.89723	2.29197
ENSSSCG00000014183_2_112091588_112091617_p	SLCO6A1	7	7	7.36612	7.32295	7.34453	59	67	83.4386	94.7523	89.0955	12.1309	3.60061
ENSSSCG00000011082_10_58255711_58255740_p	COMMD3	12	9	12.6276	9.41522	11.0214	75	90	106.066	127.279	116.673	10.586	3.40408
ENSSSCG00000006391_4_98303112_98303141_m	ATP1A2	39	36	41.0398	37.6609	39.3503	76	99	107.48	140.007	123.744	3.14467	1.65291
ENSSSCG00000021245_GL893450.2_68729_68758_m	GMPPA	176	170	185.205	177.843	181.524	68	79	96.1665	111.723	103.945	0.572622	-0.804345
ENSSSCG00000013514_2_74794387_74794416_m	LRG1	28	25	29.4645	26.1534	27.8089	93	100	131.522	141.421	136.472	4.90747	2.29498
ENSSSCG00000016409_18_1598026_1598055_p	UBE3C	10	13	10.523	13.5998	12.0614	123	122	173.948	172.534	173.241	14.3633	3.84431
ENSSSCG00000003630_6_85331074_85331103_p	AGO3	59	56	62.0859	58.5836	60.3347	81	122	114.551	172.534	143.543	2.37911	1.25042
ALDBSSCT0000010456_24_53_m	GLRB	18	15	18.9414	15.692	17.3167	96	105	135.765	148.492	142.128	8.20758	3.03696
ENSSSCG00000007103_17_31763974_31764003_m	CFAP61	46	40	48.4059	41.8454	45.1257	88	86	124.451	121.622	123.037	2.72653	1.44707
ENSSSCG00000005610_1_301836454_301836483_p	SLC2A8	495	483	520.89	505.284	513.087	63	60	89.0955	84.8528	86.9741	0.169512	-2.56054
ENSSSCG00000010007_14_50478643_50478672_m	ENSSSCG00000010007	10	15	10.523	15.692	13.1075	101	110	142.836	155.563	149.2	11.3827	3.50878
ALDBSSCT0000003078_18_47_m	RPSA	52	53	54.7197	55.4452	55.0825	95	117	134.35	165.463	149.907	2.72149	1.4444
ENSSSCG00000029494_17_30232005_30232034_m	RBBP9	22	13	23.1507	13.5998	18.3752	84	115	118.794	162.635	140.714	7.65783	2.93694
ENSSSCG00000001807_7_57758834_57758863_m	AP3B2	181	195	190.467	203.996	197.232	71	115	100.409	162.635	131.522	0.66684	-0.584588
ENSSSCG00000025471_GL892783.2_82255_82284_p	SMOC1	15	22	15.7845	23.015	19.3998	62	97	87.6812	137.179	112.43	5.79543	2.53492
ENSSSCG00000005021_1_200721737_200721766_m	SAV1	23	15	24.203	15.692	19.9475	70	90	98.9949	127.279	113.137	5.67174	2.50379
ALDBSSCT0000011137_132_161_p	CCDC82	96	89	101.021	93.1061	97.0636	82	86	115.966	121.622	118.794	1.22388	0.291459
ENSSSCG00000002622_7_134211836_134211865_p	TMEM14A	71	85	74.7135	88.9215	81.8175	86	106	121.622	149.907	135.765	1.65936	0.730625
ENSSSCG00000004990_1_191691397_191691426_m	LRFN5	57	48	59.9812	50.2145	55.0979	77	63	108.894	89.0955	98.9949	1.79671	0.845358
ENSSSCG00000011363_13_34770518_34770547_m	PRKAR2A	69	47	72.6089	49.1684	60.8886	125	128	176.777	181.019	178.898	2.93812	1.55489
ENSSSCG00000027796_7_43830026_43830055_m	SLC22A7	13	11	13.6799	11.5075	12.5937	79	99	111.723	140.007	125.865	9.99427	3.3211
ENSSSCG00000000941_5_104179267_104179296_p	CCDC59	113	85	118.91	88.9215	103.916	72	91	101.823	128.693	115.258	1.10915	0.149456
ENSSSCG00000015422_9_113925892_113925921_p	PMPCB	61	73	64.1905	76.3679	70.2792	79	81	111.723	114.551	113.137	1.60982	0.686903
ENSSSCG00000013586_2_71714557_71714586_m	LRRC8E	48	50	50.5105	52.3068	51.4087	69	81	97.5807	114.551	106.066	2.06319	1.04488
ENSSSCG00000027051_7_86384626_86384655_p	EMC7	304	304	319.9	318.025	318.963	95	127	134.35	179.605	156.978	0.492151	-1.02283
ENSSSCG00000009469_11_53720256_53720285_p	ACOD1	390	393	410.398	411.131	410.765	83	78	117.38	110.309	113.844	0.277152	-1.85125
ENSSSCG00000009680_14_13661923_13661952_p	EXTL3	45	63	47.3536	65.9066	56.6301	67	95	94.7523	134.35	114.551	2.0228	1.01635
ENSSSCG00000002551_7_131357340_131357369_p	ENSSSCG00000035669	50	51	52.6151	53.3529	52.984	88	116	124.451	164.049	144.25	2.72251	1.44494
ENSSSCG00000022417_12_40846103_40846132_m	HNF1B	34	38	35.7783	39.7532	37.7657	84	128	118.794	181.019	149.907	3.96938	1.98891
ENSSSCG00000014897_9_18784822_18784851_m	FAM181B	7	17	7.36612	17.7843	12.5752	89	113	125.865	159.806	142.836	11.3585	3.5057
ALDBSSCT0000005050_74_103_m	SAP30L	55	57	57.8766	59.6297	58.7532	91	78	128.693	110.309	119.501	2.03395	1.02428
ENSSSCG00000000157_5_12336171_12336200_m	BPIFC	48	49	50.5105	51.2607	50.8856	82	85	115.966	120.208	118.087	2.32063	1.21452
ENSSSCG00000013881_2_59869141_59869170_m	NXNL1	7	10	7.36612	10.4614	8.91374	69	88	97.5807	124.451	111.016	12.4545	3.63859
ENSSSCG00000027998_5_74839772_74839801_m	ENSSSCG00000027998	0	1	0	1.04614	0.523068	74	102	104.652	144.25	124.451	237.925	7.89436
ENSSSCG00000002553_7_131047785_131047814_p	RD3L	93	105	97.8641	109.844	103.854	81	75	114.551	106.066	110.309	1.06215	0.0869865
ENSSSCG00000022673_GL892397.1_79508_79537_m	FNDC3B	28	33	29.4645	34.5225	31.9935	96	96	135.765	135.765	135.765	4.24351	2.08526
ENSSSCG00000016665_18_43322865_43322894_p	BMPER	32	30	33.6737	31.3841	32.5289	94	90	132.936	127.279	130.108	3.99976	1.99991
ENSSSCG00000026082_11_72130994_72131023_p	DNAJC3	48	50	50.5105	52.3068	51.4087	102	104	144.25	147.078	145.664	2.83345	1.50256
ENSSSCG00000012668_X_123639728_123639757_p	ENSSSCG00000012668	30	37	31.5691	38.707	35.1381	90	92	127.279	130.108	128.693	3.66251	1.87283
ENSSSCG00000015592_9_143540238_143540267_p	TATDN3	14	18	14.7322	18.8304	16.7813	74	90	104.652	127.279	115.966	6.91038	2.78877
ENSSSCG00000006184_4_68370689_68370718_m	TERF1	20	18	21.0461	18.8304	19.9382	82	116	115.966	164.049	140.007	7.02204	2.81189
ENSSSCG00000013321_2_31737059_31737088_p	ELP4	6	8	6.31382	8.36909	7.34145	65	71	91.9239	100.409	96.1665	13.0991	3.7114
ENSSSCG00000023759_X_47612026_47612055_p	WDR13	14	8	14.7322	8.36909	11.5507	86	103	121.622	145.664	133.643	11.5702	3.53234
ENSSSCG00000003102_6_47734318_47734347_m	PNMA8A	28	29	29.4645	30.3379	29.9012	65	71	91.9239	100.409	96.1665	3.21614	1.68533
ENSSSCG00000025135_1_183393412_183393441_m	MAP2K5	34	38	35.7783	39.7532	37.7657	48	51	67.8823	72.1249	70.0036	1.85363	0.890351
ENSSSCG00000013144_2_11807843_11807872_p	MPEG1	19	14	19.9937	14.6459	17.3198	82	109	115.966	154.149	135.057	7.79785	2.96308
ENSSSCG00000021780_JH118894.1_185373_185402_m	HOXA13	236	251	248.343	262.58	255.462	104	85	147.078	120.208	133.643	0.523144	-0.934721
ENSSSCG00000004338_1_71777261_71777290_m	FUT9	28	43	29.4645	44.9838	37.2242	82	94	115.966	132.936	124.451	3.34328	1.74126
ENSSSCG00000028316_JH118886.1_19920_19949_p	CLN6	8	16	8.41842	16.7382	12.5783	81	86	114.551	121.622	118.087	9.38814	3.23084
ENSSSCG00000001887_7_63244147_63244176_m	SCAMP5	47	44	49.4582	46.03	47.7441	70	95	98.9949	134.35	116.673	2.44371	1.28907
ALDBSSCT0000002410_152_181_m	ENSSSCG00000026701	26	29	27.3599	30.3379	28.8489	57	65	80.6102	91.9239	86.267	2.99031	1.58029
ENSSSCG00000011278_13_28523694_28523723_m	TRAK1	55	65	57.8766	67.9988	62.9377	62	112	87.6812	158.392	123.037	1.95489	0.96709
ENSSSCG00000023133_15_93542638_93542667_p	OSBPL6	19	18	19.9937	18.8304	19.4121	82	84	115.966	118.794	117.38	6.04673	2.59616
ENSSSCG00000022003_6_155089861_155089890_p	PTPRF	35	32	36.8306	33.4763	35.1535	70	68	98.9949	96.1665	97.5807	2.77585	1.47293
ENSSSCG00000024567_6_54260562_54260591_p	SYT5	24	18	25.2553	18.8304	22.0429	80	99	113.137	140.007	126.572	5.74209	2.52158
ENSSSCG00000024329_14_43403876_43403905_p	C12orf43	69	74	72.6089	77.414	75.0115	90	103	127.279	145.664	136.472	1.81934	0.863418
ENSSSCG00000023027_6_57399396_57399425_m	ZNF329	16	10	16.8368	10.4614	13.6491	144	208	203.647	294.156	248.902	18.2358	4.1887
ALDBSSCT0000004423_95_124_p	ENSSSCG00000032503	121	112	127.329	117.167	122.248	65	67	91.9239	94.7523	93.3381	0.763515	-0.389272
ENSSSCG00000011049_10_51576813_51576842_p	DCLRE1C	30	30	31.5691	31.3841	31.4766	93	124	131.522	175.362	153.442	4.87481	2.28534
ENSSSCG00000002792_6_25088212_25088241_p	HSF4	21	27	22.0984	28.2457	25.172	74	85	104.652	120.208	112.43	4.46647	2.15913
ENSSSCG00000002734_6_14109949_14109978_p	MARVELD3	128	112	134.695	117.167	125.931	79	94	111.723	132.936	122.329	0.971401	-0.0418611
ENSSSCG00000010202_14_66468716_66468745_m	FXYD4	12	20	12.6276	20.9227	16.7752	81	96	114.551	135.765	125.158	7.4609	2.89935
ENSSSCG00000021045_GL893660.1_5309_5338_p	LRRC47	7	17	7.36612	17.7843	12.5752	72	87	101.823	123.037	112.43	8.9406	3.16037
ENSSSCG00000021845_3_18694116_18694145_p	ATXN2L	6	5	6.31382	5.23068	5.77225	69	80	97.5807	113.137	105.359	18.2527	4.19004
ENSSSCG00000022609_GL892841.1_678_707_m	WWP2	22	21	23.1507	21.9689	22.5598	69	76	97.5807	107.48	102.53	4.54484	2.18423
ENSSSCG00000029874_12_40615250_40615279_m	DUSP14	50	76	52.6151	79.5063	66.0607	65	63	91.9239	89.0955	90.5097	1.3701	0.454279
ENSSSCG00000000560_5_52271136_52271165_p	ETFRF1	26	28	27.3599	29.2918	28.3258	62	83	87.6812	117.38	102.53	3.61968	1.85586
ENSSSCG00000009883_14_41345897_41345926_p	RPH3A	72	51	75.7658	53.3529	64.5594	81	90	114.551	127.279	120.915	1.87293	0.905298
ENSSSCG00000024233_X_142907449_142907478_m	RAB39B	36	48	37.8829	50.2145	44.0487	96	89	135.765	125.865	130.815	2.96978	1.57035
ENSSSCG00000011058_10_55418509_55418538_m	GPR158	53	52	55.772	54.3991	55.0855	69	80	97.5807	113.137	105.359	1.91264	0.935567
ENSSSCG00000007043_17_15485534_15485563_m	GPCPD1	79	80	83.1319	83.6909	83.4114	76	87	107.48	123.037	115.258	1.38181	0.466556
ENSSSCG00000007812_3_19051034_19051063_p	XPO6	68	68	71.5566	71.1372	71.3469	82	108	115.966	152.735	134.35	1.88306	0.913077
ENSSSCG00000009680_14_13661919_13661948_m	EXTL3	60	76	63.1382	79.5063	71.3222	84	105	118.794	148.492	133.643	1.87379	0.905962
ALDBSSCT0000003187_15_44_m	TSEN2	42	37	44.1967	38.707	41.4519	87	113	123.037	159.806	141.421	3.4117	1.77049
ENSSSCG00000014394_2_149781477_149781506_m	RNF14	78	80	82.0796	83.6909	82.8852	69	55	97.5807	77.7817	87.6812	1.05786	0.0811532
ENSSSCG00000024492_13_83718922_83718951_p	EPHB1	27	38	28.4122	39.7532	34.0827	83	81	117.38	114.551	115.966	3.40248	1.76659
ENSSSCG00000009596_14_4152217_4152246_p	ENSSSCG00000009596	198	203	208.356	212.366	210.361	102	106	144.25	149.907	147.078	0.699171	-0.516282
ENSSSCG00000022886_JH118692.1_90054_90083_m	MAP2K6	186	188	195.728	196.674	196.201	84	88	118.794	124.451	121.622	0.619887	-0.689923
ENSSSCG00000005240_1_247751805_247751834_p	DOCK8	6	9	6.31382	9.41522	7.86452	77	86	108.894	121.622	115.258	14.6555	3.87337
ENSSSCG00000024320_13_216073646_216073675_m	TFF2	13	7	13.6799	7.32295	10.5014	64	99	90.5097	140.007	115.258	10.9755	3.45621
ENSSSCG00000026763_X_126658072_126658101_m	ENSSSCG00000026763	107	81	112.596	84.737	98.6667	66	81	93.3381	114.551	103.945	1.05349	0.0751812
ALDBSSCT0000004800_166_195_m	ZNF366	103	86	108.387	89.9677	99.1774	62	84	87.6812	118.794	103.238	1.04094	0.0578848
ENSSSCG00000010962_10_35717135_35717164_m	FRMD3	18	21	18.9414	21.9689	20.4551	54	52	76.3675	73.5391	74.9533	3.66428	1.87353
ENSSSCG00000026454_1_178857193_178857222_m	PMAIP1	40	30	42.0921	31.3841	36.7381	53	76	74.9533	107.48	91.2168	2.48289	1.31202
ENSSSCG00000022531_16_6058319_6058348_m	ENSSSCG00000022531	28	34	29.4645	35.5686	32.5165	93	93	131.522	131.522	131.522	4.04477	2.01606
ENSSSCG00000012699_X_127285378_127285407_p	FHL1	24	35	25.2553	36.6148	30.935	90	88	127.279	124.451	125.865	4.06869	2.02456
ENSSSCG00000003693_6_96504643_96504672_m	MYOM1	21	18	22.0984	18.8304	20.4644	67	100	94.7523	141.421	118.087	5.77035	2.52866
ENSSSCG00000028999_15_157433400_157433429_p	ENSSSCG00000028999	18	16	18.9414	16.7382	17.8398	77	79	108.894	111.723	110.309	6.18329	2.62837
ENSSSCG00000004181_1_34523278_34523307_m	VNN1	31	41	32.6214	42.8916	37.7565	90	115	127.279	162.635	144.957	3.83926	1.94083
ENSSSCG00000017747_12_45206613_45206642_p	RAB11FIP4	51	57	53.6674	59.6297	56.6486	67	75	94.7523	106.066	100.409	1.77249	0.825779
ENSSSCG00000026351_13_49879895_49879924_m	ENSSSCG00000011493	62	74	65.2428	77.414	71.3284	39	53	55.1543	74.9533	65.0538	0.912033	-0.132843
ENSSSCG00000011903_13_150201361_150201390_p	ENSSSCG00000011903	20	19	21.0461	19.8766	20.4613	73	69	103.238	97.5807	100.409	4.90727	2.29492
ENSSSCG00000016850_16_24992372_24992401_p	LIFR	136	117	143.113	122.398	132.756	82	84	115.966	118.794	117.38	0.88418	-0.177589
ENSSSCG00000016757_18_56203486_56203515_p	ENSSSCG00000027491	41	54	43.1444	56.4913	49.8179	79	78	111.723	110.309	111.016	2.22843	1.15603
ENSSSCG00000006000_4_20269194_20269223_m	TAF2	35	32	36.8306	33.4763	35.1535	44	56	62.2254	79.196	70.7107	2.01149	1.00826
ENSSSCG00000024910_GL894448.1_37677_37706_m	TLDC2	146	158	153.636	165.289	159.463	87	85	123.037	120.208	121.622	0.7627	-0.390811
ENSSSCG00000005413_1_275311097_275311126_m	ENSSSCG00000005413	126	144	132.59	150.644	141.617	74	101	104.652	142.836	123.744	0.873792	-0.194638
ENSSSCG00000006807_GL893192.2_252385_252414_p	ENSSSCG00000040889	117	100	123.119	104.614	113.866	79	80	111.723	113.137	112.43	0.987384	-0.0183164
ENSSSCG00000022697_1_118608920_118608949_m	CSNK1G1	93	93	97.8641	97.2906	97.5774	44	62	62.2254	87.6812	74.9533	0.768142	-0.380554
ENSSSCG00000024234_X_53545564_53545593_p	TRO	68	70	71.5566	73.2295	72.393	58	53	82.0244	74.9533	78.4889	1.0842	0.116637
ENSSSCG00000023860_11_46663127_46663156_p	KLHL1	29	31	30.5168	32.4302	31.4735	45	50	63.6396	70.7107	67.1751	2.13434	1.09379
ENSSSCG00000022559_GL896447.1_94279_94308_m	USP14	68	63	71.5566	65.9066	68.7316	64	82	90.5097	115.966	103.238	1.50204	0.586924
ENSSSCG00000026238_GL895804.2_13415_13444_p	PROCA1	47	43	49.4582	44.9838	47.221	72	97	101.823	137.179	119.501	2.53067	1.33952
ENSSSCG00000000257_5_18839728_18839757_m	ITGB7	69	63	72.6089	65.9066	69.2577	79	87	111.723	123.037	117.38	1.69483	0.761137
ENSSSCG00000001964_7_70862631_70862660_p	NPAS3	34	45	35.7783	47.0761	41.4272	69	79	97.5807	111.723	104.652	2.52616	1.33695
ENSSSCG00000024261_12_2643505_2643534_m	CBX2	18	12	18.9414	12.5536	15.7475	54	60	76.3675	84.8528	80.6102	5.11891	2.35584
ENSSSCG00000004903_1_177367060_177367089_m	CDH20	98	100	103.126	104.614	103.87	78	63	110.309	89.0955	99.7021	0.959877	-0.0590785
ENSSSCG00000028163_3_144201632_144201661_p	ENSSSCG00000028163	86	85	90.498	88.9215	89.7098	72	100	101.823	141.421	121.622	1.35573	0.439071
ENSSSCG00000007338_17_46418889_46418918_p	VSTM2L	65	67	68.3997	70.0911	69.2454	73	87	103.238	123.037	113.137	1.63386	0.708282
ENSSSCG00000031027_X_104773031_104773060_m	IRS4	66	72	69.452	75.3218	72.3869	62	66	87.6812	93.3381	90.5097	1.25036	0.322344
ENSSSCG00000026763_X_126658071_126658100_m	ENSSSCG00000026763	100	110	105.23	115.075	110.153	64	84	90.5097	118.794	104.652	0.950062	-0.0739063
ENSSSCG00000004276_1_57105851_57105880_p	SMAP1	42	37	44.1967	38.707	41.4519	67	67	94.7523	94.7523	94.7523	2.28584	1.19272
ENSSSCG00000027622_8_72654010_72654039_m	ADAMTS3	14	22	14.7322	23.015	18.8736	84	85	118.794	120.208	119.501	6.33165	2.66258
ENSSSCG00000021447_11_77301433_77301462_m	NALCN	35	46	36.8306	48.1222	42.4764	64	73	90.5097	103.238	96.8736	2.28065	1.18944
ENSSSCG00000007596_3_5304361_5304390_p	ENSSSCG00000007596	52	54	54.7197	56.4913	55.6055	57	73	80.6102	103.238	91.9239	1.65314	0.725211
ENSSSCG00000017067_16_74254546_74254575_m	CNOT8	41	41	43.1444	42.8916	43.018	36	42	50.9117	59.397	55.1543	1.28212	0.358534
ENSSSCG00000003686_6_93725924_93725953_p	ARHGAP28	130	162	136.799	169.474	153.137	56	66	79.196	93.3381	86.267	0.563334	-0.827939
ENSSSCG00000012558_X_102047429_102047458_m	PIH1D3	82	93	86.2888	97.2906	91.7897	41	74	57.9828	104.652	81.3173	0.885908	-0.174771
ENSSSCG00000008061_3_40635863_40635892_m	SRRM2	7	11	7.36612	11.5075	9.43681	73	76	103.238	107.48	105.359	11.1647	3.48087
ENSSSCG00000000759_5_71087488_71087517_p	ENSSSCG00000000759	22	41	23.1507	42.8916	33.0211	52	61	73.5391	86.267	79.9031	2.41976	1.27486
ENSSSCG00000004180_1_34506856_34506885_p	VNN3	67	73	70.5043	76.3679	73.4361	57	72	80.6102	101.823	91.2168	1.24212	0.31281
ENSSSCG00000007645_3_7402478_7402507_p	ENSSSCG00000007645	80	91	84.1842	95.1984	89.6913	62	92	87.6812	130.108	108.894	1.2141	0.279891
ENSSSCG00000004557_1_118801019_118801048_p	PPIB	53	62	55.772	64.8604	60.3162	46	66	65.0538	93.3381	79.196	1.31301	0.392881
ENSSSCG00000015314_9_78959478_78959507_p	ANKIB1	47	33	49.4582	34.5225	41.9904	62	66	87.6812	93.3381	90.5097	2.15549	1.10801
ENSSSCG00000012713_X_130755746_130755775_p	ATP11C	37	22	38.9352	23.015	30.9751	67	78	94.7523	110.309	102.53	3.31009	1.72687
ENSSSCG00000014556_2_162195164_162195193_m	BET1L	68	59	71.5566	61.722	66.6393	68	59	96.1665	83.4386	89.8026	1.34759	0.430384
ENSSSCG00000022005_14_121769295_121769324_m	SFXN3	36	30	37.8829	31.3841	34.6335	31	60	43.8406	84.8528	64.3467	1.85793	0.893699
ENSSSCG00000005424_1_275522571_275522600_m	NIPSNAP3B	37	35	38.9352	36.6148	37.775	63	81	89.0955	114.551	101.823	2.69552	1.43057
ENSSSCG00000006331_4_93629166_93629195_m	PBX1	38	38	39.9875	39.7532	39.8703	47	73	66.468	103.238	84.8528	2.12822	1.08965
ENSSSCG00000017336_12_18516923_18516952_p	HEXIM1	29	38	30.5168	39.7532	35.135	63	67	89.0955	94.7523	91.9239	2.61631	1.38753
ENSSSCG00000016644_18_35650782_35650811_p	STIP1	29	30	30.5168	31.3841	30.9504	61	67	86.267	94.7523	90.5097	2.92434	1.54811
ENSSSCG00000023400_3_42218619_42218648_m	ZNF598	36	30	37.8829	31.3841	34.6335	66	64	93.3381	90.5097	91.9239	2.65419	1.40827
ENSSSCG00000016972_16_51989924_51989953_p	CARTPT	218	218	229.402	228.058	228.73	33	72	46.669	101.823	74.2462	0.324602	-1.62325
ENSSSCG00000008077_3_43981311_43981340_p	CARD19	13	16	13.6799	16.7382	15.2091	92	81	130.108	114.551	122.329	8.0432	3.00777
ALDBSSCT0000005050_36_65_m	SAP30L	90	78	94.7072	81.5986	88.1529	48	64	67.8823	90.5097	79.196	0.898393	-0.154581
ENSSSCG00000029619_5_15931979_15932008_p	MCRS1	36	38	37.8829	39.7532	38.818	75	85	106.066	120.208	113.137	2.91455	1.54327
ENSSSCG00000011486_13_47903735_47903764_m	C3orf14	69	87	72.6089	91.0138	81.8113	77	77	108.894	108.894	108.894	1.33104	0.412558
ENSSSCG00000008759_8_19971921_19971950_p	SEL1L3	178	163	187.31	170.52	178.915	61	78	86.267	110.309	98.2878	0.549355	-0.864189
ENSSSCG00000010899_10_25009979_25010008_m	CRB1	69	83	72.6089	86.8293	79.7191	49	46	69.2965	65.0538	67.1751	0.842648	-0.246997
ENSSSCG00000027051_7_86384571_86384600_p	EMC7	301	301	316.743	314.887	315.815	69	92	97.5807	130.108	113.844	0.360478	-1.47202
ENSSSCG00000030038_JH118611.1_77226_77255_p	TAGLN3	233	239	245.187	250.026	247.606	72	96	101.823	135.765	118.794	0.479769	-1.05959
ENSSSCG00000015914_15_81562375_81562404_m	SCN7A	55	54	57.8766	56.4913	57.184	65	73	91.9239	103.238	97.5807	1.70643	0.770985
ENSSSCG00000008063_3_40651452_40651481_m	ENSSSCG00000008063	102	108	107.335	112.983	110.159	58	93	82.0244	131.522	106.773	0.969266	-0.0450357
ENSSSCG00000008112_3_48037976_48038005_p	ENSSSCG00000025021	338	349	355.678	365.101	360.39	63	77	89.0955	108.894	98.9949	0.274689	-1.86413
ENSSSCG00000017188_12_5262835_5262864_p	ZACN	52	53	54.7197	55.4452	55.0825	64	64	90.5097	90.5097	90.5097	1.64317	0.716479
ENSSSCG00000003301_6_54406306_54406335_p	PPP6R1	82	84	86.2888	87.8754	87.0821	68	138	96.1665	195.161	145.664	1.67272	0.742196
ENSSSCG00000024484_10_15049150_15049179_p	DEGS1	38	32	39.9875	33.4763	36.7319	68	69	96.1665	97.5807	96.8736	2.63731	1.39907
ENSSSCG00000003763_6_124800996_124801025_p	IFI44	77	80	81.0273	83.6909	82.3591	74	80	104.652	113.137	108.894	1.32219	0.402931
ENSSSCG00000013231_2_16202591_16202620_p	C1QTNF4	34	30	35.7783	31.3841	33.5812	51	60	72.1249	84.8528	78.4889	2.33729	1.22483
ENSSSCG00000000848_5_84033176_84033205_m	GLT8D2	64	47	67.3474	49.1684	58.2579	53	71	74.9533	100.409	87.6812	1.50505	0.589815
ENSSSCG00000030850_X_63908027_63908056_m	TEX11	58	57	61.0335	59.6297	60.3316	65	59	91.9239	83.4386	87.6812	1.45332	0.539353
ENSSSCG00000021905_GL893343.2_60639_60668_p	NR3C2	114	110	119.962	115.075	117.519	55	52	77.7817	73.5391	75.6604	0.643816	-0.63528
ENSSSCG00000013605_2_71027141_71027170_m	ACTL9	47	60	49.4582	62.7681	56.1132	47	72	66.468	101.823	84.1457	1.49957	0.58455
ENSSSCG00000012816_X_143109770_143109799_p	MTCP1	123	132	129.433	138.09	133.762	75	77	106.066	108.894	107.48	0.803521	-0.315592
ENSSSCG00000024057_1_130703721_130703750_p	WDR72	85	80	89.4457	83.6909	86.5683	38	67	53.7401	94.7523	74.2462	0.857661	-0.221521
ENSSSCG00000012642_X_116352234_116352263_m	STAG2	32	46	33.6737	48.1222	40.898	39	80	55.1543	113.137	84.1457	2.05745	1.04086
ENSSSCG00000010373_14_96107350_96107379_p	ZNF488	24	34	25.2553	35.5686	30.4119	77	75	108.894	106.066	107.48	3.53415	1.82136
ENSSSCG00000000223_5_17330367_17330396_m	BIN2	166	167	174.682	174.705	174.693	54	62	76.3675	87.6812	82.0244	0.469533	-1.0907
ENSSSCG00000013730_2_66454540_66454569_p	KLF1	43	29	45.249	30.3379	37.7935	69	89	97.5807	125.865	111.723	2.95614	1.56372
ENSSSCG00000006521_4_103359431_103359460_m	FAM189B	63	51	66.2951	53.3529	59.824	56	80	79.196	113.137	96.1665	1.60749	0.684811
ENSSSCG00000017699_12_41054141_41054170_m	ENSSSCG00000017699	17	22	17.8891	23.015	20.4521	81	76	114.551	107.48	111.016	5.4281	2.44045
ENSSSCG00000020780_GL896412.1_19012_19041_m	PRSS57	23	24	24.203	25.1073	24.6551	53	91	74.9533	128.693	101.823	4.12991	2.04611
ENSSSCG00000028552_5_51431134_51431163_p	BHLHE41	45	58	47.3536	60.6759	54.0147	56	50	79.196	70.7107	74.9533	1.38765	0.472639
ENSSSCG00000013019_2_6491445_6491474_m	MEN1	34	48	35.7783	50.2145	42.9964	71	75	100.409	106.066	103.238	2.40108	1.26368
ENSSSCG00000015394_9_103116200_103116229_p	KIAA1324L	49	54	51.5628	56.4913	54.0271	42	63	59.397	89.0955	74.2462	1.37424	0.458635
ENSSSCG00000017358_12_19191938_19191967_m	SLC4A1	115	112	121.015	117.167	119.091	82	99	115.966	140.007	127.986	1.07469	0.103925
ENSSSCG00000010617_14_126031957_126031986_m	SORCS3	53	43	55.772	44.9838	50.3779	47	49	66.468	69.2965	67.8823	1.34746	0.430242
ALDBSSCT0000004496_38_67_p	TANC1	83	67	87.3411	70.0911	78.7161	70	61	98.9949	86.267	92.631	1.17677	0.234836
ENSSSCG00000010467_14_113064555_113064584_p	BTAF1	39	37	41.0398	38.707	39.8734	38	68	53.7401	96.1665	74.9533	1.87978	0.910565
ENSSSCG00000027911_7_80246111_80246140_p	LTB4R	58	57	61.0335	59.6297	60.3316	51	57	72.1249	80.6102	76.3675	1.2658	0.340045
ENSSSCG00000016315_15_148717770_148717799_m	SPP2	156	139	164.159	145.413	154.786	46	43	65.0538	60.8112	62.9325	0.406577	-1.2984
ENSSSCG00000001565_GL893630.2_42125_42154_m	CDKN1A	58	48	61.0335	50.2145	55.624	59	58	83.4386	82.0244	82.7315	1.48733	0.572728
ENSSSCG00000015982_15_91391590_91391619_m	HOXD9	52	43	54.7197	44.9838	49.8518	45	45	63.6396	63.6396	63.6396	1.27658	0.35228
ENSSSCG00000004560_1_118904612_118904641_p	DAPK2	54	68	56.8243	71.1372	63.9808	62	59	87.6812	83.4386	85.5599	1.33728	0.419296
ENSSSCG00000026932_X_16298509_16298538_m	RS1	45	61	47.3536	63.8143	55.5839	48	42	67.8823	59.397	63.6396	1.14493	0.195257
ENSSSCG00000017413_12_20926944_20926973_m	RAB5C	15	15	15.7845	15.692	15.7383	57	67	80.6102	94.7523	87.6812	5.57121	2.47799
ENSSSCG00000012328_X_51793630_51793659_p	HUWE1	52	62	54.7197	64.8604	59.7901	60	61	84.8528	86.267	85.5599	1.43101	0.517029
ENSSSCG00000007285_17_43410735_43410764_m	GGT7	71	79	74.7135	82.6447	78.6791	44	42	62.2254	59.397	60.8112	0.772901	-0.371644
ENSSSCG00000008888_8_55282602_55282631_m	NPY1R	109	103	114.701	107.752	111.226	67	85	94.7523	120.208	107.48	0.966319	-0.049429
ENSSSCG00000003013_6_45142860_45142889_m	B9D2	39	67	41.0398	70.0911	55.5654	71	75	100.409	106.066	103.238	1.85795	0.893708
ENSSSCG00000013474_2_75915670_75915699_m	S1PR4	165	155	173.63	162.151	167.89	70	83	98.9949	117.38	108.187	0.644392	-0.633989
ENSSSCG00000004552_1_118519240_118519269_m	TRIP4	29	8	30.5168	8.36909	19.4429	65	86	91.9239	121.622	106.773	5.49162	2.45723
ENSSSCG00000021588_1_118997349_118997378_p	DAPK2	29	39	30.5168	40.7993	35.658	76	60	107.48	84.8528	96.1665	2.69691	1.43131
ENSSSCG00000010950_10_32008380_32008409_m	DAPK1	32	35	33.6737	36.6148	35.1442	29	49	41.0122	69.2965	55.1543	1.56937	0.650187
ENSSSCG00000012377_X_63514786_63514815_m	KIF4A	111	96	116.806	100.429	108.617	50	49	70.7107	69.2965	70.0036	0.644497	-0.633754
ENSSSCG00000006859_4_128818722_128818751_p	DPH5	22	20	23.1507	20.9227	22.0367	39	37	55.1543	52.3259	53.7401	2.43867	1.28609
ENSSSCG00000017994_12_57334883_57334912_p	CFAP52	40	38	42.0921	39.7532	40.9226	56	60	79.196	84.8528	82.0244	2.00438	1.00315
ENSSSCG00000022768_1_163257714_163257743_p	MBP	142	141	149.427	147.505	148.466	66	70	93.3381	98.9949	96.1665	0.647734	-0.626526
ENSSSCG00000028477_13_98829133_98829162_p	SERP1	26	30	27.3599	31.3841	29.372	35	49	49.4975	69.2965	59.397	2.02223	1.01595
ENSSSCG00000025351_2_8364100_8364129_m	ZBTB3	14	11	14.7322	11.5075	13.1199	60	53	84.8528	74.9533	79.9031	6.09024	2.6065
ENSSSCG00000012727_X_137819212_137819241_p	FMR1	23	27	24.203	28.2457	26.2243	68	69	96.1665	97.5807	96.8736	3.69404	1.8852
ENSSSCG00000012056_13_210076014_210076043_p	CHAF1B	20	24	21.0461	25.1073	23.0767	41	51	57.9828	72.1249	65.0538	2.81903	1.4952
ENSSSCG00000006283_4_88766667_88766696_p	SCYL3	48	42	50.5105	43.9377	47.2241	39	68	55.1543	96.1665	75.6604	1.60216	0.680015
ENSSSCG00000006090_4_43561208_43561237_p	MTERF3	97	87	102.073	91.0138	96.5436	41	47	57.9828	66.468	62.2254	0.644532	-0.633677
ENSSSCG00000026488_13_12127957_12127986_p	UBE2E1	34	24	35.7783	25.1073	30.4428	43	44	60.8112	62.2254	61.5183	2.02078	1.01492
ENSSSCG00000016229_15_137620190_137620219_p	PAX3	28	26	29.4645	27.1995	28.332	47	52	66.468	73.5391	70.0036	2.47083	1.305
ENSSSCG00000000684_5_66289431_66289460_p	USP5	40	47	42.0921	49.1684	45.6302	69	74	97.5807	104.652	101.116	2.21599	1.14795
ENSSSCG00000003454_6_68666046_68666075_p	KAZN	76	84	79.975	87.8754	83.9252	35	34	49.4975	48.0833	48.7904	0.581355	-0.782508
ALDBSSCT0000003070_106_135_m	GADL1	87	81	91.5503	84.737	88.1437	52	49	73.5391	69.2965	71.4178	0.810243	-0.303573
ENSSSCG00000002350_7_102831431_102831460_p	ELMSAN1	119	148	125.224	154.828	140.026	64	60	90.5097	84.8528	87.6812	0.626178	-0.675355
ENSSSCG00000024404_GL892804.2_5989_6018_p	SNAI2	102	97	107.335	101.475	104.405	45	47	63.6396	66.468	65.0538	0.623091	-0.682485
ENSSSCG00000014959_9_30457665_30457694_m	PIWIL4	27	23	28.4122	24.0611	26.2366	55	61	77.7817	86.267	82.0244	3.12633	1.64447
ENSSSCG00000024370_JH118526.1_30899_30928_m	TREML1	77	91	81.0273	95.1984	88.1128	45	83	63.6396	117.38	90.5097	1.0272	0.0387199
ENSSSCG00000004558_1_118752648_118752677_m	CSNK1G1	45	53	47.3536	55.4452	51.3994	68	67	96.1665	94.7523	95.4594	1.85721	0.893136
ENSSSCG00000014356_2_147205839_147205868_p	DNAJC18	24	22	25.2553	23.015	24.1351	44	52	62.2254	73.5391	67.8823	2.81259	1.4919
ENSSSCG00000027675_13_57893425_57893454_p	ENSSSCG00000027675	25	36	26.3076	37.6609	31.9842	43	33	60.8112	46.669	53.7401	1.68021	0.748639
ENSSSCG00000005593_1_299417861_299417890_p	OLFML2A	52	59	54.7197	61.722	58.2209	46	51	65.0538	72.1249	68.5894	1.17809	0.236448
ENSSSCG00000010762_14_152330102_152330131_m	DPYSL4	25	31	26.3076	32.4302	29.3689	55	58	77.7817	82.0244	79.9031	2.72067	1.44396
ENSSSCG00000018053_12_63124771_63124800_m	MED9	71	62	74.7135	64.8604	69.7869	48	64	67.8823	90.5097	79.196	1.13482	0.18247
ENSSSCG00000022676_X_61097796_61097825_p	OPHN1	69	82	72.6089	85.7831	79.196	71	71	100.409	100.409	100.409	1.26786	0.342391
ENSSSCG00000010027_14_51254409_51254438_m	PATZ1	32	34	33.6737	35.5686	34.6211	64	54	90.5097	76.3675	83.4386	2.41005	1.26906
ENSSSCG00000021602_9_50870597_50870626_m	TMEM25	26	31	27.3599	32.4302	29.895	51	72	72.1249	101.823	86.9741	2.90932	1.54068
ENSSSCG00000006116_4_49100459_49100488_m	SLC26A7	14	19	14.7322	19.8766	17.3044	52	44	73.5391	62.2254	67.8823	3.92283	1.97189
ENSSSCG00000005002_1_196996122_196996151_m	MDGA2	47	44	49.4582	46.03	47.7441	70	72	98.9949	101.823	100.409	2.10307	1.0725
ALDBSSCT0000011116_39_68_m	AMOTL1	464	409	488.268	427.87	458.069	40	47	56.5685	66.468	61.5183	0.134299	-2.89648
ENSSSCG00000007958_3_40178763_40178792_m	ZNF174	33	54	34.726	56.4913	45.6087	50	34	70.7107	48.0833	59.397	1.30232	0.381082
ENSSSCG00000014003_2_79261367_79261396_m	MIER2	61	53	64.1905	55.4452	59.8178	30	46	42.4264	65.0538	53.7401	0.898396	-0.154576
ENSSSCG00000030335_13_158292326_158292355_m	ENSSSCG00000030335	75	83	78.9227	86.8293	82.876	64	67	90.5097	94.7523	92.631	1.11771	0.160541
ENSSSCG00000024351_18_31500666_31500695_m	MET	56	46	58.9289	48.1222	53.5256	63	90	89.0955	127.279	108.187	2.02123	1.01523
ENSSSCG00000012836_2_69143_69172_m	AP2A2	64	64	67.3474	66.9527	67.15	59	73	83.4386	103.238	93.3381	1.38999	0.475078
ENSSSCG00000027076_4_424154_424183_p	CYHR1	12	8	12.6276	8.36909	10.4984	45	46	63.6396	65.0538	64.3467	6.12922	2.6157
ENSSSCG00000012875_2_2709368_2709397_p	TPCN2	51	45	53.6674	47.0761	50.3718	30	42	42.4264	59.397	50.9117	1.01072	0.0153815
ENSSSCG00000013639_2_69770804_69770833_m	SLC44A2	40	38	42.0921	39.7532	40.9226	56	49	79.196	69.2965	74.2462	1.81431	0.859419
ENSSSCG00000002235_7_86140548_86140577_m	LPCAT4	97	106	102.073	110.89	106.482	34	51	48.0833	72.1249	60.1041	0.564454	-0.825073
ENSSSCG00000005042_1_202833998_202834027_p	FERMT2	17	11	17.8891	11.5075	14.6983	54	57	76.3675	80.6102	78.4889	5.33999	2.41684
ENSSSCG00000022288_5_50055287_50055316_p	STK38L	79	79	83.1319	82.6447	82.8883	46	47	65.0538	66.468	65.7609	0.793368	-0.333938
ENSSSCG00000007718_3_10777940_10777969_p	CLDN4	109	101	114.701	105.66	110.18	49	72	69.2965	101.823	85.5599	0.776544	-0.36486
ALDBSSCT0000003230_136_165_p	TFDP2	75	62	78.9227	64.8604	71.8916	60	68	84.8528	96.1665	90.5097	1.25897	0.33225
ENSSSCG00000012761_X_141487433_141487462_p	ENSSSCG00000032972	12	10	12.6276	10.4614	11.5445	51	75	72.1249	106.066	89.0955	7.71757	2.94815
ENSSSCG00000004190_1_34748175_34748204_p	STX7	11	18	11.5753	18.8304	15.2029	56	75	79.196	106.066	92.631	6.09299	2.60715
ENSSSCG00000025248_12_49643436_49643465_m	PITPNA	107	121	112.596	126.582	119.589	68	80	96.1665	113.137	104.652	0.875093	-0.192492
ALDBSSCT0000002537_133_162_p	ALDH3A2	38	25	39.9875	26.1534	33.0704	61	65	86.267	91.9239	89.0955	2.69411	1.42981
ENSSSCG00000004753_1_145397530_145397559_p	INO80	32	53	33.6737	55.4452	44.5594	45	54	63.6396	76.3675	70.0036	1.57102	0.651697
ENSSSCG00000026719_5_43579613_43579642_p	ENSSSCG00000026719	60	70	63.1382	73.2295	68.1838	49	56	69.2965	79.196	74.2462	1.08891	0.122888
ENSSSCG00000026070_12_4492382_4492411_m	MGAT5B	71	91	74.7135	95.1984	84.9559	63	70	89.0955	98.9949	94.0452	1.10699	0.14664
ENSSSCG00000002929_6_40787100_40787129_m	ALKBH6	32	42	33.6737	43.9377	38.8057	27	32	38.1838	45.2548	41.7193	1.07508	0.104447
ENSSSCG00000027096_7_21770392_21770421_m	ENSSSCG00000027096	63	42	66.2951	43.9377	55.1164	59	63	83.4386	89.0955	86.267	1.56518	0.646328
ENSSSCG00000028430_13_135148387_135148416_m	LPP	109	116	114.701	121.352	118.026	60	49	84.8528	69.2965	77.0746	0.653029	-0.614781
ENSSSCG00000030597_7_59488784_59488813_m	HAPLN3	89	92	93.6549	96.2445	94.9497	70	65	98.9949	91.9239	95.4594	1.00537	0.00772392
ENSSSCG00000029568_GL893076.2_98837_98866_m	ENSSSCG00000005954	90	98	94.7072	102.521	98.6143	60	61	84.8528	86.267	85.5599	0.867622	-0.204861
ENSSSCG00000013889_2_59465634_59465663_m	RPL18A	14	14	14.7322	14.6459	14.6891	59	75	83.4386	106.066	94.7523	6.45053	2.68942
ENSSSCG00000026991_6_152674523_152674552_m	LURAP1	48	54	50.5105	56.4913	53.5009	42	47	59.397	66.468	62.9325	1.17629	0.234241
ENSSSCG00000006218_4_75045083_75045112_m	PDE7A	8	9	8.41842	9.41522	8.91682	36	43	50.9117	60.8112	55.8614	6.26473	2.64725
ENSSSCG00000010753_14_148977500_148977529_m	CLRN3	29	22	30.5168	23.015	26.7659	49	54	69.2965	76.3675	72.832	2.72108	1.44418
ENSSSCG00000028880_JH118811.1_16353_16382_m	ENSSSCG00000028880	66	61	69.452	63.8143	66.6331	43	42	60.8112	59.397	60.1041	0.902015	-0.148777
ENSSSCG00000011685_13_91442202_91442231_m	PAQR9	69	63	72.6089	65.9066	69.2577	45	47	63.6396	66.468	65.0538	0.939301	-0.0903409
ENSSSCG00000010617_14_126063171_126063200_p	SORCS3	104	90	109.439	94.1522	101.796	48	38	67.8823	53.7401	60.8112	0.597384	-0.74327
ENSSSCG00000016073_15_111897606_111897635_p	PGAP1	27	29	28.4122	30.3379	29.3751	51	60	72.1249	84.8528	78.4889	2.67196	1.4179
ENSSSCG00000002311_7_99611639_99611668_p	SUSD6	7	8	7.36612	8.36909	7.8676	57	74	80.6102	104.652	92.631	11.7737	3.5575
ENSSSCG00000025776_13_41297640_41297669_m	ERC2	31	46	32.6214	48.1222	40.3718	42	36	59.397	50.9117	55.1543	1.36616	0.450126
ENSSSCG00000003922_6_153913206_153913235_m	UROD	53	69	55.772	72.1834	63.9777	51	53	72.1249	74.9533	73.5391	1.14945	0.200942
ENSSSCG00000027304_GL895084.2_1396_1425_p	ENSSSCG00000038015	88	77	92.6026	80.5525	86.5775	59	73	83.4386	103.238	93.3381	1.07809	0.108473
ALDBSSCT0000009336_5_34_p	ACP4	90	104	94.7072	108.798	101.753	49	68	69.2965	96.1665	82.7315	0.813065	-0.298558
ENSSSCG00000017688_12_39704258_39704287_m	GGNBP2	24	13	25.2553	13.5998	19.4275	52	39	73.5391	55.1543	64.3467	3.31214	1.72777
ENSSSCG00000025338_JH118715.1_47398_47427_m	CDK14	82	59	86.2888	61.722	74.0054	60	74	84.8528	104.652	94.7523	1.28034	0.35653
ENSSSCG00000014643_9_4288802_4288831_p	ENSSSCG00000014643	46	52	48.4059	54.3991	51.4025	48	53	67.8823	74.9533	71.4178	1.38938	0.474445
ENSSSCG00000023425_GL893398.2_43770_43799_m	ENSSSCG00000024481	12	6	12.6276	6.27681	9.45222	43	46	60.8112	65.0538	62.9325	6.65796	2.73508
ENSSSCG00000017802_12_48732821_48732850_m	BHLHA9	52	51	54.7197	53.3529	54.0363	58	36	82.0244	50.9117	66.468	1.23006	0.298731
ENSSSCG00000016086_15_114817831_114817860_m	C2orf69	53	34	55.772	35.5686	45.6703	55	46	77.7817	65.0538	71.4178	1.56377	0.645026
ALDBSSCT0000004541_79_108_p	OSBPL6	746	797	785.018	833.77	809.394	46	46	65.0538	65.0538	65.0538	0.0803735	-3.63714
ENSSSCG00000022469_GL893138.2_57691_57720_p	PKP3	50	46	52.6151	48.1222	50.3687	37	35	52.3259	49.4975	50.9117	1.01078	0.0154698
ENSSSCG00000002843_6_31865490_31865519_m	LONP2	93	87	97.8641	91.0138	94.439	43	45	60.8112	63.6396	62.2254	0.658895	-0.601879
ENSSSCG00000008826_8_40683700_40683729_p	FRYL	2	1	2.10461	1.04614	1.57537	33	46	46.669	65.0538	55.8614	35.4592	5.14809
ALDBSSCT0000003884_152_181_p	ENSSSCG00000033385	154	143	162.055	149.597	155.826	56	59	79.196	83.4386	81.3173	0.521847	-0.938302
ENSSSCG00000028701_JH118944.1_264323_264352_m	CUL3	94	100	98.9164	104.614	101.765	47	51	66.468	72.1249	69.2965	0.680946	-0.554388
ENSSSCG00000001595_7_40380121_40380150_p	DAAM2	35	36	36.8306	37.6609	37.2457	52	57	73.5391	80.6102	77.0746	2.06935	1.04918
ALDBSSCT0000001422_119_148_m	ZNF596	110	106	115.753	110.89	113.322	43	52	60.8112	73.5391	67.1751	0.592782	-0.754426
ALDBSSCT0000004541_77_106_m	OSBPL6	715	784	752.396	820.17	786.283	44	47	62.2254	66.468	64.3467	0.0818365	-3.61111
ENSSSCG00000023771_11_3420127_3420156_m	ENSSSCG00000023771	39	31	41.0398	32.4302	36.735	68	86	96.1665	121.622	108.894	2.96432	1.5677
ENSSSCG00000017154_12_2248108_2248137_m	CARD14	27	27	28.4122	28.2457	28.3289	54	79	76.3675	111.723	94.0452	3.31976	1.73108
ENSSSCG00000008017_3_41660413_41660442_p	NME3	21	17	22.0984	17.7843	19.9413	29	51	41.0122	72.1249	56.5685	2.83675	1.50424
ENSSSCG00000015955_15_87830936_87830965_p	ITGA6	72	60	75.7658	62.7681	69.267	70	54	98.9949	76.3675	87.6812	1.26584	0.340101
ENSSSCG00000020809_2_8468635_8468664_m	B3GAT3	63	84	66.2951	87.8754	77.0852	36	56	50.9117	79.196	65.0538	0.843921	-0.244821
ENSSSCG00000027426_6_47157573_47157602_p	BCL3	28	29	29.4645	30.3379	29.9012	61	60	86.267	84.8528	85.5599	2.86142	1.51673
ENSSSCG00000010151_14_59583472_59583501_p	LYST	31	22	32.6214	23.015	27.8182	48	51	67.8823	72.1249	70.0036	2.51647	1.3314
ENSSSCG00000002557_7_131252711_131252740_m	NUDT14	13	14	13.6799	14.6459	14.1629	53	68	74.9533	96.1665	85.5599	6.04112	2.59482
ENSSSCG00000013200_2_14035086_14035115_p	ENSSSCG00000038047	71	81	74.7135	84.737	79.7252	53	48	74.9533	67.8823	71.4178	0.895799	-0.158753
ENSSSCG00000003623_6_84343590_84343619_m	C1orf94	136	102	143.113	106.706	124.909	28	37	39.598	52.3259	45.9619	0.367962	-1.44237
ENSSSCG00000015801_15_53849415_53849444_p	TLR3	46	39	48.4059	40.7993	44.6026	29	48	41.0122	67.8823	54.4472	1.22072	0.28773
ENSSSCG00000021026_6_68868297_68868326_p	TMEM51	67	76	70.5043	79.5063	75.0053	32	46	45.2548	65.0538	55.1543	0.735339	-0.443518
ENSSSCG00000029668_5_8237579_8237608_m	IL2RB	41	44	43.1444	46.03	44.5872	53	68	74.9533	96.1665	85.5599	1.91894	0.940306
ENSSSCG00000004971_1_185983198_185983227_m	ENSSSCG00000004971	49	47	51.5628	49.1684	50.3656	48	62	67.8823	87.6812	77.7817	1.54434	0.626993
ENSSSCG00000004823_1_155642063_155642092_m	LRRK1	51	58	53.6674	60.6759	57.1717	50	56	70.7107	79.196	74.9533	1.31102	0.390692
ENSSSCG00000001440_7_28063048_28063077_m	NOTCH4	8	10	8.41842	10.4614	9.43989	36	49	50.9117	69.2965	60.1041	6.36703	2.67062
ENSSSCG00000021012_9_121709306_121709335_p	CNTNAP2	15	19	15.7845	19.8766	17.8306	36	48	50.9117	67.8823	59.397	3.33119	1.73604
ENSSSCG00000024000_13_79103655_79103684_p	EFCC1	112	127	117.858	132.859	125.359	30	35	42.4264	49.4975	45.9619	0.366644	-1.44755
ENSSSCG00000030278_4_107420156_107420185_m	MLLT11	13	15	13.6799	15.692	14.686	42	44	59.397	62.2254	60.8112	4.14076	2.0499
ENSSSCG00000009826_14_33898596_33898625_m	TCTN1	45	38	47.3536	39.7532	43.5534	37	35	52.3259	49.4975	50.9117	1.16895	0.225212
ENSSSCG00000008443_3_100186436_100186465_m	EPAS1	83	94	87.3411	98.3368	92.8389	26	39	36.7696	55.1543	45.9619	0.495072	-1.01429
ENSSSCG00000006898_4_135707078_135707107_m	MTF2	33	56	34.726	58.5836	46.6548	36	46	50.9117	65.0538	57.9828	1.2428	0.313599
ENSSSCG00000022256_14_99354213_99354242_m	DEPP1	23	18	24.203	18.8304	21.5167	47	45	66.468	63.6396	65.0538	3.02341	1.59618
ENSSSCG00000002285_7_96974904_96974933_p	GPHN	25	29	26.3076	30.3379	28.3228	42	48	59.397	67.8823	63.6396	2.24694	1.16796
ENSSSCG00000009229_8_142157966_142157995_m	ARHGAP24	42	40	44.1967	41.8454	43.0211	30	43	42.4264	60.8112	51.6188	1.19985	0.262853
ENSSSCG00000004361_1_77113478_77113507_m	GRIK2	31	28	32.6214	29.2918	30.9566	48	46	67.8823	65.0538	66.468	2.14714	1.10241
ENSSSCG00000011694_13_97070129_97070158_m	CPB1	74	78	77.8704	81.5986	79.7345	43	38	60.8112	53.7401	57.2756	0.71833	-0.477282
ENSSSCG00000014662_9_4515812_4515841_p	OR56B1	79	75	83.1319	78.4602	80.796	68	69	96.1665	97.5807	96.8736	1.19899	0.261819
ENSSSCG00000000195_5_15692128_15692157_p	PRPH	12	7	12.6276	7.32295	9.97529	42	57	59.397	80.6102	70.0036	7.0177	2.811
ENSSSCG00000005209_1_242261215_242261244_p	ENSSSCG00000005209	67	57	70.5043	59.6297	65.067	53	53	74.9533	74.9533	74.9533	1.15194	0.204066
ENSSSCG00000028085_8_3380409_3380438_m	CCDC96	56	51	58.9289	53.3529	56.1409	32	43	45.2548	60.8112	53.033	0.944641	-0.0821625
ENSSSCG00000030422_2_148018104_148018133_m	PFDN1	45	39	47.3536	40.7993	44.0765	35	68	49.4975	96.1665	72.832	1.6524	0.724564
ALDBSSCT0000010440_24_53_m	RBM47	273	224	287.279	234.334	260.807	40	53	56.5685	74.9533	65.7609	0.252145	-1.98768
ENSSSCG00000023882_JH118603.1_36107_36136_p	COMMD6	49	35	51.5628	36.6148	44.0888	37	52	52.3259	73.5391	62.9325	1.4274	0.513393
ENSSSCG00000005098_1_212430052_212430081_m	SYT16	57	52	59.9812	54.3991	57.1902	38	36	53.7401	50.9117	52.3259	0.914946	-0.128241
ENSSSCG00000003287_6_54375346_54375375_p	BRSK1	55	57	57.8766	59.6297	58.7532	31	38	43.8406	53.7401	48.7904	0.830429	-0.268071
ENSSSCG00000028200_18_21705945_21705974_p	GCC1	36	43	37.8829	44.9838	41.4334	31	32	43.8406	45.2548	44.5477	1.07517	0.104559
ENSSSCG00000000268_5_18972272_18972301_p	AAAS	6	9	6.31382	9.41522	7.86452	47	41	66.468	57.9828	62.2254	7.91217	2.98407
ENSSSCG00000008388_3_84972163_84972192_m	REL	17	11	17.8891	11.5075	14.6983	39	66	55.1543	93.3381	74.2462	5.05134	2.33667
ENSSSCG00000015063_9_47767140_47767169_p	CADM1	95	101	99.9687	105.66	102.814	31	43	43.8406	60.8112	52.3259	0.508936	-0.974443
ENSSSCG00000012993_2_5986513_5986542_p	SLC25A45	35	40	36.8306	41.8454	39.338	42	31	59.397	43.8406	51.6188	1.31219	0.391972
ENSSSCG00000011456_13_38994110_38994139_m	CHDH	29	31	30.5168	32.4302	31.4735	67	69	94.7523	97.5807	96.1665	3.05548	1.6114
ENSSSCG00000021253_JH118717.1_43334_43363_m	GULP1	383	402	403.032	420.547	411.789	46	60	65.0538	84.8528	74.9533	0.182019	-2.45784
ENSSSCG00000007472_17_58679535_58679564_p	BCAS4	20	18	21.0461	18.8304	19.9382	55	54	77.7817	76.3675	77.0746	3.86567	1.95072
ENSSSCG00000016234_15_139713698_139713727_m	CUL3	14	11	14.7322	11.5075	13.1199	29	43	41.0122	60.8112	50.9117	3.8805	1.95624
ENSSSCG00000015589_9_143437130_143437159_m	VASH2	65	73	68.3997	76.3679	72.3838	53	49	74.9533	69.2965	72.1249	0.996423	-0.00516937
ENSSSCG00000013252_2_17167272_17167301_p	F2	49	55	51.5628	57.5375	54.5501	42	44	59.397	62.2254	60.8112	1.11478	0.156754
ENSSSCG00000012031_13_204119453_204119482_p	CLDN17	10	12	10.523	12.5536	11.5383	25	34	35.3553	48.0833	41.7193	3.61571	1.85428
ENSSSCG00000014197_2_120019312_120019341_p	SLC25A46	10	11	10.523	11.5075	11.0153	45	53	63.6396	74.9533	69.2965	6.29095	2.65328
ENSSSCG00000016953_16_47794232_47794261_m	ERBIN	12	11	12.6276	11.5075	12.0676	27	49	38.1838	69.2965	53.7401	4.45327	2.15487
ALDBSSCT0000003730_13_42_p	ENSSSCG00000010513	86	76	90.498	79.5063	85.0022	58	76	82.0244	107.48	94.7523	1.1147	0.156661
ENSSSCG00000021581_13_131686831_131686860_m	CLCN2	82	84	86.2888	87.8754	87.0821	26	47	36.7696	66.468	51.6188	0.59276	-0.75448
ENSSSCG00000012997_2_6069841_6069870_m	POLA2	23	20	24.203	20.9227	22.5628	47	42	66.468	59.397	62.9325	2.78921	1.47986
ENSSSCG00000007935_3_38720674_38720703_p	C16orf71	65	51	68.3997	53.3529	60.8763	49	41	69.2965	57.9828	63.6396	1.04539	0.0640444
ENSSSCG00000007435_17_53738626_53738655_m	PLTP	40	34	42.0921	35.5686	38.8304	51	57	72.1249	80.6102	76.3675	1.9667	0.975774
ENSSSCG00000030420_6_12976816_12976845_p	GLG1	69	102	72.6089	106.706	89.6574	41	41	57.9828	57.9828	57.9828	0.646715	-0.628798
ENSSSCG00000006528_4_103444514_103444543_p	SLC50A1	11	12	11.5753	12.5536	12.0645	49	44	69.2965	62.2254	65.7609	5.45079	2.44647
ENSSSCG00000016983_16_55341671_55341700_m	STC2	13	17	13.6799	17.7843	15.7321	50	54	70.7107	76.3675	73.5391	4.67446	2.2248
ENSSSCG00000010105_14_54234229_54234258_m	SMPD4	35	47	36.8306	49.1684	42.9995	38	51	53.7401	72.1249	62.9325	1.46356	0.549486
ENSSSCG00000004920_1_180187322_180187351_p	NEDD4L	50	45	52.6151	47.0761	49.8456	32	36	45.2548	50.9117	48.0833	0.964644	-0.051932
ENSSSCG00000013496_2_75065497_75065526_p	SIRT6	79	89	83.1319	93.1061	88.119	68	66	96.1665	93.3381	94.7523	1.07528	0.104708
ALDBSSCT0000008346_147_176_p	GPRC5D	60	59	63.1382	61.722	62.4301	40	56	56.5685	79.196	67.8823	1.08733	0.120793
ENSSSCG00000008389_3_85114609_85114638_m	PAPOLG	34	38	35.7783	39.7532	37.7657	47	57	66.468	80.6102	73.5391	1.94724	0.961434
ENSSSCG00000016339_15_152232863_152232892_m	ILKAP	40	40	42.0921	41.8454	41.9688	39	58	55.1543	82.0244	68.5894	1.6343	0.708669
ENSSSCG00000005456_1_282433881_282433910_m	MUSK	61	49	64.1905	51.2607	57.7256	30	42	42.4264	59.397	50.9117	0.881961	-0.181213
ENSSSCG00000021106_X_47914729_47914758_p	GRIPAP1	96	88	101.021	92.0599	96.5405	42	53	59.397	74.9533	67.1751	0.695823	-0.523207
ENSSSCG00000020809_2_8468534_8468563_m	B3GAT3	39	45	41.0398	47.0761	44.058	37	33	52.3259	46.669	49.4975	1.12346	0.167952
ENSSSCG00000015153_9_56055856_56055885_p	OR6T1	11	16	11.5753	16.7382	14.1568	33	33	46.669	46.669	46.669	3.29659	1.72098
ENSSSCG00000010383_14_97388334_97388363_m	WDFY4	36	27	37.8829	28.2457	33.0643	60	69	84.8528	97.5807	91.2168	2.75877	1.46403
ALDBSSCT0000009760_47_76_p	TNFRSF21	76	91	79.975	95.1984	87.5867	50	54	70.7107	76.3675	73.5391	0.839615	-0.2522
ENSSSCG00000005048_1_204371321_204371350_m	GMFB	152	150	159.95	156.92	158.435	28	33	39.598	46.669	43.1335	0.272247	-1.87701
ENSSSCG00000024802_9_98325400_98325429_m	MACC1	72	64	75.7658	66.9527	71.3592	63	63	89.0955	89.0955	89.0955	1.24855	0.320252
ENSSSCG00000011925_13_156591029_156591058_p	CD200R1	49	69	51.5628	72.1834	61.8731	41	48	57.9828	67.8823	62.9325	1.01712	0.0244931
ENSSSCG00000014750_9_5843090_5843119_m	ENSSSCG00000014750	84	74	88.3934	77.414	82.9037	55	44	77.7817	62.2254	70.0036	0.844396	-0.244009
ENSSSCG00000008953_8_74084729_74084758_m	CXCL8	86	86	90.498	89.9677	90.2328	37	41	52.3259	57.9828	55.1543	0.611244	-0.710179
ENSSSCG00000011072_10_55808164_55808193_m	ENSSSCG00000028135	103	85	108.387	88.9215	98.6544	50	48	70.7107	67.8823	69.2965	0.702417	-0.509601
ALDBSSCT0000004104_58_87_p	EDRF1	61	63	64.1905	65.9066	65.0485	35	34	49.4975	48.0833	48.7904	0.750061	-0.41492
ENSSSCG00000007212_17_39685442_39685471_p	C20orf96	67	67	70.5043	70.0911	70.2977	45	74	63.6396	104.652	84.1457	1.19699	0.259413
ENSSSCG00000004920_1_180187323_180187352_p	NEDD4L	68	68	71.5566	71.1372	71.3469	29	45	41.0122	63.6396	52.3259	0.733401	-0.447326
ENSSSCG00000001667_7_43888797_43888826_p	ZNF318	30	31	31.5691	32.4302	31.9996	48	52	67.8823	73.5391	70.7107	2.20973	1.14387
ENSSSCG00000012063_13_211014945_211014974_m	VPS26C	73	61	76.8181	63.8143	70.3162	36	38	50.9117	53.7401	52.3259	0.744152	-0.426332
ENSSSCG00000030015_6_74038859_74038888_p	ENSSSCG00000030015	72	84	75.7658	87.8754	81.8206	37	52	52.3259	73.5391	62.9325	0.769152	-0.378659
ENSSSCG00000007311_17_44562564_44562593_p	PHF20	23	11	24.203	11.5075	17.8552	37	43	52.3259	60.8112	56.5685	3.16818	1.66365
ENSSSCG00000004647_1_135802341_135802370_p	DTWD1	52	64	54.7197	66.9527	60.8362	34	37	48.0833	52.3259	50.2046	0.825242	-0.277111
ENSSSCG00000010538_14_120168449_120168478_m	NKX2-3	28	24	29.4645	25.1073	27.2859	50	50	70.7107	70.7107	70.7107	2.59148	1.37377
ENSSSCG00000022312_6_38417583_38417612_m	RHPN2	17	21	17.8891	21.9689	19.929	44	58	62.2254	82.0244	72.1249	3.61909	1.85563
ENSSSCG00000006799_4_119653623_119653652_m	LRIF1	65	66	68.3997	69.045	68.7223	36	48	50.9117	67.8823	59.397	0.864304	-0.210389
ENSSSCG00000005199_1_241067310_241067339_p	GLDC	30	27	31.5691	28.2457	29.9074	39	57	55.1543	80.6102	67.8823	2.26975	1.18253
ENSSSCG00000021607_GL892383.2_25976_26005_p	GMCL1	8	11	8.41842	11.5075	9.96296	43	37	60.8112	52.3259	56.5685	5.67789	2.50535
ENSSSCG00000029689_GL893646.2_67435_67464_p	MTPAP	1	2	1.0523	2.09227	1.57229	34	47	48.0833	66.468	57.2756	36.4282	5.18699
ENSSSCG00000020698_10_15703237_15703266_m	ACBD3	18	21	18.9414	21.9689	20.4551	40	33	56.5685	46.669	51.6188	2.52351	1.33543
ENSSSCG00000016423_18_3446621_3446650_p	DPP6	69	73	72.6089	76.3679	74.4884	48	43	67.8823	60.8112	64.3467	0.863849	-0.211149
ENSSSCG00000023819_Y_866933_866962_m	ENSSSCG00000023819	42	38	44.1967	39.7532	41.9749	36	31	50.9117	43.8406	47.3762	1.12868	0.174633
ENSSSCG00000009738_14_24595434_24595463_m	GALNT9	2	5	2.10461	5.23068	3.66764	40	47	56.5685	66.468	61.5183	16.7733	4.06809
ENSSSCG00000011363_13_34770416_34770445_p	PRKAR2A	22	18	23.1507	18.8304	20.9906	33	55	46.669	77.7817	62.2254	2.96445	1.56776
ENSSSCG00000018058_12_63490839_63490868_p	ARHGAP23	34	34	35.7783	35.5686	35.6735	53	37	74.9533	52.3259	63.6396	1.78395	0.835074
ENSSSCG00000003414_6_65258923_65258952_p	ANGPTL7	93	121	97.8641	126.582	112.223	47	54	66.468	76.3675	71.4178	0.63639	-0.652017
ENSSSCG00000017721_12_42457840_42457869_m	CCL11	21	17	22.0984	17.7843	19.9413	37	23	52.3259	32.5269	42.4264	2.12756	1.0892
ENSSSCG00000020859_1_167193577_167193606_p	CBLN2	93	70	97.8641	73.2295	85.5468	38	38	53.7401	53.7401	53.7401	0.628195	-0.670715
ENSSSCG00000013725_2_66670603_66670632_m	TNPO2	25	14	26.3076	14.6459	20.4767	44	49	62.2254	69.2965	65.7609	3.2115	1.68325
ENSSSCG00000028942_7_107942781_107942810_m	NRXN3	87	77	91.5503	80.5525	86.0514	42	38	59.397	53.7401	56.5685	0.657381	-0.605198
ENSSSCG00000009960_14_46949258_46949287_m	HPS4	24	18	25.2553	18.8304	22.0429	21	60	29.6985	84.8528	57.2756	2.59838	1.37761
ENSSSCG00000017316_12_17525750_17525779_m	NSF	84	83	88.3934	86.8293	87.6113	31	34	43.8406	48.0833	45.9619	0.524612	-0.930678
ENSSSCG00000015506_9_128930809_128930838_p	TNN	24	25	25.2553	26.1534	25.7043	50	49	70.7107	69.2965	70.0036	2.72342	1.44542
ENSSSCG00000014840_9_9506117_9506146_m	P4HA3	82	60	86.2888	62.7681	74.5285	42	34	59.397	48.0833	53.7401	0.721068	-0.471792
ENSSSCG00000008875_8_49939389_49939418_m	RXFP1	21	19	22.0984	19.8766	20.9875	33	50	46.669	70.7107	58.6899	2.79642	1.48358
ENSSSCG00000007575_3_4362538_4362567_p	RADIL	69	57	72.6089	59.6297	66.1193	42	44	59.397	62.2254	60.8112	0.919719	-0.120735
ENSSSCG00000008439_3_100096701_100096730_p	RHOQ	27	28	28.4122	29.2918	28.852	44	67	62.2254	94.7523	78.4889	2.7204	1.44382
ENSSSCG00000011882_13_148402998_148403027_p	GOLGB1	90	77	94.7072	80.5525	87.6298	36	43	50.9117	60.8112	55.8614	0.63747	-0.64957
ENSSSCG00000016179_15_131800871_131800900_m	TNP1	6	11	6.31382	11.5075	8.91065	49	48	69.2965	67.8823	68.5894	7.69745	2.94438
ENSSSCG00000012705_X_128552183_128552212_m	ZIC3	50	63	52.6151	65.9066	59.2608	36	47	50.9117	66.468	58.6899	0.990365	-0.0139678
ENSSSCG00000004752_1_145287399_145287428_p	EXD1	392	396	412.503	414.27	413.386	40	52	56.5685	73.5391	65.0538	0.157368	-2.66778
ENSSSCG00000024269_8_45102791_45102820_m	ENSSSCG00000024269	31	22	32.6214	23.015	27.8182	43	46	60.8112	65.0538	62.9325	2.26228	1.17778
ENSSSCG00000010580_14_123262994_123263023_p	NFKB2	25	33	26.3076	34.5225	30.415	40	52	56.5685	73.5391	65.0538	2.13887	1.09685
ENSSSCG00000008272_JH118982.1_42000_42029_m	ENSSSCG00000008287	177	173	186.258	180.981	183.62	35	39	49.4975	55.1543	52.3259	0.284969	-1.81112
ENSSSCG00000008272_JH118982.1_42002_42031_p	ENSSSCG00000008287	177	173	186.258	180.981	183.62	35	39	49.4975	55.1543	52.3259	0.284969	-1.81112
ENSSSCG00000015258_9_67575050_67575079_m	GLB1L2	50	52	52.6151	54.3991	53.5071	25	53	35.3553	74.9533	55.1543	1.03079	0.0437439
ENSSSCG00000000216_5_16364457_16364486_p	ENSSSCG00000000216	144	136	151.532	142.274	146.903	29	51	41.0122	72.1249	56.5685	0.385074	-1.37679
ENSSSCG00000009055_8_91970937_91970966_p	ELMOD2	62	82	65.2428	85.7831	75.5129	27	34	38.1838	48.0833	43.1335	0.571207	-0.807915
ENSSSCG00000015911_15_80224276_80224305_p	SCN3A	10	11	10.523	11.5075	11.0153	53	62	74.9533	87.6812	81.3173	7.38224	2.88406
ENSSSCG00000013230_2_16205198_16205227_p	NDUFS3	62	70	65.2428	73.2295	69.2361	34	56	48.0833	79.196	63.6396	0.919168	-0.1216
ENSSSCG00000025881_13_44127578_44127607_m	PDHB	23	23	24.203	24.0611	24.132	25	35	35.3553	49.4975	42.4264	1.75809	0.814013
ENSSSCG00000013339_2_36430298_36430327_p	ANO3	52	47	54.7197	49.1684	51.9441	30	56	42.4264	79.196	60.8112	1.17071	0.227378
ENSSSCG00000009090_8_109077806_109077835_p	KIAA1109	32	31	33.6737	32.4302	33.0519	34	36	48.0833	50.9117	49.4975	1.49757	0.58262
ENSSSCG00000012166_X_19326764_19326793_p	SMS	71	74	74.7135	77.414	76.0638	47	53	66.468	74.9533	70.7107	0.929624	-0.105281
ENSSSCG00000003558_6_77459320_77459349_p	RPS6KA1	32	36	33.6737	37.6609	35.6673	26	30	36.7696	42.4264	39.598	1.1102	0.150825
ENSSSCG00000026112_13_80336406_80336435_m	ENSSSCG00000026112	17	15	17.8891	15.692	16.7906	35	44	49.4975	62.2254	55.8614	3.32695	1.7342
ENSSSCG00000022500_13_85609550_85609579_m	IL20RB	37	47	38.9352	49.1684	44.0518	37	44	52.3259	62.2254	57.2756	1.30019	0.378721
ENSSSCG00000024252_14_88689537_88689566_p	MBL1	83	81	87.3411	84.737	86.0391	50	59	70.7107	83.4386	77.0746	0.89581	-0.158735
ENSSSCG00000002502_7_124836243_124836272_m	ATG2B	50	61	52.6151	63.8143	58.2147	40	29	56.5685	41.0122	48.7904	0.838111	-0.254787
ENSSSCG00000013656_2_69402045_69402074_m	MRPL4	54	50	56.8243	52.3068	54.5656	33	40	46.669	56.5685	51.6188	0.945996	-0.0800943
ENSSSCG00000002062_7_82159893_82159922_p	ENSSSCG00000002062	178	191	187.31	199.812	193.561	51	57	72.1249	80.6102	76.3675	0.39454	-1.34176
ENSSSCG00000027181_GL896209.1_33275_33304_p	ENSSSCG00000028679	94	118	98.9164	123.444	111.18	49	71	69.2965	100.409	84.8528	0.763201	-0.389866
ENSSSCG00000010047_14_52606399_52606428_p	RSPH14	28	25	29.4645	26.1534	27.8089	26	49	36.7696	69.2965	53.033	1.90705	0.931342
ENSSSCG00000023812_3_62987121_62987150_p	ENSSSCG00000023812	82	94	86.2888	98.3368	92.3128	53	52	74.9533	73.5391	74.2462	0.80429	-0.314213
ENSSSCG00000016794_16_6473585_6473614_p	MYO10	41	37	43.1444	38.707	40.9257	48	48	67.8823	67.8823	67.8823	1.65867	0.730027
ENSSSCG00000000223_5_17331261_17331290_m	BIN2	104	108	109.439	112.983	111.211	31	41	43.8406	57.9828	50.9117	0.457793	-1.12723
ENSSSCG00000017117_16_85945294_85945323_p	SLC6A18	25	22	26.3076	23.015	24.6613	41	55	57.9828	77.7817	67.8823	2.75258	1.46079
ENSSSCG00000029621_8_133750942_133750971_p	BMPR1B	167	203	175.735	212.366	194.05	57	51	80.6102	72.1249	76.3675	0.393546	-1.3454
ENSSSCG00000024584_12_55023403_55023432_m	SPEM2	12	11	12.6276	11.5075	12.0676	36	40	50.9117	56.5685	53.7401	4.45327	2.15487
ENSSSCG00000017200_12_5523071_5523100_p	UNC13D	14	18	14.7322	18.8304	16.7813	32	27	45.2548	38.1838	41.7193	2.48605	1.31386
ENSSSCG00000028253_14_147351973_147352002_p	ADAM12	21	23	22.0984	24.0611	23.0797	24	41	33.9411	57.9828	45.9619	1.99144	0.993813
ALDBSSCT0000003220_85_114_p	DZIP1L	72	82	75.7658	85.7831	80.7745	33	47	46.669	66.468	56.5685	0.700327	-0.513899
ENSSSCG00000023128_12_25163228_25163257_m	ENSSSCG00000023128	32	26	33.6737	27.1995	30.4366	33	34	46.669	48.0833	47.3762	1.55655	0.638354
ENSSSCG00000016991_16_55769393_55769422_m	DUSP1	61	59	64.1905	61.722	62.9562	43	48	60.8112	67.8823	64.3467	1.02209	0.0315173
ENSSSCG00000028630_6_21508271_21508300_p	CDH8	18	22	18.9414	23.015	20.9782	43	34	60.8112	48.0833	54.4472	2.59542	1.37597
ENSSSCG00000001844_7_60133177_60133206_p	PLIN1	36	27	37.8829	28.2457	33.0643	33	37	46.669	52.3259	49.4975	1.49701	0.582081
ENSSSCG00000029609_GL895423.1_1686_1715_p	SLC37A3	4	10	4.20921	10.4614	7.33528	42	36	59.397	50.9117	55.1543	7.51904	2.91055
ENSSSCG00000004254_1_49668420_49668449_p	DCBLD1	68	73	71.5566	76.3679	73.9622	35	45	49.4975	63.6396	56.5685	0.76483	-0.386789
ENSSSCG00000012005_13_189376902_189376931_m	RBM11	85	103	89.4457	107.752	98.5989	108	115	152.735	162.635	157.685	1.59926	0.677401
ENSSSCG00000030995_X_47999825_47999854_p	WDR45	178	155	187.31	162.151	174.73	45	41	63.6396	57.9828	60.8112	0.348029	-1.52272
ALDBSSCT0000008100_108_137_p	FAM46C	15	16	15.7845	16.7382	16.2614	15	24	21.2132	33.9411	27.5772	1.69587	0.762027
ENSSSCG00000025937_4_36836976_36837005_p	BAALC	166	177	174.682	185.166	179.924	42	28	59.397	39.598	49.4975	0.275102	-1.86196
ENSSSCG00000017075_16_75022211_75022240_p	MFAP3	114	102	119.962	106.706	113.334	38	48	53.7401	67.8823	60.8112	0.536565	-0.898174
ENSSSCG00000029711_8_5949186_5949215_m	ZNF518B	3	2	3.15691	2.09227	2.62459	30	47	42.4264	66.468	54.4472	20.745	4.37469
ENSSSCG00000013519_2_74179637_74179666_m	ZNRF4	46	61	48.4059	63.8143	56.1101	34	50	48.0833	70.7107	59.397	1.05858	0.0821289
ENSSSCG00000026076_2_95592886_95592915_m	ENSSSCG00000014165	60	50	63.1382	52.3068	57.7225	49	53	69.2965	74.9533	72.1249	1.24951	0.321364
ENSSSCG00000023329_2_77923563_77923592_p	APC2	102	89	107.335	93.1061	100.22	33	41	46.669	57.9828	52.3259	0.522108	-0.93758
ENSSSCG00000013857_2_60800772_60800801_m	EPS15L1	120	108	126.276	112.983	119.629	27	41	38.1838	57.9828	48.0833	0.401935	-1.31497
ENSSSCG00000005650_1_302896579_302896608_p	CERCAM	45	54	47.3536	56.4913	51.9225	19	37	26.8701	52.3259	39.598	0.762637	-0.390932
ENSSSCG00000017796_12_48150991_48151020_p	ENSSSCG00000017796	64	76	67.3474	79.5063	73.4268	36	51	50.9117	72.1249	61.5183	0.837817	-0.255292
ENSSSCG00000008476_3_107062013_107062042_m	MAP4K3	73	83	76.8181	86.8293	81.8237	52	59	73.5391	83.4386	78.4889	0.959244	-0.0600306
ENSSSCG00000008867_8_46739106_46739135_m	CTSO	62	53	65.2428	55.4452	60.344	23	36	32.5269	50.9117	41.7193	0.691358	-0.532495
ENSSSCG00000026651_15_54146451_54146480_p	ADAM2	68	77	71.5566	80.5525	76.0545	49	42	69.2965	59.397	64.3467	0.84606	-0.241167
ENSSSCG00000000279_5_19624366_19624395_m	HOXC13	93	76	97.8641	79.5063	88.6852	36	48	50.9117	67.8823	59.397	0.66975	-0.578304
ALDBSSCT0000006478_100_129_p	DNAJC18	23	31	24.203	32.4302	28.3166	60	42	84.8528	59.397	72.1249	2.54709	1.34885
ENSSSCG00000022005_14_121770548_121770577_m	SFXN3	9	11	9.47072	11.5075	10.4891	23	34	32.5269	48.0833	40.3051	3.84257	1.94207
ALDBSSCT0000008120_57_86_m	LRIG2	48	52	50.5105	54.3991	52.4548	30	35	42.4264	49.4975	45.9619	0.87622	-0.190635
ENSSSCG00000012172_X_21209031_21209060_m	ACOT9	14	8	14.7322	8.36909	11.5507	34	56	48.0833	79.196	63.6396	5.50961	2.46195
ENSSSCG00000006955_4_1057502_1057531_p	GSDMD	0	0	0	0	0	34	35	48.0833	49.4975	48.7904	#DIV/0!	#DIV/0!
ENSSSCG00000024215_9_53422863_53422892_m	TECTA	95	94	99.9687	98.3368	99.1528	23	23	32.5269	32.5269	32.5269	0.328049	-1.60802
ENSSSCG00000027425_2_159304859_159304888_p	OR5M11	43	37	45.249	38.707	41.978	35	25	49.4975	35.3553	42.4264	1.01068	0.0153285
ENSSSCG00000008741_8_10837609_10837638_m	FGFBP1	25	24	26.3076	25.1073	25.7074	28	32	39.598	45.2548	42.4264	1.65036	0.722778
ENSSSCG00000012146_X_14083322_14083351_p	CTPS2	17	17	17.8891	17.7843	17.8367	44	49	62.2254	69.2965	65.7609	3.68683	1.88238
ENSSSCG00000014020_2_80462227_80462256_m	CANX	86	103	90.498	107.752	99.125	24	39	33.9411	55.1543	44.5477	0.44941	-1.1539
ENSSSCG00000014105_2_89326942_89326971_p	ARSB	41	27	43.1444	28.2457	35.695	40	23	56.5685	32.5269	44.5477	1.24801	0.319628
ENSSSCG00000021743_4_134226231_134226260_p	ENSSSCG00000021743	37	37	38.9352	38.707	38.8211	32	44	45.2548	62.2254	53.7401	1.3843	0.469158
ENSSSCG00000006889_4_134786593_134786622_m	ARHGAP29	4	7	4.20921	7.32295	5.76608	39	36	55.1543	50.9117	53.033	9.19741	3.20123
ENSSSCG00000012581_X_105304601_105304630_p	NXT2	50	47	52.6151	49.1684	50.8918	24	36	33.9411	50.9117	42.4264	0.83366	-0.262469
ENSSSCG00000011828_13_141268155_141268184_p	FAM43A	96	74	101.021	77.414	89.2175	32	27	45.2548	38.1838	41.7193	0.467613	-1.09661
ENSSSCG00000016617_18_27237745_27237774_m	WNT16	10	15	10.523	15.692	13.1075	25	37	35.3553	52.3259	43.8406	3.34469	1.74187
ENSSSCG00000001921_7_64784254_64784283_m	NEO1	36	26	37.8829	27.1995	32.5412	46	37	65.0538	52.3259	58.6899	1.80355	0.850843
ENSSSCG00000027438_7_109820406_109820435_m	CEP128	29	36	30.5168	37.6609	34.0888	40	50	56.5685	70.7107	63.6396	1.86688	0.900626
ENSSSCG00000004934_1_181043382_181043411_p	DPP8	26	24	27.3599	25.1073	26.2336	20	20	28.2843	28.2843	28.2843	1.07817	0.108586
ENSSSCG00000021416_GL893192.2_103888_103917_m	KCNC4	32	49	33.6737	51.2607	42.4672	37	47	52.3259	66.468	59.397	1.39866	0.484041
ENSSSCG00000029174_9_101903982_101904011_m	CCDC126	10	13	10.523	13.5998	12.0614	23	39	32.5269	55.1543	43.8406	3.63479	1.86187
ENSSSCG00000025303_X_143612875_143612904_m	FAM50A	67	52	70.5043	54.3991	62.4517	35	31	49.4975	43.8406	46.669	0.747283	-0.420274
ENSSSCG00000024889_GL893888.2_20882_20911_m	GPR12	75	80	78.9227	83.6909	81.3068	42	34	59.397	48.0833	53.7401	0.660955	-0.597376
ENSSSCG00000031069_7_50363591_50363620_p	DEFB133	46	36	48.4059	37.6609	43.0334	16	22	22.6274	31.1127	26.8701	0.6244	-0.679458
ENSSSCG00000024938_13_2479818_2479847_p	SH3BP5	91	93	95.7595	97.2906	96.5251	29	38	41.0122	53.7401	47.3762	0.490817	-1.02674
ENSSSCG00000016393_15_156803999_156804028_p	ENSSSCG00000016393	7	5	7.36612	5.23068	6.2984	32	39	45.2548	55.1543	50.2046	7.97101	2.99476
ENSSSCG00000000746_5_69633745_69633774_m	WASHC1	51	43	53.6674	44.9838	49.3256	30	40	42.4264	56.5685	49.4975	1.00348	0.00501732
ENSSSCG00000013178_2_12891601_12891630_m	ZDHHC5	45	51	47.3536	53.3529	50.3533	36	32	50.9117	45.2548	48.0833	0.954918	-0.0665507
ENSSSCG00000001847_7_60212297_60212326_p	MESP1	19	24	19.9937	25.1073	22.5505	23	38	32.5269	53.7401	43.1335	1.91275	0.93565
ENSSSCG00000011451_13_38108737_38108766_m	ITIH3	28	23	29.4645	24.0611	26.7628	48	42	67.8823	59.397	63.6396	2.37791	1.2497
ENSSSCG00000003765_6_125237731_125237760_m	SURF6	54	54	56.8243	56.4913	56.6578	44	45	62.2254	63.6396	62.9325	1.11075	0.15153
ENSSSCG00000023160_7_34990809_34990838_p	ENSSSCG00000023160	31	21	32.6214	21.9689	27.2951	29	30	41.0122	42.4264	41.7193	1.52845	0.612072
ENSSSCG00000010591_14_123776599_123776628_p	CYP17A1	58	59	61.0335	61.722	61.3778	28	31	39.598	43.8406	41.7193	0.679713	-0.557001
ENSSSCG00000000090_5_6368625_6368654_p	CBX7	90	83	94.7072	86.8293	90.7682	24	47	33.9411	66.468	50.2046	0.553107	-0.854369
ENSSSCG00000024622_6_55821031_55821060_m	ZNF667	78	109	82.0796	114.029	98.0542	34	31	48.0833	43.8406	45.9619	0.46874	-1.09314
ENSSSCG00000011750_13_119275161_119275190_m	PLD1	46	49	48.4059	51.2607	49.8333	28	34	39.598	48.0833	43.8406	0.879746	-0.184841
ENSSSCG00000012109_X_7431892_7431921_m	RPL26	41	45	43.1444	47.0761	45.1103	38	49	53.7401	69.2965	61.5183	1.36373	0.44756
ENSSSCG00000007508_17_65142751_65142780_m	ZBP1	17	18	17.8891	18.8304	18.3598	39	41	55.1543	57.9828	56.5685	3.08111	1.62345
ENSSSCG00000001412_7_27477058_27477087_m	C6orf47	54	67	56.8243	70.0911	63.4577	37	47	52.3259	66.468	59.397	0.936009	-0.0954063
ENSSSCG00000016734_18_55235033_55235062_m	CCM2	107	91	112.596	95.1984	103.897	43	50	60.8112	70.7107	65.7609	0.632941	-0.659856
ENSSSCG00000003524_6_74610956_74610985_m	C1QA	48	57	50.5105	59.6297	55.0701	30	32	42.4264	45.2548	43.8406	0.796087	-0.329002
ENSSSCG00000025563_2_160645339_160645368_p	ENSSSCG00000025563	302	321	317.795	335.81	326.802	25	46	35.3553	65.0538	50.2046	0.153624	-2.70253
ENSSSCG00000004935_1_181124227_181124256_p	HACD3	41	33	43.1444	34.5225	38.8334	18	41	25.4558	57.9828	41.7193	1.07431	0.103415
ENSSSCG00000015597_9_143998925_143998954_p	NENF	25	27	26.3076	28.2457	27.2766	22	40	31.1127	56.5685	43.8406	1.60726	0.684604
ENSSSCG00000028905_13_118656572_118656601_m	TNIK	184	195	193.624	203.996	198.81	40	46	56.5685	65.0538	60.8112	0.305876	-1.70898
ENSSSCG00000015283_9_71462960_71462989_p	PIK3C2B	44	47	46.3013	49.1684	47.7348	35	37	49.4975	52.3259	50.9117	1.06655	0.0929541
ENSSSCG00000016601_18_25193122_25193151_p	SPAM1	87	72	91.5503	75.3218	83.436	45	42	63.6396	59.397	61.5183	0.737311	-0.439655
ENSSSCG00000030480_13_211216417_211216446_p	DYRK1A	16	22	16.8368	23.015	19.9259	36	43	50.9117	60.8112	55.8614	2.80346	1.48721
ENSSSCG00000014794_9_7107152_7107181_p	NUP98	35	34	36.8306	35.5686	36.1996	49	43	69.2965	60.8112	65.0538	1.79709	0.84566
ENSSSCG00000027810_2_88734369_88734398_p	AP3B1	71	76	74.7135	79.5063	77.1099	19	18	26.8701	25.4558	26.163	0.339294	-1.55939
ENSSSCG00000000402_5_23515342_23515371_m	RBMS2	65	64	68.3997	66.9527	67.6762	30	24	42.4264	33.9411	38.1838	0.564213	-0.825689
ENSSSCG00000014020_2_80462228_80462257_m	CANX	81	78	85.2365	81.5986	83.4175	28	39	39.598	55.1543	47.3762	0.56794	-0.81619
ENSSSCG00000016401_15_157570310_157570339_m	KIF1A	50	50	52.6151	52.3068	52.461	18	25	25.4558	35.3553	30.4056	0.579585	-0.786907
ENSSSCG00000022611_5_46924442_46924471_p	CAPRIN2	15	17	15.7845	17.7843	16.7844	35	40	49.4975	56.5685	53.033	3.15966	1.65977
ENSSSCG00000000214_5_16333071_16333100_m	GPD1	74	67	77.8704	70.0911	73.9807	33	27	46.669	38.1838	42.4264	0.573479	-0.802187
ENSSSCG00000023568_1_121477237_121477266_p	VPS13C	116	127	122.067	132.859	127.463	23	18	32.5269	25.4558	28.9914	0.227449	-2.13638
ALDBSSCT0000006414_15_44_m	EPB41L4A	89	90	93.6549	94.1522	93.9036	39	44	55.1543	62.2254	58.6899	0.625001	-0.678069
ENSSSCG00000022107_4_104895862_104895891_p	CHTOP	117	116	123.119	121.352	122.236	26	47	36.7696	66.468	51.6188	0.422289	-1.2437
ENSSSCG00000011680_13_91177260_91177289_p	PLS1	39	58	41.0398	60.6759	50.8578	24	38	33.9411	53.7401	43.8406	0.862023	-0.214202
ENSSSCG00000021440_4_121636941_121636970_p	GPSM2	33	30	34.726	31.3841	33.055	43	27	60.8112	38.1838	49.4975	1.49743	0.582485
ENSSSCG00000005104_1_212746230_212746259_p	MRPS11	31	33	32.6214	34.5225	33.5719	27	29	38.1838	41.0122	39.598	1.1795	0.238171
ENSSSCG00000013007_2_6232989_6233018_m	ZFPL1	36	42	37.8829	43.9377	40.9103	27	36	38.1838	50.9117	44.5477	1.08891	0.122888
ENSSSCG00000010105_14_54234250_54234279_p	SMPD4	20	19	21.0461	19.8766	20.4613	28	41	39.598	57.9828	48.7904	2.38452	1.2537
ENSSSCG00000010462_14_112022007_112022036_m	PCGF5	22	28	23.1507	29.2918	26.2212	43	40	60.8112	56.5685	58.6899	2.23826	1.16238
ENSSSCG00000010388_14_97576104_97576133_m	C10orf128	17	9	17.8891	9.41522	13.6522	15	16	21.2132	22.6274	21.9203	1.60563	0.683137
ENSSSCG00000024219_5_68269537_68269566_m	TIGAR	7	2	7.36612	2.09227	4.72919	23	26	32.5269	36.7696	34.6482	7.32645	2.87312
ENSSSCG00000006209_4_74188736_74188765_p	VCPIP1	12	11	12.6276	11.5075	12.0676	29	38	41.0122	53.7401	47.3762	3.92591	1.97303
ENSSSCG00000025937_4_36836974_36837003_m	BAALC	177	165	186.258	172.612	179.435	24	43	33.9411	60.8112	47.3762	0.26403	-1.92123
ENSSSCG00000025563_2_160645338_160645367_p	ENSSSCG00000025563	320	329	336.737	344.179	340.458	29	44	41.0122	62.2254	51.6188	0.151616	-2.72151
ENSSSCG00000008942_8_71632194_71632223_p	SLC4A4	35	39	36.8306	40.7993	38.8149	25	23	35.3553	32.5269	33.9411	0.874435	-0.193578
ENSSSCG00000016963_16_51372443_51372472_m	CCDC125	82	95	86.2888	99.3829	92.8359	22	29	31.1127	41.0122	36.0624	0.388454	-1.36418
ENSSSCG00000017865_12_51606697_51606726_m	CTNS	64	62	67.3474	64.8604	66.1039	33	23	46.669	32.5269	39.598	0.599026	-0.739308
ENSSSCG00000004675_1_141199788_141199817_m	DUOX2	3	4	3.15691	4.18454	3.67073	18	35	25.4558	49.4975	37.4767	10.2096	3.35186
ENSSSCG00000016623_18_29863319_29863348_m	ANKRD7	4	4	4.20921	4.18454	4.19688	59	97	83.4386	137.179	110.309	26.2835	4.71609
ENSSSCG00000008562_3_119286155_119286184_p	SLC35F6	84	89	88.3934	93.1061	90.7497	34	45	48.0833	63.6396	55.8614	0.615555	-0.700041
ENSSSCG00000029406_2_76968872_76968901_p	ENSSSCG00000040157	88	91	92.6026	95.1984	93.9005	41	50	57.9828	70.7107	64.3467	0.685265	-0.545266
ENSSSCG00000029847_13_218505885_218505914_m	SPATC1L	20	17	21.0461	17.7843	19.4152	36	25	50.9117	35.3553	43.1335	2.22164	1.15162
ENSSSCG00000004254_1_49661805_49661834_m	DCBLD1	35	38	36.8306	39.7532	38.2919	35	43	49.4975	60.8112	55.1543	1.44037	0.526436
ENSSSCG00000016061_15_107356962_107356991_m	MYO1B	48	36	50.5105	37.6609	44.0857	23	31	32.5269	43.8406	38.1838	0.866126	-0.207352
ENSSSCG00000006015_JH118970.1_45332_45361_m	RAD21	24	16	25.2553	16.7382	20.9967	17	30	24.0416	42.4264	33.234	1.58282	0.662497
ENSSSCG00000030302_6_49002855_49002884_p	SEPW1	29	23	30.5168	24.0611	27.2889	32	51	45.2548	72.1249	58.6899	2.15068	1.10479
ENSSSCG00000000802_5_78615930_78615959_p	NELL2	53	57	55.772	59.6297	57.7009	35	36	49.4975	50.9117	50.2046	0.870083	-0.200774
ENSSSCG00000023809_JH118887.1_127214_127243_m	ENSSSCG00000023809	51	54	53.6674	56.4913	55.0794	29	48	41.0122	67.8823	54.4472	0.988523	-0.0166539
ENSSSCG00000009376_11_15969045_15969074_m	VPS36	76	93	79.975	97.2906	88.6328	18	16	25.4558	22.6274	24.0416	0.27125	-1.88231
ENSSSCG00000027986_18_6562260_6562289_p	ABCB8	15	19	15.7845	19.8766	17.8306	18	23	25.4558	32.5269	28.9914	1.62594	0.701272
ENSSSCG00000028573_17_68866769_68866798_p	CDH4	0	1	0	1.04614	0.523068	29	41	41.0122	57.9828	49.4975	94.6292	6.56421
ENSSSCG00000014825_9_8511629_8511658_p	RELT	16	8	16.8368	8.36909	12.603	26	42	36.7696	59.397	48.0833	3.81523	1.93177
ENSSSCG00000000260_5_18778624_18778653_m	SOAT2	57	46	59.9812	48.1222	54.0517	33	41	46.669	57.9828	52.3259	0.968071	-0.0468159
ENSSSCG00000026015_8_87353871_87353900_p	POU4F2	80	71	84.1842	74.2756	79.2299	31	34	43.8406	48.0833	45.9619	0.580108	-0.785606
ENSSSCG00000006604_4_105933626_105933655_p	CRNN	33	32	34.726	33.4763	34.1012	21	25	29.6985	35.3553	32.5269	0.953836	-0.0681871
ENSSSCG00000002811_6_17785848_17785877_m	CNGB1	72	50	75.7658	52.3068	64.0363	29	30	41.0122	42.4264	41.7193	0.651495	-0.618175
ENSSSCG00000005826_1_313820532_313820561_m	PHPT1	70	77	73.6612	80.5525	77.1068	20	26	28.2843	36.7696	32.5269	0.421842	-1.24522
ENSSSCG00000016929_16_40653235_40653264_m	PDE4D	86	88	90.498	92.0599	91.279	34	32	48.0833	45.2548	46.669	0.511279	-0.967817
ALDBSSCT0000003128_148_177_p	FLNB	31	25	32.6214	26.1534	29.3874	26	41	36.7696	57.9828	47.3762	1.61213	0.688964
ENSSSCG00000024736_6_51437673_51437702_m	ACP4	61	54	64.1905	56.4913	60.3409	18	24	25.4558	33.9411	29.6985	0.492178	-1.02275
ENSSSCG00000006032_4_31473462_31473491_m	EMC2	12	10	12.6276	10.4614	11.5445	13	24	18.3848	33.9411	26.163	2.26627	1.18032
ENSSSCG00000025252_5_65938011_65938040_p	PEX5	35	53	36.8306	55.4452	46.1379	6	15	8.48528	21.2132	14.8492	0.321845	-1.63556
ENSSSCG00000004486_1_103338314_103338343_p	SLC17A5	33	37	34.726	38.707	36.7165	25	29	35.3553	41.0122	38.1838	1.03996	0.0565307
ENSSSCG00000030535_1_11314769_11314798_p	SNX9	45	56	47.3536	58.5836	52.9686	27	39	38.1838	55.1543	46.669	0.88107	-0.182672
ENSSSCG00000002283_7_95991165_95991194_p	FUT8	54	44	56.8243	46.03	51.4272	12	21	16.9706	29.6985	23.3345	0.453739	-1.14006
ENSSSCG00000014130_2_91725792_91725821_p	ACOT12	20	24	21.0461	25.1073	23.0767	16	36	22.6274	50.9117	36.7696	1.59337	0.672078
ENSSSCG00000003753_6_119076890_119076919_p	ENSSSCG00000003753	24	19	25.2553	19.8766	22.5659	17	26	24.0416	36.7696	30.4056	1.34741	0.430191
ENSSSCG00000024860_14_52569859_52569888_m	ENSSSCG00000024860	14	13	14.7322	13.5998	14.166	36	34	50.9117	48.0833	49.4975	3.4941	1.80492
ENSSSCG00000015733_15_35303093_35303122_m	GLI2	61	63	64.1905	65.9066	65.0485	24	24	33.9411	33.9411	33.9411	0.521782	-0.938481
ENSSSCG00000020876_X_65726561_65726590_m	RTL5	55	70	57.8766	73.2295	65.5531	33	35	46.669	49.4975	48.0833	0.733501	-0.447129
ENSSSCG00000029113_11_55475823_55475852_m	RNF219	39	38	41.0398	39.7532	40.3965	10	19	14.1421	26.8701	20.5061	0.507621	-0.978177
ALDBSSCT0000007328_24_53_m	UBXN2A	35	29	36.8306	30.3379	33.5843	24	19	33.9411	26.8701	30.4056	0.905352	-0.143449
ENSSSCG00000030118_JH118983.1_7149_7178_p	SAP30	52	54	54.7197	56.4913	55.6055	19	20	26.8701	28.2843	27.5772	0.495943	-1.01175
ENSSSCG00000017873_12_51756532_51756561_p	CAMKK1	92	94	96.8118	98.3368	97.5743	31	23	43.8406	32.5269	38.1838	0.39133	-1.35354
ENSSSCG00000016477_18_7811009_7811038_p	TRBV24-1	205	229	215.722	239.565	227.644	16	25	22.6274	35.3553	28.9914	0.127354	-2.97308
ENSSSCG00000009431_11_25586882_25586911_p	DGKH	37	42	38.9352	43.9377	41.4364	35	22	49.4975	31.1127	40.3051	0.972696	-0.0399384
ALDBSSCT0000002207_130_159_m	HDAC5	190	197	199.937	206.089	203.013	18	23	25.4558	32.5269	28.9914	0.142805	-2.80788
ENSSSCG00000002790_6_25106888_25106917_m	TMEM208	39	44	41.0398	46.03	43.5349	20	14	28.2843	19.799	24.0416	0.552238	-0.856637
ENSSSCG00000016602_18_25231648_25231677_m	HYAL4	49	59	51.5628	61.722	56.6424	23	33	32.5269	46.669	39.598	0.699087	-0.516456
ENSSSCG00000006941_4_143179351_143179380_p	DDAH1	5	12	5.26151	12.5536	8.90757	32	40	45.2548	56.5685	50.9117	5.71555	2.51489
ENSSSCG00000015857_15_65956401_65956430_m	UGGT1	97	78	102.073	81.5986	91.836	27	27	38.1838	38.1838	38.1838	0.415782	-1.2661
ENSSSCG00000016649_18_36943610_36943639_m	ENSSSCG00000016649	33	26	34.726	27.1995	30.9628	15	22	21.2132	31.1127	26.163	0.844981	-0.243009
ENSSSCG00000000261_5_18770575_18770604_p	IGFBP6	36	33	37.8829	34.5225	36.2027	41	34	57.9828	48.0833	53.033	1.46489	0.550794
ENSSSCG00000008858_8_45754478_45754507_m	KLHL2	165	194	173.63	202.95	188.29	27	33	38.1838	46.669	42.4264	0.225325	-2.14992
ENSSSCG00000015448_9_119118878_119118907_m	NME8	86	84	90.498	87.8754	89.1867	32	34	45.2548	48.0833	46.669	0.523274	-0.934363
ENSSSCG00000014751_9_5852284_5852313_m	OR51G2	13	14	13.6799	14.6459	14.1629	18	29	25.4558	41.0122	33.234	2.34655	1.23054
ENSSSCG00000003632_6_85521419_85521448_m	ENSSSCG00000003632	15	12	15.7845	12.5536	14.1691	20	30	28.2843	42.4264	35.3553	2.49525	1.31918
ENSSSCG00000025967_18_20261180_20261209_p	SMKR1	97	102	102.073	106.706	104.39	28	40	39.598	56.5685	48.0833	0.460614	-1.11837
ENSSSCG00000020727_17_477254_477283_m	ENSSSCG00000020727	116	113	122.067	118.213	120.14	20	34	28.2843	48.0833	38.1838	0.317827	-1.65369
ALDBSSCT0000007075_48_77_m	XYLT1	49	62	51.5628	64.8604	58.2116	29	37	41.0122	52.3259	46.669	0.801714	-0.318841
ENSSSCG00000012292_X_48094586_48094615_m	SYP	108	105	113.649	109.844	111.746	19	15	26.8701	21.2132	24.0416	0.215144	-2.21662
ENSSSCG00000007605_3_5913570_5913599_p	TMEM130	31	33	32.6214	34.5225	33.5719	18	14	25.4558	19.799	22.6274	0.673998	-0.569184
ALDBSSCT0000003574_24_53_p	TFIP11	23	24	24.203	25.1073	24.6551	32	29	45.2548	41.0122	43.1335	1.74948	0.806923
ENSSSCG00000003434_6_65947209_65947238_m	MFN2	130	150	136.799	156.92	146.86	29	29	41.0122	41.0122	41.0122	0.279261	-1.84032
ENSSSCG00000028516_5_16694061_16694090_m	LARP4	17	20	17.8891	20.9227	19.4059	26	25	36.7696	35.3553	36.0624	1.85832	0.894
ALDBSSCT0000005984_10_39_m	C5orf30	30	45	31.5691	47.0761	39.3226	27	38	38.1838	53.7401	45.9619	1.16884	0.225081
ENSSSCG00000009500_11_72005578_72005607_p	CLDN10	183	162	192.571	169.474	181.023	31	35	43.8406	49.4975	46.669	0.257808	-1.95563
ENSSSCG00000028960_13_218440028_218440057_m	LSS	18	28	18.9414	29.2918	24.1166	14	51	19.799	72.1249	45.9619	1.90582	0.930412
ENSSSCG00000006187_4_69417671_69417700_m	MSC	74	70	77.8704	73.2295	75.5499	23	28	32.5269	39.598	36.0624	0.477333	-1.06693
ENSSSCG00000013359_2_43538893_43538922_p	IGSF22	16	20	16.8368	20.9227	18.8798	28	42	39.598	59.397	49.4975	2.62172	1.39051
ENSSSCG00000013656_2_69402101_69402130_p	MRPL4	25	22	26.3076	23.015	24.6613	33	31	46.669	43.8406	45.2548	1.83506	0.875824
ENSSSCG00000012050_13_207940235_207940264_m	RCAN1	27	23	28.4122	24.0611	26.2366	27	35	38.1838	49.4975	43.8406	1.67097	0.740685
ENSSSCG00000024429_13_155953895_155953924_p	SIDT1	48	49	50.5105	51.2607	50.8856	24	29	33.9411	41.0122	37.4767	0.736489	-0.441265
ENSSSCG00000011254_13_25337132_25337161_p	XYLB	20	27	21.0461	28.2457	24.6459	25	34	35.3553	48.0833	41.7193	1.69275	0.75937
ENSSSCG00000009825_14_33843682_33843711_m	PPTC7	61	67	64.1905	70.0911	67.1408	33	41	46.669	57.9828	52.3259	0.779346	-0.359664
ENSSSCG00000020757_10_46826148_46826177_p	ZEB1	19	30	19.9937	31.3841	25.6889	20	36	28.2843	50.9117	39.598	1.54144	0.624281
ENSSSCG00000016439_18_6315690_6315719_m	CRYGN	22	11	23.1507	11.5075	17.3291	39	34	55.1543	48.0833	51.6188	2.97874	1.5747
ENSSSCG00000017169_12_4201050_4201079_m	SEC14L1	3	5	3.15691	5.23068	4.19379	17	27	24.0416	38.1838	31.1127	7.41875	2.89118
ENSSSCG00000010839_10_14037819_14037848_p	ENSSSCG00000010839	62	52	65.2428	54.3991	59.8209	25	40	35.3553	56.5685	45.9619	0.768326	-0.38021
ENSSSCG00000013763_2_65487590_65487619_m	DCAF15	23	27	24.203	28.2457	26.2243	26	20	36.7696	28.2843	32.5269	1.24033	0.310729
ENSSSCG00000009513_11_74923224_74923253_m	SLC15A1	49	36	51.5628	37.6609	44.6119	23	24	32.5269	33.9411	33.234	0.744959	-0.424766
ENSSSCG00000024255_7_104624948_104624977_m	FLVCR2	23	18	24.203	18.8304	21.5167	27	27	38.1838	38.1838	38.1838	1.77461	0.827502
ENSSSCG00000011872_13_147310970_147310999_m	SEMA5B	20	20	21.0461	20.9227	20.9844	29	34	41.0122	48.0833	44.5477	2.1229	1.08604
ENSSSCG00000011119_10_65801692_65801721_p	ECHDC3	52	66	54.7197	69.045	61.8823	22	27	31.1127	38.1838	34.6482	0.559905	-0.836746
ENSSSCG00000023639_7_26947350_26947379_m	NRM	15	16	15.7845	16.7382	16.2614	21	32	29.6985	45.2548	37.4767	2.30465	1.20454
ENSSSCG00000015843_15_61739343_61739372_p	UBXN8	14	14	14.7322	14.6459	14.6891	16	23	22.6274	32.5269	27.5772	1.87739	0.908731
ENSSSCG00000004254_1_49668421_49668450_p	DCBLD1	50	60	52.6151	62.7681	57.6916	32	49	45.2548	69.2965	57.2756	0.992789	-0.0104403
ENSSSCG00000016655_18_40253524_40253553_m	GPR141	52	65	54.7197	67.9988	61.3593	26	23	36.7696	32.5269	34.6482	0.564678	-0.8245
ENSSSCG00000011388_13_35427895_35427924_p	AMIGO3	54	57	56.8243	59.6297	58.227	18	19	25.4558	26.8701	26.163	0.449326	-1.15416
ENSSSCG00000009593_14_3612368_3612397_p	ROR2	19	11	19.9937	11.5075	15.7506	42	30	59.397	42.4264	50.9117	3.23236	1.69259
ENSSSCG00000016795_16_6865641_6865670_m	ENSSSCG00000039222	125	73	131.538	76.3679	103.953	28	38	39.598	53.7401	46.669	0.448944	-1.15539
ENSSSCG00000007039_17_14659037_14659066_p	PRNP	85	69	89.4457	72.1834	80.8145	24	33	33.9411	46.669	40.3051	0.498736	-1.00365
ENSSSCG00000023525_14_69984121_69984150_m	TMEM26	45	35	47.3536	36.6148	41.9842	22	21	31.1127	29.6985	30.4056	0.724215	-0.465509
ENSSSCG00000017694_12_40361984_40362013_m	ACACA	142	140	149.427	146.459	147.943	16	27	22.6274	38.1838	30.4056	0.205522	-2.28263
ENSSSCG00000007155_17_36664719_36664748_p	C20orf194	38	33	39.9875	34.5225	37.255	20	24	28.2843	33.9411	31.1127	0.835128	-0.25993
ENSSSCG00000006161_4_62896945_62896974_p	IL7	9	16	9.47072	16.7382	13.1044	16	27	22.6274	38.1838	30.4056	2.32025	1.21428
ENSSSCG00000006381_4_97837738_97837767_m	CD84	60	75	63.1382	78.4602	70.7992	22	27	31.1127	38.1838	34.6482	0.489388	-1.03095
ENSSSCG00000006353_4_97084414_97084443_p	NR1I3	38	41	39.9875	42.8916	41.4395	19	26	26.8701	36.7696	31.8198	0.767861	-0.381083
ENSSSCG00000013260_2_17478252_17478281_m	MDK	86	89	90.498	93.1061	91.8021	23	34	32.5269	48.0833	40.3051	0.439043	-1.18756
ENSSSCG00000025629_3_140552799_140552828_p	COLEC11	65	80	68.3997	83.6909	76.0453	35	29	49.4975	41.0122	45.2548	0.595104	-0.748786
ENSSSCG00000026661_18_1085197_1085226_p	PTPRN2	58	62	61.0335	64.8604	62.947	26	32	36.7696	45.2548	41.0122	0.651535	-0.618084
ENSSSCG00000025521_11_12734663_12734692_m	ALG5	49	57	51.5628	59.6297	55.5963	32	34	45.2548	48.0833	46.669	0.839427	-0.252522
ENSSSCG00000017172_12_4756843_4756872_p	ST6GALNAC1	56	43	58.9289	44.9838	51.9564	25	32	35.3553	45.2548	40.3051	0.775748	-0.366339
ENSSSCG00000029707_1_76360664_76360693_p	ASCC3	59	77	62.0859	80.5525	71.3192	25	20	35.3553	28.2843	31.8198	0.446161	-1.16436
ENSSSCG00000021988_17_3407809_3407838_m	TUSC3	62	55	65.2428	57.5375	61.3901	24	33	33.9411	46.669	40.3051	0.65654	-0.607044
ENSSSCG00000015793_15_53242325_53242354_m	UFSP2	33	37	34.726	38.707	36.7165	30	40	42.4264	56.5685	49.4975	1.3481	0.430926
ENSSSCG00000017558_12_27310554_27310583_p	TOB1	27	37	28.4122	38.707	33.5596	34	26	48.0833	36.7696	42.4264	1.26421	0.338237
ENSSSCG00000014436_2_157487244_157487273_p	ARHGEF37	105	109	110.492	114.029	112.26	27	39	38.1838	55.1543	46.669	0.415722	-1.26631
ENSSSCG00000010252_14_78316405_78316434_m	HKDC1	39	44	41.0398	46.03	43.5349	33	31	46.669	43.8406	45.2548	1.03951	0.0558999
ENSSSCG00000004453_1_92839259_92839288_p	SNAP91	44	34	46.3013	35.5686	40.935	25	28	35.3553	39.598	37.4767	0.915517	-0.127341
ENSSSCG00000022105_13_100174634_100174663_m	SUCNR1	125	121	131.538	126.582	129.06	15	19	21.2132	26.8701	24.0416	0.186282	-2.42444
ENSSSCG00000014835_9_9346376_9346405_m	C2CD3	24	24	25.2553	25.1073	25.1813	13	29	18.3848	41.0122	29.6985	1.17939	0.238039
ENSSSCG00000007431_17_53729624_53729653_m	CTSA	80	70	84.1842	73.2295	78.7069	9	9	12.7279	12.7279	12.7279	0.161713	-2.62849
ENSSSCG00000014655_9_4426731_4426760_p	OR52N1	41	34	43.1444	35.5686	39.3565	18	20	25.4558	28.2843	26.8701	0.682735	-0.550603
ENSSSCG00000011382_13_35122329_35122358_p	USP4	18	20	18.9414	20.9227	19.9321	31	33	43.8406	46.669	45.2548	2.27045	1.18298
ENSSSCG00000027148_13_149162877_149162906_p	RABL3	143	136	150.479	142.274	146.377	37	51	52.3259	72.1249	62.2254	0.425104	-1.23411
ENSSSCG00000002960_6_42827578_42827607_m	RASGRP4	36	33	37.8829	34.5225	36.2027	27	29	38.1838	41.0122	39.598	1.09379	0.12933
ENSSSCG00000021149_1_41713237_41713266_m	RNF217	19	18	19.9937	18.8304	19.4121	21	25	29.6985	35.3553	32.5269	1.6756	0.744678
ENSSSCG00000016521_18_12676609_12676638_p	DGKI	27	21	28.4122	21.9689	25.1905	21	26	29.6985	36.7696	33.234	1.31931	0.39978
ENSSSCG00000003442_6_66846217_66846246_m	C1orf158	30	28	31.5691	29.2918	30.4304	25	38	35.3553	53.7401	44.5477	1.46392	0.549837
ENSSSCG00000015147_9_55924593_55924622_m	OR6M1	24	30	25.2553	31.3841	28.3197	14	28	19.799	39.598	29.6985	1.04869	0.068585
ENSSSCG00000030327_GL894199.2_71309_71338_p	ATF6	37	38	38.9352	39.7532	39.3442	26	27	36.7696	38.1838	37.4767	0.952534	-0.0701578
ENSSSCG00000009997_14_50282860_50282889_m	OSM	44	29	46.3013	30.3379	38.3196	22	33	31.1127	46.669	38.8909	1.01491	0.0213482
ENSSSCG00000012028_13_202866458_202866487_m	MAP3K7CL	52	45	54.7197	47.0761	50.8979	25	34	35.3553	48.0833	41.7193	0.819666	-0.286892
ENSSSCG00000007453_17_54995684_54995713_m	EYA2	40	45	42.0921	47.0761	44.5841	13	14	18.3848	19.799	19.0919	0.428222	-1.22357
ALDBSSCT0000003596_160_189_m	LIMK2	58	69	61.0335	72.1834	66.6085	18	29	25.4558	41.0122	33.234	0.498946	-1.00304
ENSSSCG00000027556_13_106139295_106139324_p	RSRC1	48	38	50.5105	39.7532	45.1318	21	38	29.6985	53.7401	41.7193	0.924387	-0.113431
ENSSSCG00000007306_17_44293399_44293428_m	CPNE1	38	41	39.9875	42.8916	41.4395	30	30	42.4264	42.4264	42.4264	1.02381	0.0339548
ENSSSCG00000008488_3_108551005_108551034_p	ENSSSCG00000008488	60	95	63.1382	99.3829	81.2605	36	27	50.9117	38.1838	44.5477	0.548209	-0.867203
ENSSSCG00000015473_9_125173784_125173813_p	TMEM183A	21	16	22.0984	16.7382	19.4183	19	31	26.8701	43.8406	35.3553	1.82073	0.864514
ENSSSCG00000015097_9_51080967_51080996_m	DDX6	95	77	99.9687	80.5525	90.2606	25	19	35.3553	26.8701	31.1127	0.344699	-1.53659
ENSSSCG00000024391_6_51168798_51168827_p	EMC10	36	44	37.8829	46.03	41.9564	26	30	36.7696	42.4264	39.598	0.943788	-0.0834652
ENSSSCG00000021968_15_142956123_142956152_m	SLC19A3	62	52	65.2428	54.3991	59.8209	36	35	50.9117	49.4975	50.2046	0.839248	-0.252831
ENSSSCG00000010238_14_77557816_77557845_p	HNRNPH3	32	25	33.6737	26.1534	29.9135	44	29	62.2254	41.0122	51.6188	1.7256	0.787098
ALDBSSCT0000005713_139_168_p	NPSR1	28	23	29.4645	24.0611	26.7628	25	31	35.3553	43.8406	39.598	1.47959	0.565198
ENSSSCG00000013742_2_66393772_66393801_p	NFIX	18	17	18.9414	17.7843	18.3629	12	20	16.9706	28.2843	22.6274	1.23224	0.30128
ENSSSCG00000030172_X_127646972_127647001_p	CD40LG	69	52	72.6089	54.3991	63.504	23	41	32.5269	57.9828	45.2548	0.71263	-0.488775
ENSSSCG00000011162_10_75673764_75673793_p	LARP4B	61	60	64.1905	62.7681	63.4793	19	25	26.8701	35.3553	31.1127	0.490124	-1.02878
ENSSSCG00000003078_6_47004873_47004902_p	CEACAM19	104	128	109.439	133.905	121.672	29	29	41.0122	41.0122	41.0122	0.337071	-1.56888
ENSSSCG00000023236_5_86522778_86522807_p	GNPTAB	74	73	77.8704	76.3679	77.1192	31	35	43.8406	49.4975	46.669	0.605155	-0.724623
ENSSSCG00000008503_3_110224930_110224959_m	FEZ2	47	38	49.4582	39.7532	44.6057	21	25	29.6985	35.3553	32.5269	0.72921	-0.455594
ENSSSCG00000006682_4_109010028_109010057_p	POLR3GL	40	37	42.0921	38.707	40.3996	21	31	29.6985	43.8406	36.7696	0.910147	-0.135828
ENSSSCG00000006800_4_119685150_119685179_m	CD53	105	86	110.492	89.9677	100.23	22	23	31.1127	32.5269	31.8198	0.317469	-1.65531
ENSSSCG00000028847_JH118612.1_168675_168704_p	DSC3	70	53	73.6612	55.4452	64.5532	19	39	26.8701	55.1543	41.0122	0.635324	-0.654435
ENSSSCG00000027669_15_133032942_133032971_p	TNS1	98	123	103.126	128.675	115.9	37	40	52.3259	56.5685	54.4472	0.469777	-1.08995
ENSSSCG00000015373_9_98053013_98053042_p	TMEM196	65	65	68.3997	67.9988	68.1992	20	23	28.2843	32.5269	30.4056	0.445835	-1.16542
ENSSSCG00000009534_11_78486161_78486190_m	BIVM	95	91	99.9687	95.1984	97.5835	5	16	7.07107	22.6274	14.8492	0.15217	-2.71625
ENSSSCG00000013942_2_57714050_57714079_m	ENSSSCG00000013942	111	104	116.806	108.798	112.802	38	43	53.7401	60.8112	57.2756	0.507755	-0.977797
ENSSSCG00000022301_15_55560666_55560695_m	EIF4EBP1	42	46	44.1967	48.1222	46.1595	21	28	29.6985	39.598	34.6482	0.75062	-0.413845
ENSSSCG00000009240_8_144560846_144560875_p	PLAC8	146	136	153.636	142.274	147.955	26	31	36.7696	43.8406	40.3051	0.272414	-1.87613
ENSSSCG00000001102_7_21764673_21764702_m	HIST1H2AA	102	106	107.335	110.89	109.113	25	18	35.3553	25.4558	30.4056	0.278662	-1.84341
ALDBSSCT0000003541_119_148_m	CCDC60	54	51	56.8243	53.3529	55.0886	31	21	43.8406	29.6985	36.7696	0.667462	-0.583243
ENSSSCG00000025152_6_38309576_38309605_p	CEP89	6	15	6.31382	15.692	11.0029	30	33	42.4264	46.669	44.5477	4.04872	2.01746
ENSSSCG00000002135_7_83456494_83456523_m	PNP	88	74	92.6026	77.414	85.0083	27	28	38.1838	39.598	38.8909	0.457495	-1.12817
ENSSSCG00000006903_4_136428450_136428479_p	RPAP2	74	74	77.8704	77.414	77.6422	14	17	19.799	24.0416	21.9203	0.282325	-1.82457
ENSSSCG00000015413_9_113115649_113115678_p	FGL2	94	81	98.9164	84.737	91.8267	35	31	49.4975	43.8406	46.669	0.50823	-0.976448
ENSSSCG00000030474_JH118928.1_59445_59474_p	PIP4K2C	23	26	24.203	27.1995	25.7012	19	32	26.8701	45.2548	36.0624	1.40314	0.488659
ENSSSCG00000026325_GL893720.2_139982_140011_p	STXBP5	31	26	32.6214	27.1995	29.9105	10	17	14.1421	24.0416	19.0919	0.638301	-0.64769
ENSSSCG00000010442_14_109646609_109646638_p	LIPK	26	25	27.3599	26.1534	26.7566	18	27	25.4558	38.1838	31.8198	1.18923	0.250029
ENSSSCG00000005841_1_313928623_313928652_m	RABL6	109	113	114.701	118.213	116.457	40	31	56.5685	43.8406	50.2046	0.431099	-1.21391
ENSSSCG00000022553_3_4570309_4570338_p	TNRC18	38	38	39.9875	39.7532	39.8703	31	38	43.8406	53.7401	48.7904	1.22373	0.291281
ENSSSCG00000015834_15_59519878_59519907_m	RNF122	28	39	29.4645	40.7993	35.1319	30	30	42.4264	42.4264	42.4264	1.20763	0.272182
ENSSSCG00000006148_4_56756718_56756747_p	ENSSSCG00000006148	12	7	12.6276	7.32295	9.97529	29	22	41.0122	31.1127	36.0624	3.61518	1.85407
ENSSSCG00000012316_X_50383595_50383624_p	CXorf67	63	41	66.2951	42.8916	54.5933	15	15	21.2132	21.2132	21.2132	0.388568	-1.36376
ENSSSCG00000008261_3_71355358_71355387_m	HK2	44	53	46.3013	55.4452	50.8733	21	28	29.6985	39.598	34.6482	0.68107	-0.554126
ENSSSCG00000011309_13_30822971_30823000_m	KIF15	46	42	48.4059	43.9377	46.1718	16	24	22.6274	33.9411	28.2843	0.612587	-0.707012
ENSSSCG00000005242_1_247834371_247834400_p	ENSSSCG00000005242	125	123	131.538	128.675	130.106	23	21	32.5269	29.6985	31.1127	0.239133	-2.06411
ENSSSCG00000029888_13_131597897_131597926_m	CAMK2N2	75	74	78.9227	77.414	78.1684	27	24	38.1838	33.9411	36.0624	0.461343	-1.11609
ENSSSCG00000023826_16_46350433_46350462_m	RGS7BP	22	22	23.1507	23.015	23.0828	25	30	35.3553	42.4264	38.8909	1.68484	0.752612
ENSSSCG00000006154_4_60613375_60613404_p	PAG1	54	44	56.8243	46.03	51.4272	10	22	14.1421	31.1127	22.6274	0.43999	-1.18446
ENSSSCG00000016117_15_117869784_117869813_m	CARF	71	81	74.7135	84.737	79.7252	18	20	25.4558	28.2843	26.8701	0.337033	-1.56904
ENSSSCG00000029152_1_76884324_76884353_p	ENSSSCG00000029152	17	21	17.8891	21.9689	19.929	19	31	26.8701	43.8406	35.3553	1.77407	0.827059
ENSSSCG00000009506_11_73765046_73765075_p	RAP2A	58	56	61.0335	58.5836	59.8086	21	36	29.6985	50.9117	40.3051	0.673901	-0.56939
ALDBSSCT0000002034_141_170_p	GGACT	186	205	195.728	214.458	205.093	27	29	38.1838	41.0122	39.598	0.193073	-2.37278
ENSSSCG00000014631_9_4158618_4158647_m	CCKBR	22	17	23.1507	17.7843	20.4675	32	25	45.2548	35.3553	40.3051	1.96923	0.977628
ENSSSCG00000028037_1_157131071_157131100_m	GABRB3	97	89	102.073	93.1061	97.5897	32	38	45.2548	53.7401	49.4975	0.5072	-0.979374
ENSSSCG00000027170_15_124960611_124960640_m	LANCL1	67	72	70.5043	75.3218	72.913	13	18	18.3848	25.4558	21.9203	0.300636	-1.73391
ENSSSCG00000012290_X_48000766_48000795_p	WDR45	61	74	64.1905	77.414	70.8023	20	26	28.2843	36.7696	32.5269	0.459405	-1.12216
ENSSSCG00000000590_5_57696925_57696954_p	PLCZ1	77	80	81.0273	83.6909	82.3591	11	16	15.5563	22.6274	19.0919	0.231813	-2.10897
ENSSSCG00000007049_17_16021651_16021680_m	LRRN4	66	72	69.452	75.3218	72.3869	50	42	70.7107	59.397	65.0538	0.898696	-0.154094
ENSSSCG00000002950_6_42572159_42572188_m	SIPA1L3	42	25	44.1967	26.1534	35.1751	27	31	38.1838	43.8406	41.0122	1.16595	0.2215
ENSSSCG00000010403_14_98888569_98888598_m	MARCH8	27	24	28.4122	25.1073	26.7597	12	17	16.9706	24.0416	20.5061	0.766305	-0.38401
ENSSSCG00000008443_3_100183020_100183049_m	EPAS1	62	45	65.2428	47.0761	56.1594	25	18	35.3553	25.4558	30.4056	0.541416	-0.885192
ENSSSCG00000015806_15_54406460_54406489_p	ENSSSCG00000015806	82	67	86.2888	70.0911	78.19	29	28	41.0122	39.598	40.3051	0.515477	-0.956021
ENSSSCG00000011222_13_18089097_18089126_p	RBMS3	34	25	35.7783	26.1534	30.9658	25	23	35.3553	32.5269	33.9411	1.09608	0.132357
ENSSSCG00000001567_7_37372332_37372361_m	CPNE5	24	24	25.2553	25.1073	25.1813	33	29	46.669	41.0122	43.8406	1.741	0.799918
ENSSSCG00000014752_9_5858819_5858848_m	OR51A7	161	194	169.421	202.95	186.186	20	25	28.2843	35.3553	31.8198	0.170904	-2.54874
ENSSSCG00000006426_4_99515953_99515982_p	ENSSSCG00000006426	32	29	33.6737	30.3379	32.0058	13	13	18.3848	18.3848	18.3848	0.57442	-0.799822
ENSSSCG00000020843_GL893653.2_42817_42846_m	MARK1	33	26	34.726	27.1995	30.9628	16	14	22.6274	19.799	21.2132	0.68512	-0.545571
ssc-mir-199a-1_22_51_m	ssc-mir-199a-1	20	20	21.0461	20.9227	20.9844	22	31	31.1127	43.8406	37.4767	1.78593	0.836676
ALDBSSCT0000008537_147_176_m	SLC16A7	20	15	21.0461	15.692	18.369	26	43	36.7696	60.8112	48.7904	2.65612	1.40932
ENSSSCG00000009456_11_46523590_46523619_p	KLHL1	73	111	76.8181	116.121	96.4696	23	31	32.5269	43.8406	38.1838	0.395811	-1.33711
ENSSSCG00000015403_9_108784378_108784407_p	HGF	33	22	34.726	23.015	28.8705	21	24	29.6985	33.9411	31.8198	1.10216	0.14033
ENSSSCG00000001971_7_73227017_73227046_p	HECTD1	29	33	30.5168	34.5225	32.5196	19	25	26.8701	35.3553	31.1127	0.956736	-0.0638072
ENSSSCG00000017206_12_5860713_5860742_p	GRB2	12	22	12.6276	23.015	17.8213	19	36	26.8701	50.9117	38.8909	2.18227	1.12583
ENSSSCG00000011261_13_26009352_26009381_m	WDR48	109	111	114.701	116.121	115.411	21	19	29.6985	26.8701	28.2843	0.245074	-2.02871
ENSSSCG00000024307_3_32654212_32654241_p	PRM2	21	29	22.0984	30.3379	26.2181	21	27	29.6985	38.1838	33.9411	1.29457	0.372469
ENSSSCG00000014266_2_138993898_138993927_m	CDC42SE2	27	39	28.4122	40.7993	34.6057	35	34	49.4975	48.0833	48.7904	1.40989	0.495585
ENSSSCG00000015173_9_56506900_56506929_p	ENSSSCG00000015173	125	146	131.538	152.736	142.137	23	24	32.5269	33.9411	33.234	0.233817	-2.09655
ENSSSCG00000011809_13_134638849_134638878_m	RTP2	29	29	30.5168	30.3379	30.4274	19	18	26.8701	25.4558	26.163	0.85985	-0.217844
ENSSSCG00000009029_8_85975002_85975031_m	ARHGAP10	118	126	124.172	131.813	127.992	19	21	26.8701	29.6985	28.2843	0.220984	-2.17799
ENSSSCG00000030529_18_1560771_1560800_m	UBE3C	25	18	26.3076	18.8304	22.569	21	37	29.6985	52.3259	41.0122	1.81719	0.86171
ENSSSCG00000000640_5_64347698_64347727_p	KLRK1	9	3	9.47072	3.13841	6.30457	22	25	31.1127	35.3553	33.234	5.27142	2.39819
ENSSSCG00000008060_3_42813774_42813803_p	PDPK1	30	27	31.5691	28.2457	29.9074	41	30	57.9828	42.4264	50.2046	1.67867	0.747318
ENSSSCG00000012219_X_35322491_35322520_m	CFAP47	93	94	97.8641	98.3368	98.1005	29	32	41.0122	45.2548	43.1335	0.439687	-1.18545
ENSSSCG00000002805_6_17979627_17979656_m	CFAP20	84	87	88.3934	91.0138	89.7036	21	14	29.6985	19.799	24.7487	0.275895	-1.85781
ENSSSCG00000025562_GL893720.2_116749_116778_m	STXBP5	21	23	22.0984	24.0611	23.0797	9	6	12.7279	8.48528	10.6066	0.459563	-1.12166
ENSSSCG00000015661_9_74103608_74103637_m	C4BPB	8	11	8.41842	11.5075	9.96296	31	15	43.8406	21.2132	32.5269	3.26478	1.70699
ENSSSCG00000010286_14_81098217_81098246_p	ANAPC16	1	5	1.0523	5.23068	3.14149	20	34	28.2843	48.0833	38.1838	12.1547	3.60344
ENSSSCG00000024265_13_17880207_17880236_p	RBMS3	33	24	34.726	25.1073	29.9166	13	20	18.3848	28.2843	23.3345	0.779985	-0.358481
ENSSSCG00000001915_7_64163503_64163532_p	TBC1D21	139	114	146.27	119.259	132.765	12	13	16.9706	18.3848	17.6777	0.13315	-2.90887
ENSSSCG00000011640_13_82441030_82441059_m	TF	123	108	129.433	112.983	121.208	26	32	36.7696	45.2548	41.0122	0.338362	-1.56336
ENSSSCG00000002910_6_40790092_40790121_m	ALKBH6	22	27	23.1507	28.2457	25.6982	22	21	31.1127	29.6985	30.4056	1.18318	0.242672
ENSSSCG00000012535_X_98396764_98396793_m	GLRA4	77	73	81.0273	76.3679	78.6976	16	18	22.6274	25.4558	24.0416	0.305494	-1.71078
ENSSSCG00000001709_7_45795253_45795282_m	SUPT3H	64	78	67.3474	81.5986	74.473	21	30	29.6985	42.4264	36.0624	0.484235	-1.04622
ENSSSCG00000029134_6_42598019_42598048_p	SIPA1L3	19	28	19.9937	29.2918	24.6428	20	27	28.2843	38.1838	33.234	1.34863	0.431496
ENSSSCG00000000591_5_58107521_58107550_p	PIK3C2G	24	28	25.2553	29.2918	27.2735	7	10	9.89949	14.1421	12.0208	0.44075	-1.18197
ENSSSCG00000006732_4_113579707_113579736_p	TRIM45	149	141	156.793	147.505	152.149	24	16	33.9411	22.6274	28.2843	0.185898	-2.42741
ALDBSSCT0000010457_111_140_p	GLRB	160	140	168.368	146.459	157.414	15	17	21.2132	24.0416	22.6274	0.143745	-2.79842
ENSSSCG00000014755_9_5901314_5901343_m	OR51H1	182	168	191.519	175.751	183.635	28	31	39.598	43.8406	41.7193	0.227186	-2.13805
ENSSSCG00000030273_13_72816495_72816524_m	THUMPD3	48	47	50.5105	49.1684	49.8395	20	19	28.2843	26.8701	27.5772	0.55332	-0.853814
ENSSSCG00000001484_7_30971903_30971932_p	TINAG	131	118	137.852	123.444	130.648	27	28	38.1838	39.598	38.8909	0.297677	-1.74818
ENSSSCG00000028741_13_217011163_217011192_p	ENSSSCG00000028741	55	62	57.8766	64.8604	61.3685	25	28	35.3553	39.598	37.4767	0.610682	-0.711507
ENSSSCG00000026317_11_78622744_78622773_m	SLC10A2	97	84	102.073	87.8754	94.9744	18	25	25.4558	35.3553	30.4056	0.320145	-1.6432
ENSSSCG00000011059_10_54904215_54904244_m	MYO3A	8	3	8.41842	3.13841	5.77841	25	24	35.3553	33.9411	34.6482	5.99615	2.58404
ENSSSCG00000009978_14_49459394_49459423_p	AP1B1	92	90	96.8118	94.1522	95.482	12	15	16.9706	21.2132	19.0919	0.199953	-2.32227
ENSSSCG00000026576_5_16202405_16202434_m	BCDIN3D	74	75	77.8704	78.4602	78.1653	5	10	7.07107	14.1421	10.6066	0.135695	-2.88157
ALDBSSCT0000012074_50_79_p	ENSSSCG00000033776	55	63	57.8766	65.9066	61.8916	10	31	14.1421	43.8406	28.9914	0.468422	-1.09412
ENSSSCG00000013436_2_78174057_78174086_m	ENSSSCG00000013436	45	53	47.3536	55.4452	51.3994	13	12	18.3848	16.9706	17.6777	0.343928	-1.53982
ENSSSCG00000015843_15_61739342_61739371_p	UBXN8	9	3	9.47072	3.13841	6.30457	20	18	28.2843	25.4558	26.8701	4.262	2.09153
ALDBSSCT0000003946_152_181_p	CCDC6	111	121	116.806	126.582	121.694	17	20	24.0416	28.2843	26.163	0.21499	-2.21766
ENSSSCG00000005591_1_299033618_299033647_m	ADGRD2	40	20	42.0921	20.9227	31.5074	13	19	18.3848	26.8701	22.6274	0.718162	-0.477619
ENSSSCG00000000866_5_86603754_86603783_m	MYBPC1	50	37	52.6151	38.707	45.6611	21	19	29.6985	26.8701	28.2843	0.619439	-0.690965
ENSSSCG00000004755_1_145548081_145548110_p	DLL4	83	62	87.3411	64.8604	76.1008	14	13	19.799	18.3848	19.0919	0.250876	-1.99495
ENSSSCG00000012318_X_50702338_50702367_m	MAGED1	104	90	109.439	94.1522	101.796	17	20	24.0416	28.2843	26.163	0.257014	-1.96008
ENSSSCG00000016365_15_154476313_154476342_m	ANKMY1	79	75	83.1319	78.4602	80.796	24	26	33.9411	36.7696	35.3553	0.437588	-1.19236
ENSSSCG00000000974_5_110711087_110711116_p	TRABD	51	65	53.6674	67.9988	60.8331	34	35	48.0833	49.4975	48.7904	0.802036	-0.318261
ENSSSCG00000011042_10_49841489_49841518_p	ENSSSCG00000011042	117	103	123.119	107.752	115.436	13	13	18.3848	18.3848	18.3848	0.159264	-2.65051
ENSSSCG00000015267_9_70088646_70088675_p	FMO2	97	108	102.073	112.983	107.528	24	17	33.9411	24.0416	28.9914	0.269617	-1.89102
ENSSSCG00000008747_8_12561299_12561328_p	NCAPG	37	43	38.9352	44.9838	41.9595	19	17	26.8701	24.0416	25.4558	0.606676	-0.721001
ENSSSCG00000024184_18_6510521_6510550_m	SLC4A2	53	40	55.772	41.8454	48.8087	27	33	38.1838	46.669	42.4264	0.869238	-0.202177
ENSSSCG00000017630_12_36325047_36325076_m	EPX	11	7	11.5753	7.32295	9.44914	20	36	28.2843	50.9117	39.598	4.19064	2.06717
ENSSSCG00000003503_6_72762117_72762146_m	VWA5B1	51	32	53.6674	33.4763	43.5719	12	17	16.9706	24.0416	20.5061	0.470627	-1.08734
ENSSSCG00000024748_3_26072088_26072117_p	THUMPD1	18	16	18.9414	16.7382	17.8398	14	10	19.799	14.1421	16.9706	0.951275	-0.0720658
ENSSSCG00000000271_5_19080578_19080607_m	AMHR2	45	38	47.3536	39.7532	43.5534	22	26	31.1127	36.7696	33.9411	0.779299	-0.359751
ENSSSCG00000005852_1_314010356_314010385_m	ENTPD8	24	32	25.2553	33.4763	29.3658	22	25	31.1127	35.3553	33.234	1.13173	0.178524
ENSSSCG00000021720_10_70074407_70074436_m	ENSSSCG00000021720	110	94	115.753	98.3368	107.045	23	35	32.5269	49.4975	41.0122	0.38313	-1.38409
ENSSSCG00000009830_14_34179119_34179148_p	MYL2	93	58	97.8641	60.6759	79.27	33	25	46.669	35.3553	41.0122	0.517373	-0.950722
ENSSSCG00000021623_8_41687087_41687116_m	ENSSSCG00000021623	57	45	59.9812	47.0761	53.5287	14	13	19.799	18.3848	19.0919	0.356666	-1.48735
ENSSSCG00000021569_3_40557949_40557978_p	MMP25	41	33	43.1444	34.5225	38.8334	23	21	32.5269	29.6985	31.1127	0.801183	-0.319796
ENSSSCG00000013786_2_64755970_64755999_p	ZNF333	19	16	19.9937	16.7382	18.366	9	14	12.7279	19.799	16.2635	0.885522	-0.1754
ENSSSCG00000006630_4_107319827_107319856_p	VPS72	44	62	46.3013	64.8604	55.5809	14	15	19.799	21.2132	20.5061	0.368942	-1.43854
ENSSSCG00000003967_6_156392010_156392039_p	ZMYND12	25	20	26.3076	20.9227	23.6151	18	29	25.4558	41.0122	33.234	1.40732	0.492949
ENSSSCG00000029547_15_106597022_106597051_m	NAB1	76	73	79.975	76.3679	78.1715	17	23	24.0416	32.5269	28.2843	0.361824	-1.46664
ENSSSCG00000027065_14_109683536_109683565_p	LIPN	67	64	70.5043	66.9527	68.7285	20	19	28.2843	26.8701	27.5772	0.401248	-1.31743
ENSSSCG00000008855_8_45490114_45490143_m	ENSSSCG00000008855	53	55	55.772	57.5375	56.6548	21	30	29.6985	42.4264	36.0624	0.63653	-0.6517
ENSSSCG00000009101_8_110753383_110753412_p	PRDM5	123	158	129.433	165.289	147.361	13	7	18.3848	9.89949	14.1421	0.0959691	-3.38129
ENSSSCG00000005455_1_282317263_282317292_p	SVEP1	36	36	37.8829	37.6609	37.7719	12	18	16.9706	25.4558	21.2132	0.561614	-0.83235
ENSSSCG00000009090_8_109069478_109069507_m	KIAA1109	7	6	7.36612	6.27681	6.82147	30	25	42.4264	35.3553	38.8909	5.70125	2.51128
ENSSSCG00000007957_3_40122161_40122190_p	C16orf90	15	24	15.7845	25.1073	20.4459	18	24	25.4558	33.9411	29.6985	1.45254	0.538578
ENSSSCG00000015211_9_58149658_58149687_m	PKNOX2	220	197	231.507	206.089	218.798	39	34	55.1543	48.0833	51.6188	0.23592	-2.08363
ENSSSCG00000007089_17_29873576_29873605_m	MGME1	73	82	76.8181	85.7831	81.3006	11	11	15.5563	15.5563	15.5563	0.191344	-2.38576
ENSSSCG00000009370_11_15687673_15687702_p	FOXO1	68	52	71.5566	54.3991	62.9778	13	17	18.3848	24.0416	21.2132	0.336836	-1.56988
ENSSSCG00000009798_14_32090494_32090523_p	B3GNT4	80	67	84.1842	70.0911	77.1377	24	28	33.9411	39.598	36.7696	0.476675	-1.06892
ENSSSCG00000003766_6_125436817_125436846_m	DNAJB4	122	134	128.381	140.182	134.282	8	12	11.3137	16.9706	14.1421	0.105317	-3.24719
ENSSSCG00000007968_3_40875775_40875804_p	RHBDF1	11	13	11.5753	13.5998	12.5875	19	20	26.8701	28.2843	27.5772	2.19083	1.13148
ENSSSCG00000011412_13_36041917_36041946_m	CACNA2D2	81	79	85.2365	82.6447	83.9406	16	24	22.6274	33.9411	28.2843	0.336956	-1.56937
ENSSSCG00000017679_12_39175215_39175244_p	C17orf64	34	29	35.7783	30.3379	33.0581	7	14	9.89949	19.799	14.8492	0.449186	-1.15462
ENSSSCG00000008750_8_15454871_15454900_m	PACRGL	29	23	30.5168	24.0611	27.2889	19	11	26.8701	15.5563	21.2132	0.777355	-0.363354
ENSSSCG00000015378_9_99755899_99755928_m	SP4	32	27	33.6737	28.2457	30.9597	10	16	14.1421	22.6274	18.3848	0.59383	-0.751879
ENSSSCG00000010468_14_113348980_113349009_p	CPEB3	159	170	167.316	177.843	172.58	8	11	11.3137	15.5563	13.435	0.0778483	-3.68319
ENSSSCG00000015403_9_108784377_108784406_p	HGF	23	26	24.203	27.1995	25.7012	18	28	25.4558	39.598	32.5269	1.26558	0.339796
ENSSSCG00000011771_13_128980103_128980132_m	SOX2	0	1	0	1.04614	0.523068	20	18	28.2843	25.4558	26.8701	51.3701	5.68286
ENSSSCG00000006759_4_116705564_116705593_p	HIPK1	47	44	49.4582	46.03	47.7441	25	22	35.3553	31.1127	33.234	0.696086	-0.522662
ENSSSCG00000008855_8_45490141_45490170_m	ENSSSCG00000008855	20	17	21.0461	17.7843	19.4152	17	16	24.0416	22.6274	23.3345	1.20187	0.265281
ENSSSCG00000024363_13_35937476_35937505_p	HYAL3	51	57	53.6674	59.6297	56.6486	18	20	25.4558	28.2843	26.8701	0.474329	-1.07604
ENSSSCG00000000760_5_70973192_70973221_p	LRTM2	17	21	17.8891	21.9689	19.929	26	27	36.7696	38.1838	37.4767	1.88051	0.911123
ENSSSCG00000028803_16_4021973_4022002_m	TRIO	43	40	45.249	41.8454	43.5472	17	27	24.0416	38.1838	31.1127	0.714459	-0.485077
ENSSSCG00000011955_13_166964700_166964729_m	PCNP	39	40	41.0398	41.8454	41.4426	20	29	28.2843	41.0122	34.6482	0.836053	-0.258333
ALDBSSCT0000003346_102_131_p	CD47	113	107	118.91	111.937	115.423	21	27	29.6985	38.1838	33.9411	0.294058	-1.76583
ENSSSCG00000029870_2_53917201_53917230_m	WNT3A	38	51	39.9875	53.3529	46.6702	7	21	9.89949	29.6985	19.799	0.424232	-1.23708
ENSSSCG00000005943_4_7762897_7762926_m	ST3GAL1	51	75	53.6674	78.4602	66.0638	22	16	31.1127	22.6274	26.8701	0.406729	-1.29786
ENSSSCG00000006009_4_22108864_22108893_p	EXT1	95	108	99.9687	112.983	106.476	15	20	21.2132	28.2843	24.7487	0.232436	-2.1051
ENSSSCG00000006923_4_139621633_139621662_p	GBP2	54	55	56.8243	57.5375	57.1809	26	21	36.7696	29.6985	33.234	0.581208	-0.782873
ENSSSCG00000024417_13_41750160_41750189_m	ERC2	56	64	58.9289	66.9527	62.9408	13	23	18.3848	32.5269	25.4558	0.404441	-1.306
ENSSSCG00000012110_X_7658876_7658905_p	MID1	49	51	51.5628	53.3529	52.4579	9	15	12.7279	21.2132	16.9706	0.323508	-1.62812
ENSSSCG00000006544_4_104049880_104049909_m	UBE2Q1	25	29	26.3076	30.3379	28.3228	29	24	41.0122	33.9411	37.4767	1.3232	0.404031
ENSSSCG00000023804_X_127954596_127954625_p	ARHGEF6	139	146	146.27	152.736	149.503	17	20	24.0416	28.2843	26.163	0.175	-2.51458
ENSSSCG00000024688_X_38884344_38884373_p	ENSSSCG00000024688	166	166	174.682	173.659	174.17	18	20	25.4558	28.2843	26.8701	0.154275	-2.69643
ENSSSCG00000016475_18_7730222_7730251_m	ENSSSCG00000031902	104	94	109.439	98.3368	103.888	31	33	43.8406	46.669	45.2548	0.435611	-1.19889
ENSSSCG00000006717_4_111462495_111462524_m	PHGDH	48	79	50.5105	82.6447	66.5776	23	18	32.5269	25.4558	28.9914	0.435452	-1.19941
ENSSSCG00000024688_X_38884343_38884372_m	ENSSSCG00000024688	62	79	65.2428	82.6447	73.9437	18	20	25.4558	28.2843	26.8701	0.363385	-1.46043
ENSSSCG00000021531_1_251824333_251824362_m	C9orf85	31	33	32.6214	34.5225	33.5719	19	19	26.8701	26.8701	26.8701	0.800373	-0.321256
ENSSSCG00000001729_7_49131215_49131244_m	PTCHD4	43	48	45.249	50.2145	47.7318	12	22	16.9706	31.1127	24.0416	0.503682	-0.989415
ssc-mir-136_2_31_m	ssc-mir-136	21	36	22.0984	37.6609	29.8796	10	22	14.1421	31.1127	22.6274	0.757286	-0.40109
ENSSSCG00000004037_1_8519845_8519874_p	MAP3K4	44	46	46.3013	48.1222	47.2118	19	29	26.8701	41.0122	33.9411	0.718912	-0.476112
ENSSSCG00000017043_16_70083807_70083836_m	RNF145	123	100	129.433	104.614	117.023	14	19	19.799	26.8701	23.3345	0.199401	-2.32626
ENSSSCG00000008564_3_119448716_119448745_m	CIB4	32	34	33.6737	35.5686	34.6211	6	7	8.48528	9.89949	9.19239	0.265514	-1.91314
ENSSSCG00000013027_2_6882790_6882819_m	TEX40	93	122	97.8641	127.629	112.746	14	14	19.799	19.799	19.799	0.175606	-2.50958
ENSSSCG00000004356_1_75574602_75574631_m	MCHR2	92	92	96.8118	96.2445	96.5282	22	19	31.1127	26.8701	28.9914	0.300341	-1.73533
ENSSSCG00000024990_7_63353125_63353154_p	MPI	26	23	27.3599	24.0611	25.7105	12	20	16.9706	28.2843	22.6274	0.880085	-0.184285
ENSSSCG00000016451_18_6874090_6874119_m	GIMAP1	12	7	12.6276	7.32295	9.97529	13	16	18.3848	22.6274	20.5061	2.05569	1.03962
ENSSSCG00000001860_7_60858365_60858394_m	NRG4	73	72	76.8181	75.3218	76.0699	13	14	18.3848	19.799	19.0919	0.250978	-1.99437
ENSSSCG00000029514_3_90731174_90731203_p	ENSSSCG00000037399	65	53	68.3997	55.4452	61.9224	18	20	25.4558	28.2843	26.8701	0.433931	-1.20446
ENSSSCG00000029890_2_16495450_16495479_m	PSMC3	17	21	17.8891	21.9689	19.929	28	33	39.598	46.669	43.1335	2.16436	1.11394
ENSSSCG00000004364_1_80363484_80363513_m	HACE1	26	40	27.3599	41.8454	34.6026	20	28	28.2843	39.598	33.9411	0.980882	-0.0278481
ALDBSSCT0000004325_136_165_p	ARPC2	20	20	21.0461	20.9227	20.9844	17	22	24.0416	31.1127	27.5772	1.31418	0.394158
ENSSSCG00000017271_12_13843110_13843139_m	CACNG1	78	62	82.0796	64.8604	73.47	17	9	24.0416	12.7279	18.3848	0.250235	-1.99864
ENSSSCG00000011274_13_27654547_27654576_p	CTNNB1	83	84	87.3411	87.8754	87.6083	22	19	31.1127	26.8701	28.9914	0.330921	-1.59544
ENSSSCG00000028471_8_29367363_29367392_m	DTHD1	92	102	96.8118	106.706	101.759	27	31	38.1838	43.8406	41.0122	0.403033	-1.31103
ENSSSCG00000000510_5_38412348_38412377_p	TMEM19	30	24	31.5691	25.1073	28.3382	20	17	28.2843	24.0416	26.163	0.923241	-0.115221
ENSSSCG00000008409_3_91013446_91013475_p	RTN4	90	89	94.7072	93.1061	93.9067	8	14	11.3137	19.799	15.5563	0.165658	-2.59372
ALDBSSCT0000008482_83_112_p	MCAT	91	93	95.7595	97.2906	96.5251	7	9	9.89949	12.7279	11.3137	0.11721	-3.09283
ENSSSCG00000028384_15_1008919_1008948_p	RND3	126	126	132.59	131.813	132.202	20	18	28.2843	25.4558	26.8701	0.203251	-2.29867
ENSSSCG00000003078_6_47015622_47015651_m	CEACAM19	47	39	49.4582	40.7993	45.1288	9	13	12.7279	18.3848	15.5563	0.34471	-1.53654
ENSSSCG00000017267_12_13154202_13154231_m	APOH	464	425	488.268	444.608	466.438	25	23	35.3553	32.5269	33.9411	0.0727666	-3.78058
ENSSSCG00000020690_13_78904726_78904755_m	ACAD9	63	49	66.2951	51.2607	58.7779	17	14	24.0416	19.799	21.9203	0.372935	-1.423
ENSSSCG00000021278_5_18745738_18745767_p	EIF4B	22	19	23.1507	19.8766	21.5136	12	16	16.9706	22.6274	19.799	0.9203	-0.119823
ENSSSCG00000022280_6_47866289_47866318_m	DACT3	58	53	61.0335	55.4452	58.2394	16	26	22.6274	36.7696	29.6985	0.509938	-0.971605
ENSSSCG00000016887_16_34191210_34191239_m	ITGA2	30	28	31.5691	29.2918	30.4304	20	27	28.2843	38.1838	33.234	1.09213	0.127146
ENSSSCG00000015074_9_49615796_49615825_p	SIDT2	87	86	91.5503	89.9677	90.759	15	18	21.2132	25.4558	23.3345	0.257104	-1.95957
ENSSSCG00000011930_13_156890242_156890271_p	ATG3	22	22	23.1507	23.015	23.0828	32	26	45.2548	36.7696	41.0122	1.77674	0.829233
ENSSSCG00000007023_17_12529775_12529804_m	KAT6A	36	30	37.8829	31.3841	34.6335	10	19	14.1421	26.8701	20.5061	0.592089	-0.756115
ENSSSCG00000017313_12_17381590_17381619_p	CRHR1	88	74	92.6026	77.414	85.0083	16	10	22.6274	14.1421	18.3848	0.21627	-2.20909
ENSSSCG00000014171_2_107161058_107161087_m	ERAP1	27	22	28.4122	23.015	25.7136	13	15	18.3848	21.2132	19.799	0.769982	-0.377104
ENSSSCG00000007410_17_53407912_53407941_p	PTI	14	18	14.7322	18.8304	16.7813	27	30	38.1838	42.4264	40.3051	2.40178	1.2641
ENSSSCG00000021453_17_52622293_52622322_p	RIMS4	70	75	73.6612	78.4602	76.0607	19	13	26.8701	18.3848	22.6274	0.297492	-1.74908
ENSSSCG00000008326_3_75427116_75427145_p	TGFA	38	40	39.9875	41.8454	40.9165	18	13	25.4558	18.3848	21.9203	0.535733	-0.900413
ENSSSCG00000020675_3_33378065_33378094_p	ATF7IP2	93	107	97.8641	111.937	104.9	22	13	31.1127	18.3848	24.7487	0.235926	-2.08359
ENSSSCG00000022522_13_39913145_39913174_p	CACNA2D3	83	79	87.3411	82.6447	84.9929	11	13	15.5563	18.3848	16.9706	0.19967	-2.32431
ENSSSCG00000016962_16_51341374_51341403_p	AK6	33	32	34.726	33.4763	34.1012	8	3	11.3137	4.24264	7.77817	0.228091	-2.13232
ENSSSCG00000007150_17_36263782_36263811_p	CENPB	27	33	28.4122	34.5225	31.4673	12	11	16.9706	15.5563	16.2635	0.516836	-0.952221
ENSSSCG00000017146_12_2008228_2008257_m	RNF213	42	25	44.1967	26.1534	35.1751	48	41	67.8823	57.9828	62.9325	1.78912	0.839253
ENSSSCG00000012207_X_30910442_30910471_p	DMD	33	40	34.726	41.8454	38.2857	25	34	35.3553	48.0833	41.7193	1.08968	0.123909
ENSSSCG00000016256_15_143222878_143222907_p	SPHKAP	79	78	83.1319	81.5986	82.3652	19	26	26.8701	36.7696	31.8198	0.386326	-1.37211
ENSSSCG00000008833_8_41317110_41317139_m	SGCB	93	79	97.8641	82.6447	90.2544	20	21	28.2843	29.6985	28.9914	0.321218	-1.63837
ENSSSCG00000003552_6_76834710_76834739_m	AUNIP	10	6	10.523	6.27681	8.39992	16	15	22.6274	21.2132	21.9203	2.60959	1.38382
ENSSSCG00000012887_2_3312824_3312853_m	KMT5B	199	213	209.408	222.827	216.118	17	30	24.0416	42.4264	33.234	0.153778	-2.70108
ENSSSCG00000020891_2_73067601_73067630_m	ENSSSCG00000032785	47	52	49.4582	54.3991	51.9286	10	15	14.1421	21.2132	17.6777	0.340422	-1.5546
ALDBSSCT0000003339_144_173_p	CD200	53	48	55.772	50.2145	52.9933	21	19	29.6985	26.8701	28.2843	0.533733	-0.905809
ENSSSCG00000017255_12_11485603_11485632_p	ABCA5	81	65	85.2365	67.9988	76.6177	25	19	35.3553	26.8701	31.1127	0.406077	-1.30017
ENSSSCG00000015173_9_56506897_56506926_m	ENSSSCG00000015173	111	112	116.806	117.167	116.986	21	25	29.6985	35.3553	32.5269	0.27804	-1.84663
ENSSSCG00000003868_6_147858949_147858978_m	KTI12	65	64	68.3997	66.9527	67.6762	11	19	15.5563	26.8701	21.2132	0.313452	-1.67369
ENSSSCG00000028735_14_24732446_24732475_m	DDX51	39	36	41.0398	37.6609	39.3503	12	10	16.9706	14.1421	15.5563	0.395329	-1.33887
ENSSSCG00000006423_4_99483117_99483146_m	OR6N2	31	31	32.6214	32.4302	32.5258	10	10	14.1421	14.1421	14.1421	0.434798	-1.20158
ENSSSCG00000008159_3_54492888_54492917_m	IL1RL1	66	57	69.452	59.6297	64.5409	19	28	26.8701	39.598	33.234	0.51493	-0.957552
ENSSSCG00000006416_4_99222234_99222263_p	ACKR1	9	13	9.47072	13.5998	11.5352	14	15	19.799	21.2132	20.5061	1.77769	0.830004
ENSSSCG00000024057_1_130703739_130703768_m	WDR72	83	72	87.3411	75.3218	81.3314	8	10	11.3137	14.1421	12.7279	0.156494	-2.67582
ENSSSCG00000001392_7_27272723_27272752_p	TCF19	56	65	58.9289	67.9988	63.4639	8	9	11.3137	12.7279	12.0208	0.189412	-2.4004
ENSSSCG00000000136_5_8425970_8425999_p	CSF2RB	67	60	70.5043	62.7681	66.6362	17	21	24.0416	29.6985	26.8701	0.403235	-1.31031
ENSSSCG00000000891_5_91689247_91689276_m	LTA4H	39	60	41.0398	62.7681	51.904	19	37	26.8701	52.3259	39.598	0.762908	-0.390418
ENSSSCG00000011471_13_43894892_43894921_m	FLNB	30	30	31.5691	31.3841	31.4766	11	16	15.5563	22.6274	19.0919	0.606543	-0.721319
ENSSSCG00000009502_11_72406357_72406386_m	UGGT2	133	126	139.956	131.813	135.885	14	9	19.799	12.7279	16.2635	0.119686	-3.06268
ENSSSCG00000007490_17_63741654_63741683_p	CBLN4	57	67	59.9812	70.0911	65.0362	20	21	28.2843	29.6985	28.9914	0.445773	-1.16562
ENSSSCG00000008693_8_1369599_1369628_m	NOP14	74	86	77.8704	89.9677	83.919	26	25	36.7696	35.3553	36.0624	0.429729	-1.2185
ENSSSCG00000030424_3_23529215_23529244_p	USP31	9	11	9.47072	11.5075	10.4891	20	24	28.2843	33.9411	31.1127	2.96619	1.56861
ENSSSCG00000024166_1_307048389_307048418_m	SLC2A6	86	82	90.498	85.7831	88.1406	20	22	28.2843	31.1127	29.6985	0.336945	-1.56942
ENSSSCG00000017255_12_11485602_11485631_p	ABCA5	71	84	74.7135	87.8754	81.2944	15	26	21.2132	36.7696	28.9914	0.356622	-1.48753
ENSSSCG00000015404_9_109704888_109704917_m	SEMA3C	16	24	16.8368	25.1073	20.972	13	18	18.3848	25.4558	21.9203	1.04522	0.0638004
ENSSSCG00000015871_15_70676671_70676700_p	NR4A2	56	54	58.9289	56.4913	57.7101	9	15	12.7279	21.2132	16.9706	0.294066	-1.76579
ENSSSCG00000012822_X_143250938_143250967_m	MPP1	90	102	94.7072	106.706	100.707	6	6	8.48528	8.48528	8.48528	0.0842575	-3.56905
ENSSSCG00000010926_10_29091723_29091752_p	SYT2	49	42	51.5628	43.9377	47.7503	21	18	29.6985	25.4558	27.5772	0.577529	-0.792035
ENSSSCG00000016782_16_4332768_4332797_p	FAM105A	25	35	26.3076	36.6148	31.4612	14	20	19.799	28.2843	24.0416	0.764169	-0.388037
ENSSSCG00000021943_GL896296.2_5071_5100_p	COL1A1	15	26	15.7845	27.1995	21.492	16	17	22.6274	24.0416	23.3345	1.08573	0.118664
ENSSSCG00000024683_11_26045921_26045950_m	VWA8	37	46	38.9352	48.1222	43.5287	23	20	32.5269	28.2843	30.4056	0.698518	-0.517631
ENSSSCG00000011572_13_73562377_73562406_p	SEC13	79	60	83.1319	62.7681	72.95	12	8	16.9706	11.3137	14.1421	0.193861	-2.36691
ENSSSCG00000017368_12_19454801_19454830_m	PPY	3	6	3.15691	6.27681	4.71686	26	20	36.7696	28.2843	32.5269	6.89588	2.78573
ENSSSCG00000001405_7_27546862_27546891_p	LTB	13	15	13.6799	15.692	14.686	14	17	19.799	24.0416	21.9203	1.4926	0.577828
ENSSSCG00000030706_6_72982285_72982314_m	FAM43B	59	68	62.0859	71.1372	66.6115	22	24	31.1127	33.9411	32.5269	0.488307	-1.03414
ENSSSCG00000011752_13_119841096_119841125_m	FNDC3B	18	12	18.9414	12.5536	15.7475	13	19	18.3848	26.8701	22.6274	1.43689	0.522946
ENSSSCG00000026453_3_26258144_26258173_p	ACSM5	100	93	105.23	97.2906	101.26	20	17	28.2843	24.0416	26.163	0.258373	-1.95247
ENSSSCG00000005837_1_313859039_313859068_m	FAM69B	59	57	62.0859	59.6297	60.8578	16	19	22.6274	26.8701	24.7487	0.406665	-1.29809
ENSSSCG00000005959_4_10832839_10832868_p	FAM49B	69	73	72.6089	76.3679	74.4884	19	10	26.8701	14.1421	20.5061	0.275293	-1.86096
ENSSSCG00000012596_X_109216003_109216032_m	LUZP4	24	17	25.2553	17.7843	21.5198	24	21	33.9411	29.6985	31.8198	1.47863	0.564261
ENSSSCG00000007673_3_8016653_8016682_p	EPO	59	68	62.0859	71.1372	66.6115	14	9	19.799	12.7279	16.2635	0.244154	-2.03414
ENSSSCG00000013648_2_69508672_69508701_p	TYK2	52	45	54.7197	47.0761	50.8979	13	28	18.3848	39.598	28.9914	0.569598	-0.811983
ENSSSCG00000010930_10_29273645_29273674_m	KLHL12	8	16	8.41842	16.7382	12.5783	14	18	19.799	25.4558	22.6274	1.79893	0.847135
ENSSSCG00000003983_6_157691185_157691214_m	SMAP2	37	35	38.9352	36.6148	37.775	11	10	15.5563	14.1421	14.8492	0.393097	-1.34704
ENSSSCG00000004133_1_24129673_24129702_m	FUCA2	72	87	75.7658	91.0138	83.3898	17	21	24.0416	29.6985	26.8701	0.322222	-1.63387
ENSSSCG00000008727_8_5250239_5250268_p	MSX1	22	29	23.1507	30.3379	26.7443	18	19	25.4558	26.8701	26.163	0.978263	-0.031706
ENSSSCG00000021051_2_149251869_149251898_p	ENSSSCG00000021051	41	29	43.1444	30.3379	36.7412	5	22	7.07107	31.1127	19.0919	0.519632	-0.944438
ENSSSCG00000022728_5_19670870_19670899_m	HOXC10	121	144	127.329	150.644	138.986	14	18	19.799	25.4558	22.6274	0.162803	-2.6188
ENSSSCG00000027863_JH118403.1_47675_47704_p	OPN5	55	69	57.8766	72.1834	65.03	17	18	24.0416	25.4558	24.7487	0.380574	-1.39375
ALDBSSCT0000005586_74_103_p	ENSSSCG00000027491	367	378	386.195	395.439	390.817	26	24	36.7696	33.9411	35.3553	0.0904652	-3.46649
ENSSSCG00000008919_8_67472588_67472617_p	EPHA5	6	2	6.31382	2.09227	4.20304	24	29	33.9411	41.0122	37.4767	8.91655	3.15649
ENSSSCG00000006981_17_5115613_5115642_m	MICU3	53	42	55.772	43.9377	49.8549	25	28	35.3553	39.598	37.4767	0.751715	-0.411742
ALDBSSCT0000003346_101_130_m	CD47	106	118	111.544	123.444	117.494	16	19	22.6274	26.8701	24.7487	0.210638	-2.24716
ENSSSCG00000011796_13_133749061_133749090_p	CRYGS	35	42	36.8306	43.9377	40.3841	17	20	24.0416	28.2843	26.163	0.647852	-0.626264
ENSSSCG00000023329_2_77923268_77923297_p	APC2	26	16	27.3599	16.7382	22.049	13	10	18.3848	14.1421	16.2635	0.737604	-0.439081
ENSSSCG00000027251_4_136922752_136922781_p	CDC7	75	77	78.9227	80.5525	79.7376	12	21	16.9706	29.6985	23.3345	0.292642	-1.77279
ENSSSCG00000006358_4_97107870_97107899_m	NDUFS2	43	44	45.249	46.03	45.6395	14	15	19.799	21.2132	20.5061	0.449306	-1.15423
ENSSSCG00000006077_GL893107.2_153529_153558_p	NIPAL2	64	59	67.3474	61.722	64.5347	13	12	18.3848	16.9706	17.6777	0.273925	-1.86815
ENSSSCG00000006008_4_21861416_21861445_m	ENSSSCG00000006008	89	77	93.6549	80.5525	87.1037	11	14	15.5563	19.799	17.6777	0.20295	-2.30081
ENSSSCG00000027593_12_26412714_26412743_m	ENSSSCG00000027593	81	87	85.2365	91.0138	88.1252	10	20	14.1421	28.2843	21.2132	0.240717	-2.05459
ENSSSCG00000012724_X_136063182_136063211_p	SLITRK2	34	35	35.7783	36.6148	36.1965	12	13	16.9706	18.3848	17.6777	0.48838	-1.03392
ENSSSCG00000010461_14_111723137_111723166_p	ANKRD1	19	26	19.9937	27.1995	23.5966	14	15	19.799	21.2132	20.5061	0.869026	-0.202528
ENSSSCG00000006543_4_104004937_104004966_p	ADAR	10	11	10.523	11.5075	11.0153	14	19	19.799	26.8701	23.3345	2.11838	1.08296
ENSSSCG00000017593_12_27595215_27595244_m	UTP18	91	103	95.7595	107.752	101.756	15	13	21.2132	18.3848	19.799	0.194574	-2.36161
ENSSSCG00000010242_14_77703365_77703394_p	ENSSSCG00000010242	7	12	7.36612	12.5536	9.95987	19	16	26.8701	22.6274	24.7487	2.48484	1.31316
ALDBSSCT0000008045_83_112_p	DDR2	8	17	8.41842	17.7843	13.1014	15	12	21.2132	16.9706	19.0919	1.45724	0.543242
ENSSSCG00000007344_17_46708914_46708943_m	KIAA1755	181	153	190.467	160.059	175.263	11	16	15.5563	22.6274	19.0919	0.108933	-3.19849
ENSSSCG00000000970_5_110463436_110463465_m	PPP6R2	26	38	27.3599	39.7532	33.5565	8	4	11.3137	5.65685	8.48528	0.252865	-1.98356
ENSSSCG00000024057_1_130703740_130703769_p	WDR72	60	63	63.1382	65.9066	64.5224	11	11	15.5563	15.5563	15.5563	0.2411	-2.0523
ENSSSCG00000001180_7_23207050_23207079_p	OR2B2	60	73	63.1382	76.3679	69.753	12	7	16.9706	9.89949	13.435	0.192609	-2.37626
ENSSSCG00000004932_1_180962852_180962881_m	IGDCC3	64	77	67.3474	80.5525	73.9499	12	17	16.9706	24.0416	20.5061	0.277297	-1.8505
ENSSSCG00000025994_JH118455.1_175527_175556_p	CGRRF1	59	64	62.0859	66.9527	64.5193	11	7	15.5563	9.89949	12.7279	0.197273	-2.34173
ENSSSCG00000015335_9_83047328_83047357_p	DYNC1I1	106	98	111.544	102.521	107.033	15	7	21.2132	9.89949	15.5563	0.145342	-2.78248
ENSSSCG00000015606_JH118776.1_7032_7061_p	TRAF5	38	38	39.9875	39.7532	39.8703	14	12	19.799	16.9706	18.3848	0.461114	-1.1168
ENSSSCG00000010662_14_138198615_138198644_p	HSPA12A	45	32	47.3536	33.4763	40.415	9	8	12.7279	11.3137	12.0208	0.297435	-1.74936
ALDBSSCT0000006319_88_117_p	ACP5	36	36	37.8829	37.6609	37.7719	23	24	32.5269	33.9411	33.234	0.879861	-0.184652
ENSSSCG00000006033_4_31695916_31695945_m	EIF3E	36	46	37.8829	48.1222	43.0026	14	7	19.799	9.89949	14.8492	0.345311	-1.53403
ENSSSCG00000012502_X_93692991_93693020_m	ENSSSCG00000012502	16	21	16.8368	21.9689	19.4028	18	28	25.4558	39.598	32.5269	1.6764	0.745366
ENSSSCG00000006518_4_103335634_103335663_m	HCN3	48	41	50.5105	42.8916	46.701	32	23	45.2548	32.5269	38.8909	0.832762	-0.264023
ENSSSCG00000005065_1_207010932_207010961_p	AP5M1	56	55	58.9289	57.5375	58.2332	16	8	22.6274	11.3137	16.9706	0.291424	-1.77881
ENSSSCG00000016829_16_21510099_21510128_p	AGXT2	3	4	3.15691	4.18454	3.67073	11	12	15.5563	16.9706	16.2635	4.43058	2.1475
ENSSSCG00000011181_13_922818_922847_p	NEK11	32	33	33.6737	34.5225	34.0981	10	11	14.1421	15.5563	14.8492	0.435486	-1.1993
ENSSSCG00000000574_5_54958113_54958142_m	ABCC9	75	65	78.9227	67.9988	73.4608	24	20	33.9411	28.2843	31.1127	0.423528	-1.23947
ENSSSCG00000011125_10_69598403_69598432_p	GATA3	21	27	22.0984	28.2457	25.172	5	12	7.07107	16.9706	12.0208	0.477547	-1.06629
ENSSSCG00000025225_GL894647.2_27566_27595_m	PUS7	18	30	18.9414	31.3841	25.1628	23	30	32.5269	42.4264	37.4767	1.48937	0.574702
ENSSSCG00000007656_3_7577872_7577901_p	PVRIG	41	22	43.1444	23.015	33.0797	13	15	18.3848	21.2132	19.799	0.598524	-0.740519
ENSSSCG00000009898_14_42738165_42738194_p	GCN1	38	46	39.9875	48.1222	44.0549	9	15	12.7279	21.2132	16.9706	0.385214	-1.37627
ENSSSCG00000011590_13_76135892_76135921_p	RHO	39	33	41.0398	34.5225	37.7811	4	6	5.65685	8.48528	7.07107	0.187159	-2.41767
ENSSSCG00000031031_4_27749944_27749973_p	CSMD3	51	45	53.6674	47.0761	50.3718	14	12	19.799	16.9706	18.3848	0.364982	-1.4541
ENSSSCG00000000679_5_66253337_66253366_m	LRRC23	29	28	30.5168	29.2918	29.9043	6	2	8.48528	2.82843	5.65685	0.189165	-2.40228
ALDBSSCT0000005586_72_101_m	ENSSSCG00000027491	350	366	368.306	382.886	375.596	28	18	39.598	25.4558	32.5269	0.0866008	-3.52948
ENSSSCG00000008896_8_57418635_57418664_m	ENSSSCG00000008896	62	60	65.2428	62.7681	64.0055	19	19	26.8701	26.8701	26.8701	0.419809	-1.2522
ENSSSCG00000025745_1_93506709_93506738_p	UBE3D	34	46	35.7783	48.1222	41.9503	18	5	25.4558	7.07107	16.2635	0.387684	-1.36705
ENSSSCG00000012560_X_102529262_102529291_p	PRPS1	111	93	116.806	97.2906	107.048	20	20	28.2843	28.2843	28.2843	0.26422	-1.92019
ENSSSCG00000015015_9_43174708_43174737_p	ARHGAP20	38	39	39.9875	40.7993	40.3934	12	28	16.9706	39.598	28.2843	0.70022	-0.514119
ENSSSCG00000023409_3_75716021_75716050_m	TIA1	48	48	50.5105	50.2145	50.3625	10	20	14.1421	28.2843	21.2132	0.42121	-1.24739
ENSSSCG00000021714_7_26787280_26787309_m	PRR3	52	67	54.7197	70.0911	62.4054	13	9	18.3848	12.7279	15.5563	0.249279	-2.00417
ENSSSCG00000008383_3_84567933_84567962_p	AHSA2	40	43	42.0921	44.9838	43.538	5	0	7.07107	0	3.53553	0.0812058	-3.62227
ENSSSCG00000009030_8_86174300_86174329_p	PRMT9	57	59	59.9812	61.722	60.8516	8	11	11.3137	15.5563	13.435	0.220783	-2.1793
ENSSSCG00000030123_17_15185103_15185132_m	CDS2	42	49	44.1967	51.2607	47.7287	13	22	18.3848	31.1127	24.7487	0.51853	-0.947502
ENSSSCG00000026995_3_107850446_107850475_m	ENSSSCG00000026995	52	56	54.7197	58.5836	56.6517	9	17	12.7279	24.0416	18.3848	0.324523	-1.62361
ENSSSCG00000026153_9_40613377_40613406_m	ACAT1	40	41	42.0921	42.8916	42.4918	10	10	14.1421	14.1421	14.1421	0.33282	-1.58719
ENSSSCG00000029279_2_76083790_76083819_p	GNA11	114	122	119.962	127.629	123.796	5	7	7.07107	9.89949	8.48528	0.0685427	-3.86685
ALDBSSCT0000005929_18_47_m	ZNF555	83	72	87.3411	75.3218	81.3314	16	14	22.6274	19.799	21.2132	0.260824	-1.93885
ENSSSCG00000027409_3_118979117_118979146_p	TCF23	16	22	16.8368	23.015	19.9259	6	9	8.48528	12.7279	10.6066	0.532302	-0.909683
ENSSSCG00000024909_5_22385007_22385036_m	ENSSSCG00000040933	15	5	15.7845	5.23068	10.5076	3	4	4.24264	5.65685	4.94975	0.471063	-1.08601
ENSSSCG00000005530_1_294610513_294610542_m	LHX6	19	22	19.9937	23.015	21.5044	10	13	14.1421	18.3848	16.2635	0.756286	-0.402996
ENSSSCG00000010473_14_113984442_113984471_p	EXOC6	31	43	32.6214	44.9838	38.8026	28	24	39.598	33.9411	36.7696	0.947605	-0.077642
ENSSSCG00000000033_5_3146054_3146083_p	TSPO	22	33	23.1507	34.5225	28.8366	18	20	25.4558	28.2843	26.8701	0.931805	-0.1019
ENSSSCG00000011576_13_74627373_74627402_p	HRH1	38	38	39.9875	39.7532	39.8703	10	12	14.1421	16.9706	15.5563	0.390174	-1.35781
ENSSSCG00000000018_5_1491760_1491789_p	KIAA0930	312	286	328.318	299.195	313.757	22	16	31.1127	22.6274	26.8701	0.0856398	-3.54557
ENSSSCG00000021688_2_43341459_43341488_m	ZDHHC13	30	30	31.5691	31.3841	31.4766	11	11	15.5563	15.5563	15.5563	0.49422	-1.01678
ENSSSCG00000017524_12_24044893_24044922_m	CDK5RAP3	36	50	37.8829	52.3068	45.0948	20	17	28.2843	24.0416	26.163	0.580176	-0.785437
ENSSSCG00000011552_13_73159061_73159090_p	ARPC4	31	22	32.6214	23.015	27.8182	7	9	9.89949	12.7279	11.3137	0.406702	-1.29796
ENSSSCG00000027807_3_4712718_4712747_p	FBXL18	15	19	15.7845	19.8766	17.8306	23	28	32.5269	39.598	36.0624	2.02251	1.01615
ENSSSCG00000003313_6_55246264_55246293_m	ENSSSCG00000003313	60	63	63.1382	65.9066	64.5224	5	8	7.07107	11.3137	9.19239	0.142468	-2.81129
ENSSSCG00000015035_9_44444706_44444735_m	C11orf52	38	41	39.9875	42.8916	41.4395	6	8	8.48528	11.3137	9.89949	0.23889	-2.06558
ENSSSCG00000023065_2_45670484_45670513_p	SOX6	119	104	125.224	108.798	117.011	11	15	15.5563	21.2132	18.3848	0.15712	-2.67006
ENSSSCG00000011724_13_103911602_103911631_p	ENSSSCG00000011724	39	49	41.0398	51.2607	46.1502	16	11	22.6274	15.5563	19.0919	0.41369	-1.27338
ENSSSCG00000024124_4_9006192_9006221_p	KCNQ3	131	115	137.852	120.306	129.079	8	8	11.3137	11.3137	11.3137	0.0876497	-3.51211
ENSSSCG00000000002_5_549862_549891_m	GTSE1	22	22	23.1507	23.015	23.0828	19	22	26.8701	31.1127	28.9914	1.25597	0.328804
ENSSSCG00000020894_JH118745.1_94176_94205_p	ENSSSCG00000020894	26	14	27.3599	14.6459	21.0029	11	9	15.5563	12.7279	14.1421	0.673343	-0.570587
ENSSSCG00000013178_2_12891610_12891639_m	ZDHHC5	126	119	132.59	124.49	128.54	16	16	22.6274	22.6274	22.6274	0.176034	-2.50608
ENSSSCG00000024421_9_3484412_3484441_m	ENSSSCG00000024421	133	130	139.956	135.998	137.977	8	6	11.3137	8.48528	9.89949	0.0717475	-3.80093
ENSSSCG00000009940_14_44343958_44343987_p	USP30	51	62	53.6674	64.8604	59.2639	8	15	11.3137	21.2132	16.2635	0.274424	-1.86552
ENSSSCG00000001394_7_27233862_27233891_p	MIC-2	75	90	78.9227	94.1522	86.5375	7	4	9.89949	5.65685	7.77817	0.0898822	-3.47582
ENSSSCG00000006342_4_95990128_95990157_p	UHMK1	108	103	113.649	107.752	110.7	15	15	21.2132	21.2132	21.2132	0.191627	-2.38363
ENSSSCG00000014129_2_91742937_91742966_m	ZCCHC9	24	17	25.2553	17.7843	21.5198	19	18	26.8701	25.4558	26.163	1.21576	0.281862
ENSSSCG00000021998_5_55448400_55448429_p	ENSSSCG00000021998	50	57	52.6151	59.6297	56.1224	15	23	21.2132	32.5269	26.8701	0.478776	-1.06258
ENSSSCG00000009131_8_119922273_119922302_p	PITX2	68	71	71.5566	74.2756	72.9161	13	17	18.3848	24.0416	21.2132	0.290926	-1.78128
ENSSSCG00000002290_7_97432960_97432989_m	PLEK2	44	52	46.3013	54.3991	50.3502	8	18	11.3137	25.4558	18.3848	0.365138	-1.45349
ENSSSCG00000015237_9_61794820_61794849_p	FLI1	30	33	31.5691	34.5225	33.0458	4	7	5.65685	9.89949	7.77817	0.235376	-2.08696
ENSSSCG00000012653_X_122191863_122191892_p	ZDHHC9	33	37	34.726	38.707	36.7165	14	13	19.799	18.3848	19.0919	0.519981	-0.943469
ENSSSCG00000025791_13_35610367_35610396_p	MON1A	64	44	67.3474	46.03	56.6887	12	12	16.9706	16.9706	16.9706	0.299364	-1.74003
ENSSSCG00000005242_1_247834369_247834398_m	ENSSSCG00000005242	143	126	150.479	131.813	141.146	24	27	33.9411	38.1838	36.0624	0.255497	-1.96862
ENSSSCG00000027778_7_39249731_39249760_m	GLO1	1	5	1.0523	5.23068	3.14149	11	14	15.5563	19.799	17.6777	5.62716	2.49241
ENSSSCG00000017644_12_36013961_36013990_m	C17orf47	22	33	23.1507	34.5225	28.8366	13	24	18.3848	33.9411	26.163	0.907284	-0.140374
ENSSSCG00000015014_9_42883381_42883410_m	ZC3H12C	46	50	48.4059	52.3068	50.3564	13	14	18.3848	19.799	19.0919	0.379136	-1.39921
ENSSSCG00000012510_X_97077633_97077662_m	ARMCX2	116	82	122.067	85.7831	103.925	11	12	15.5563	16.9706	16.2635	0.156492	-2.67584
ENSSSCG00000005765_1_308988911_308988940_m	ENSSSCG00000039050	110	111	115.753	116.121	115.937	6	6	8.48528	8.48528	8.48528	0.0731886	-3.77224
ENSSSCG00000027992_13_35602448_35602477_m	MST1R	59	66	62.0859	69.045	65.5654	4	11	5.65685	15.5563	10.6066	0.161771	-2.62797
ENSSSCG00000006060_4_38398288_38398317_p	GRHL2	27	25	28.4122	26.1534	27.2828	12	13	16.9706	18.3848	17.6777	0.647942	-0.626063
ENSSSCG00000012964_2_5490063_5490092_p	TSGA10IP	56	62	58.9289	64.8604	61.8947	14	15	19.799	21.2132	20.5061	0.331306	-1.59376
ENSSSCG00000020703_7_98873358_98873387_m	ACTN1	105	95	110.492	99.3829	104.937	12	9	16.9706	12.7279	14.8492	0.141506	-2.82107
ENSSSCG00000016111_15_117063463_117063492_m	FZD7	75	56	78.9227	58.5836	68.7531	0	2	0	2.82843	1.41421	0.0205694	-5.60335
ENSSSCG00000023626_3_30016477_30016506_p	MKL2	79	78	83.1319	81.5986	82.3652	18	15	25.4558	21.2132	23.3345	0.283305	-1.81957
ALDBSSCT0000010667_84_113_p	THAP9	1992	1977	2096.19	2068.21	2082.2	3	0	4.24264	0	2.12132	0.00101879	-9.93893
ENSSSCG00000001517_7_34278183_34278212_m	ENSSSCG00000001517	26	19	27.3599	19.8766	23.6182	19	18	26.8701	25.4558	26.163	1.10774	0.147625
ENSSSCG00000026664_JH118985.1_49884_49913_m	ITIH5	29	44	30.5168	46.03	38.2734	16	21	22.6274	29.6985	26.163	0.683581	-0.548816
ENSSSCG00000021764_8_124539123_124539152_m	ARHGEF38	41	30	43.1444	31.3841	37.2642	13	6	18.3848	8.48528	13.435	0.360534	-1.47179
ENSSSCG00000000713_5_67277283_67277312_p	ANO2	13	14	13.6799	14.6459	14.1629	13	13	18.3848	18.3848	18.3848	1.29809	0.376393
ENSSSCG00000016554_18_19336386_19336415_p	MEST	73	85	76.8181	88.9215	82.8698	12	13	16.9706	18.3848	17.6777	0.213319	-2.22892
ENSSSCG00000016414_18_1851958_1851987_m	RNF32	32	45	33.6737	47.0761	40.3749	7	10	9.89949	14.1421	12.0208	0.29773	-1.74792
ENSSSCG00000001860_7_60861728_60861757_m	NRG4	5	2	5.26151	2.09227	3.67689	12	17	16.9706	24.0416	20.5061	5.57702	2.47949
ENSSSCG00000008480_3_107609054_107609083_m	MORN2	81	49	85.2365	51.2607	68.2486	5	11	7.07107	15.5563	11.3137	0.165772	-2.59273
ENSSSCG00000002720_6_13333728_13333757_p	CLEC18A	79	70	83.1319	73.2295	78.1807	14	4	19.799	5.65685	12.7279	0.162801	-2.61882
ENSSSCG00000009524_11_76692795_76692824_m	TMTC4	92	91	96.8118	95.1984	96.0051	9	11	12.7279	15.5563	14.1421	0.147306	-2.76311
ENSSSCG00000025182_9_72580745_72580774_m	ELK4	91	81	95.7595	84.737	90.2483	8	15	11.3137	21.2132	16.2635	0.180208	-2.47227
ENSSSCG00000016675_18_46648719_46648748_m	CRHR2	37	33	38.9352	34.5225	36.7288	13	15	18.3848	21.2132	19.799	0.539058	-0.891486
ENSSSCG00000009232_8_143799222_143799251_p	NKX6-1	54	51	56.8243	53.3529	55.0886	14	12	19.799	16.9706	18.3848	0.333731	-1.58324
ENSSSCG00000006746_4_115109862_115109891_p	VANGL1	90	69	94.7072	72.1834	83.4453	17	12	24.0416	16.9706	20.5061	0.245743	-2.02478
ENSSSCG00000008200_3_59228656_59228685_m	ANKRD39	42	41	44.1967	42.8916	43.5441	16	21	22.6274	29.6985	26.163	0.600838	-0.734953
ENSSSCG00000009308_11_4534164_4534193_p	LNX2	59	63	62.0859	65.9066	63.9962	15	15	21.2132	21.2132	21.2132	0.331476	-1.59302
ENSSSCG00000027655_13_204856448_204856477_p	KRTAP7-1	157	152	165.212	159.013	162.112	5	16	7.07107	22.6274	14.8492	0.0915986	-3.44853
ENSSSCG00000008988_8_76990444_76990473_p	CCNG2	48	61	50.5105	63.8143	57.1624	15	13	21.2132	18.3848	19.799	0.346364	-1.52964
ENSSSCG00000021325_3_99714302_99714331_p	MCFD2	78	83	82.0796	86.8293	84.4544	9	9	12.7279	12.7279	12.7279	0.150708	-2.73018
ENSSSCG00000014988_9_37504302_37504331_p	MMP13	37	35	38.9352	36.6148	37.775	6	10	8.48528	14.1421	11.3137	0.299503	-1.73936
ALDBSSCT0000005675_16_45_m	FEZF1	288	256	303.063	267.811	285.437	12	12	16.9706	16.9706	16.9706	0.0594547	-4.07207
ALDBSSCT0000004788_124_153_p	SREK1	6	16	6.31382	16.7382	11.526	24	12	33.9411	16.9706	25.4558	2.20856	1.14311
ENSSSCG00000005384_1_269216351_269216380_p	SEC61B	24	20	25.2553	20.9227	23.089	20	16	28.2843	22.6274	25.4558	1.10251	0.140792
ENSSSCG00000029240_13_126390799_126390828_p	KCNMB3	1	3	1.0523	3.13841	2.09535	10	24	14.1421	33.9411	24.0416	11.4738	3.52027
ENSSSCT00000020382_17_46_p	MEX3A	74	72	77.8704	75.3218	76.5961	8	12	11.3137	16.9706	14.1421	0.184633	-2.43727
[truncated: 50,930 more rows]

## Sheet: TGEV2nd
Supplementary Data file 1b. Sequencing results of sgRNA (PigGeCKO) of second round of TGEV screens after challenge.
sgRNA	Gene ID	PigGeCKO cells_read1	PigGeCKO cells_read2	PigGeCKO cells_read1_norm	PigGeCKO cells_read2_norm	average(PigGeCKO cells)	TGEV2nd_read1	TGEV2nd_read2	TGEV2nd_read1_norm	TGEV2nd_read2_norm	average(TGEV2nd)	Fold_change(TGEV2nd)	log2(Fold_change(TGEV2nd))
ENSSSCG00000001849_7_60254627_60254656_m	ANPEP	41	40	43.1444	41.8454	42.4949	1143091	1337380	1.61657e+06	2006070	1.81132e+06	42624.4	15.3794
ENSSSCG00000011915_13_155686578_155686607_p	GRAMD1C	56	71	58.9289	74.2756	66.6023	681869	832794	964308	1249191	1.10675e+06	16617.3	14.0204
ENSSSCG00000011811_13_135363810_135363839_p	LPP	143	165	150.479	172.612	161.546	176526	198266	249645	297399	273522	1693.16	10.7255
ENSSSCG00000009156_8_124656931_124656960_p	ARHGEF38	54	61	56.8243	63.8143	60.3193	181922	207239	257277	310858	284068	4709.4	12.2013
ENSSSCG00000026964_15_133850304_133850333_p	STK36	341	420	358.835	439.377	399.106	66625	75057	94222	112586	103404	259.088	8.0173
ENSSSCG00000009142_8_120826836_120826865_p	SEC24B	18	12	18.9414	12.5536	15.7475	35657	41437	50426.6	62155.5	56291.1	3574.59	11.8036
ENSSSCG00000029200_8_80348570_80348599_p	TRIM2	66	63	69.452	65.9066	67.6793	33998	39784	48080.4	59676	53878.2	796.082	9.63677
ENSSSCG00000029447_13_37227221_37227250_m	ENSSSCG00000025367	65	71	68.3997	74.2756	71.3377	56316	58107	79642.9	87160.5	83401.7	1169.11	10.1912
ENSSSCG00000021223_13_20265090_20265119_m	CMTM6	71	69	74.7135	72.1834	73.4484	59482	71067	84120.3	106600	95360.4	1298.33	10.3424
ENSSSCG00000027585_6_44185166_44185195_p	FCGBP	114	88	119.962	92.0599	106.011	53887	59509	76207.7	89263.5	82735.6	780.442	9.60815
ENSSSCG00000030480_13_211218464_211218493_p	DYRK1A	135	126	142.061	131.813	136.937	24358	28871	34447.4	43306.5	38877	283.904	8.14926
ENSSSCG00000005732_1_306530188_306530217_m	AK8	56	65	58.9289	67.9988	63.4639	52459	60016	74188.2	90024	82106.1	1293.75	10.3373
ENSSSCG00000005171_1_227335854_227335883_m	PLIN2	51	61	53.6674	63.8143	58.7409	18020	21055	25484.1	31582.5	28533.3	485.749	8.92407
ENSSSCG00000028960_13_218440031_218440060_p	LSS	22	26	23.1507	27.1995	25.1751	11150	13443	15768.5	20164.5	17966.5	713.661	9.4791
ENSSSCG00000001654_7_43521718_43521747_p	PPP2R5D	43	29	45.249	30.3379	37.7935	35519	41060	50231.5	61590	55910.7	1479.38	10.5308
ENSSSCG00000016692_18_49340371_49340400_p	TAX1BP1	13	9	13.6799	9.41522	11.5476	20010	20562	28298.4	30843	29570.7	2560.77	11.3224
ENSSSCG00000015199_9_57496062_57496091_p	VSIG2	190	195	199.937	203.996	201.967	12510	15194	17691.8	22791	20241.4	100.221	6.64705
ENSSSCG00000006914_4_137710011_137710040_m	BARHL2	154	154	162.055	161.105	161.58	17127	19810	24221.2	29715	26968.1	166.903	7.38286
ENSSSCG00000021323_JH118536.1_55235_55264_m	VPS13C	147	145	154.688	151.69	153.189	9793	11568	13849.4	17352	15600.7	101.839	6.67015
ENSSSCG00000012739_X_139182100_139182129_p	TMEM185A	84	64	88.3934	66.9527	77.6731	18854	20933	26663.6	31399.5	29031.5	373.766	8.54599
ENSSSCG00000008620_3_130634904_130634933_p	NBAS	54	64	56.8243	66.9527	61.8885	13127	14600	18564.4	21900	20232.2	326.914	8.35277
ENSSSCG00000028058_16_78031972_78032001_p	CCDC69	69	54	72.6089	56.4913	64.5501	12365	14737	17486.8	22105.5	19796.1	306.678	8.26058
ENSSSCG00000022072_17_40766015_40766044_m	TM9SF4	9	13	9.47072	13.5998	11.5352	13641	15881	19291.3	23821.5	21556.4	1868.74	10.8679
ENSSSCG00000015771_15_45495463_45495492_p	NEIL3	48	52	50.5105	54.3991	52.4548	8223	9457	11629.1	14185.5	12907.3	246.065	7.9429
ENSSSCG00000028529_17_39851471_39851500_m	REM1	117	138	123.119	144.367	133.743	38137	49779	53933.9	74668.5	64301.2	480.781	8.90924
ENSSSCG00000014579_9_259963_259992_p	TMEM41B	32	35	33.6737	36.6148	35.1442	87643	102259	123946	153388	138667	3945.66	11.9461
ENSSSCG00000023722_JH118907.1_1628_1657_m	ENSSSCG00000023722	35	54	36.8306	56.4913	46.661	13483	15449	19067.8	23173.5	21120.7	452.641	8.82222
ENSSSCG00000011266_13_26392749_26392778_m	RPSA	15	13	15.7845	13.5998	14.6922	8138	9437	11508.9	14155.5	12832.2	873.404	9.77051
ENSSSCG00000023145_15_133855711_133855740_m	TTLL4	131	108	137.852	112.983	125.417	7268	7383	10278.5	11074.5	10676.5	85.1279	6.41156
ALDBSSCT0000009009_162_191_m	EPB41L3	19	24	19.9937	25.1073	22.5505	145309	163483	205498	245224	225361	9993.62	13.2868
ENSSSCG00000002283_7_95940504_95940533_m	FUT8	24	17	25.2553	17.7843	21.5198	19073	21330	26973.3	31995	29484.1	1370.09	10.4201
ENSSSCG00000002879_6_39995744_39995773_p	GRAMD1A	20	25	21.0461	26.1534	23.5997	9897	11069	13996.5	16603.5	15300	648.312	9.34054
ENSSSCG00000016962_16_51356339_51356368_m	AK6	140	149	147.322	155.874	151.598	8572	10056	12122.6	15084	13603.3	89.7327	6.48756
ENSSSCG00000010036_14_51945626_51945655_p	SLC5A1	137	147	144.165	153.782	148.974	7047	7268	9965.96	10902	10434	70.0391	6.13009
ENSSSCT00000020806_7_36_m	MEX3D	231	227	243.082	237.473	240.277	6304	7162	8915.2	10743	9829.1	40.9073	5.35429
ENSSSCG00000007842_3_24448819_24448848_p	SDR42E2	44	54	46.3013	56.4913	51.3963	5869	6085	8300.02	9127.5	8713.76	169.541	7.40549
ENSSSCG00000014191_2_118300641_118300670_p	ENSSSCG00000027074	3	10	3.15691	10.4614	6.80913	6857	8126	9697.26	12189	10943.1	1607.13	10.6503
ENSSSCG00000013631_2_70009507_70009536_m	DNM2	52	47	54.7197	49.1684	51.9441	4129	4279	5839.29	6418.5	6128.89	117.99	6.88252
ENSSSCG00000008044_3_42396905_42396934_p	MLST8	106	101	111.544	105.66	108.602	6384	7140	9028.34	10710	9869.17	90.8747	6.50581
ENSSSCG00000001794_7_56774926_56774955_m	ADAMTSL3	63	62	66.2951	64.8604	65.5777	4565	5441	6455.88	8161.5	7308.69	111.451	6.80026
ENSSSCG00000004037_1_8536949_8536978_p	MAP3K4	30	29	31.5691	30.3379	30.9535	6358	7681	8991.57	11521.5	10256.5	331.353	8.37222
ENSSSCG00000012178_Y_1279838_1279867_p	ENSSSCG00000012178	31	37	32.6214	38.707	35.6642	5230	6133	7396.34	9199.5	8297.92	232.668	7.86213
ENSSSCG00000000092_5_6453408_6453437_m	NPTXR	14	16	14.7322	16.7382	15.7352	4494	5281	6355.48	7921.5	7138.49	453.664	8.82548
ENSSSCT00000020329_46_75_m	HYPK	65	65	68.3997	67.9988	68.1992	7071	8097	9999.9	12145.5	11072.7	162.358	7.34304
ENSSSCG00000010030_14_51342959_51342988_m	EIF4ENIF1	9	9	9.47072	9.41522	9.44297	5136	6020	7263.4	9030	8146.7	862.726	9.75276
ENSSSCG00000006092_4_44727983_44728012_m	C8orf37	26	24	27.3599	25.1073	26.2336	4016	4501	5679.48	6751.5	6215.49	236.929	7.88831
ENSSSCG00000014587_9_1655911_1655940_m	ENSSSCG00000014587	78	92	82.0796	96.2445	89.162	3450	3571	4879.04	5356.5	5117.77	57.3985	5.84294
ALDBSSCT0000004216_143_172_p	SLC4A10	142	147	149.427	153.782	151.604	4209	4788	5952.42	7182	6567.21	43.3181	5.4369
ENSSSCG00000006877_4_130820685_130820714_m	SNX7	120	148	126.276	154.828	140.552	3011	3615	4258.2	5422.5	4840.35	34.4381	5.10593
ENSSSCG00000021991_13_216576719_216576748_m	NDUFV3	67	66	70.5043	69.045	69.7746	4040	4488	5713.42	6732	6222.71	89.183	6.4787
ENSSSCG00000002642_6_928014_928043_p	CDH15	25	25	26.3076	26.1534	26.2305	7277	8589	10291.2	12883.5	11587.4	441.752	8.78709
ENSSSCG00000017867_12_51619664_51619693_m	EMC6	20	33	21.0461	34.5225	27.7843	5229	5938	7394.92	8907	8150.96	293.366	8.19656
ENSSSCG00000002622_7_134213094_134213123_m	TMEM14A	32	25	33.6737	26.1534	29.9135	4421	4883	6252.24	7324.5	6788.37	226.933	7.82612
ENSSSCG00000013238_2_16407837_16407866_m	SLC39A13	60	60	63.1382	62.7681	62.9531	3394	4203	4799.84	6304.5	5552.17	88.1953	6.46263
ENSSSCG00000001849_7_60254653_60254682_p	ANPEP	6	6	6.31382	6.27681	6.29531	8468	9995	11975.6	14992.5	13484	2141.92	11.0647
ENSSSCG00000026009_5_65991118_65991147_m	ENSSSCG00000039217	47	33	49.4582	34.5225	41.9904	3744	4179	5294.82	6268.5	5781.66	137.69	7.10528
ENSSSCG00000012794_X_142263264_142263293_m	TMEM187	68	67	71.5566	70.0911	70.8238	8268	9412	11692.7	14118	12905.4	182.218	7.50952
ENSSSCG00000004072_1_14574245_14574274_m	ENSSSCG00000004072	33	46	34.726	48.1222	41.4241	5342	6033	7554.73	9049.5	8302.11	200.417	7.64686
ENSSSCG00000014034_2_82029379_82029408_m	N4BP3	34	45	35.7783	47.0761	41.4272	3093	3154	4374.16	4731	4552.58	109.894	6.77996
ENSSSCG00000017925_12_54697174_54697203_p	SLC16A13	10	6	10.523	6.27681	8.39992	4640	5250	6561.95	7875	7218.48	859.35	9.7471
ENSSSCT00000020806_6_35_p	MEX3D	75	69	78.9227	72.1834	75.553	3248	3539	4593.37	5308.5	4950.93	65.5292	6.03407
ENSSSCG00000013273_2_18179951_18179980_p	CHST1	76	63	79.975	65.9066	72.9408	4519	4994	6390.83	7491	6940.92	95.1582	6.57226
ENSSSCT00000020806_9_38_p	MEX3D	104	98	109.439	102.521	105.98	3123	3625	4416.59	5437.5	4927.04	46.4902	5.53885
ENSSSCG00000006987_17_5704875_5704904_m	SLC7A2	334	292	351.469	305.472	328.47	3925	4071	5550.79	6106.5	5828.64	17.7448	4.14933
ENSSSCG00000003983_6_157721490_157721519_m	SMAP2	152	140	159.95	146.459	153.204	4371	5218	6181.53	7827	7004.26	45.7184	5.5147
ENSSSCG00000028270_17_41672329_41672358_m	ENSSSCG00000028270	12	9	12.6276	9.41522	11.0214	7125	8015	10076.3	12022.5	11049.4	1002.54	9.96944
ENSSSCG00000027386_13_65615012_65615041_m	CNTN4	46	40	48.4059	41.8454	45.1257	6894	8094	9749.59	12141	10945.3	242.551	7.92215
ENSSSCG00000021764_8_124545886_124545915_p	ARHGEF38	91	94	95.7595	98.3368	97.0481	3334	3940	4714.99	5910	5312.49	54.7408	5.77454
ENSSSCG00000021372_JH118504.1_43233_43262_p	FAM117A	58	67	61.0335	70.0911	65.5623	2783	3327	3935.76	4990.5	4463.13	68.0746	6.08904
ALDBSSCT0000001737_136_165_m	MTRF1	42	54	44.1967	56.4913	50.344	3917	4651	5539.47	6976.5	6257.99	124.304	6.95773
ENSSSCG00000009087_8_108693547_108693576_p	IL21	13	17	13.6799	17.7843	15.7321	2958	3504	4183.24	5256	4719.62	299.999	8.22881
ENSSSCG00000025560_2_61568500_61568529_p	PGLYRP2	38	39	39.9875	40.7993	40.3934	1979	2001	2798.73	3001.5	2900.11	71.7967	6.16585
ENSSSCG00000001401_7_27580011_27580040_p	ATP6V1G2	66	62	69.452	64.8604	67.1562	4418	5179	6248	7768.5	7008.25	104.357	6.70539
ENSSSCG00000023223_14_99328799_99328828_m	ZNF22	3	4	3.15691	4.18454	3.67073	3425	3913	4843.68	5869.5	5356.59	1459.27	10.511
ENSSSCG00000030478_5_93584767_93584796_p	MRPL42	23	30	24.203	31.3841	27.7935	2278	2715	3221.58	4072.5	3647.04	131.219	7.03583
ENSSSCG00000017962_12_55466133_55466162_m	KDM6B	24	33	25.2553	34.5225	29.8889	2805	3429	3966.87	5143.5	4555.18	152.404	7.25176
ENSSSCG00000005206_1_241966368_241966397_p	MLANA	10	15	10.523	15.692	13.1075	4393	5274	6212.64	7911	7061.82	538.761	9.0735
ENSSSCG00000004160_1_30769396_30769425_p	PEX7	46	37	48.4059	38.707	43.5565	2745	3146	3882.02	4719	4300.51	98.7341	6.62548
ENSSSCG00000028123_9_67364423_67364452_p	VPS26B	19	25	19.9937	26.1534	23.0736	2401	2894	3395.53	4341	3868.26	167.649	7.3893
ENSSSCG00000016125_15_120893967_120893996_m	INO80D	38	20	39.9875	20.9227	30.4551	1771	2042	2504.57	3063	2783.79	91.4062	6.51422
ENSSSCG00000010974_10_36372746_36372775_m	CNTFR	17	20	17.8891	20.9227	19.4059	2511	2502	3551.09	3753	3652.05	188.192	7.55606
ENSSSCG00000012940_2_5120219_5120248_m	B4GAT1	38	46	39.9875	48.1222	44.0549	2008	2047	2839.74	3070.5	2955.12	67.0782	6.06777
ENSSSCG00000003884_6_151682975_151683004_p	FOXE3	109	92	114.701	96.2445	105.473	1612	1725	2279.71	2587.5	2433.61	23.0733	4.52815
ENSSSCG00000015783_15_52299512_52299541_p	CASP3	42	36	44.1967	37.6609	40.9288	2822	3370	3990.91	5055	4522.96	110.508	6.78801
ENSSSCG00000010806_10_2546645_2546674_p	RGS2	124	139	130.486	145.413	137.949	2592	2849	3665.64	4273.5	3969.57	28.7756	4.84677
ENSSSCG00000008718_8_3995017_3995046_m	SORCS2	55	40	57.8766	41.8454	49.861	2254	2554	3187.64	3831	3509.32	70.382	6.13713
ENSSSCG00000002930_6_41318514_41318543_p	ZNF260	13	17	13.6799	17.7843	15.7321	1992	2396	2817.11	3594	3205.56	203.759	7.67072
ENSSSCG00000011258_13_25471989_25472018_p	EXOG	51	52	53.6674	54.3991	54.0332	2170	2493	3068.84	3739.5	3404.17	63.0014	5.97731
ENSSSCG00000012586_X_106097976_106098005_m	ALG13	56	55	58.9289	57.5375	58.2332	1822	2080	2576.7	3120	2848.35	48.9128	5.61214
ENSSSCG00000010564_14_122358712_122358741_p	POLL	25	17	26.3076	17.7843	22.0459	1457	1656	2060.51	2484	2272.25	103.069	6.68747
ENSSSCG00000023077_18_3160171_3160200_p	PAXIP1	78	93	82.0796	97.2906	89.6851	2321	2754	3282.39	4131	3706.69	41.3301	5.36912
ENSSSCG00000012897_2_3618805_3618834_m	GSTP1	29	29	30.5168	30.3379	30.4274	3385	3851	4787.11	5776.5	5281.81	173.587	7.43952
ENSSSCG00000008044_3_42396020_42396049_m	MLST8	33	27	34.726	28.2457	31.4858	1889	2162	2671.45	3243	2957.22	93.9224	6.5534
ENSSSCG00000024340_JH118883.1_206356_206385_m	TYW5	64	71	67.3474	74.2756	70.8115	1529	1762	2162.33	2643	2402.67	33.9305	5.08451
ENSSSCG00000001473_7_29769028_29769057_p	COL11A2	49	60	51.5628	62.7681	57.1655	2795	3150	3952.73	4725	4338.86	75.9001	6.24603
ENSSSCG00000029444_18_9990746_9990775_p	SLC37A3	89	90	93.6549	94.1522	93.9036	2420	2852	3422.4	4278	3850.2	41.0016	5.35761
ENSSSCG00000003260_6_53134182_53134211_p	VSTM1	43	39	45.249	40.7993	43.0242	1725	2002	2439.52	3003	2721.26	63.2496	5.98298
ENSSSCG00000005507_1_292951011_292951040_m	PSMD5	49	45	51.5628	47.0761	49.3195	3348	3662	4734.79	5493	5113.89	103.689	6.69612
ENSSSCG00000016962_16_51356381_51356410_p	AK6	70	55	73.6612	57.5375	65.5993	1742	2159	2463.56	3238.5	2851.03	43.4613	5.44166
ENSSSCG00000028260_2_52825440_52825469_m	SBF2	21	3	22.0984	3.13841	12.6184	1285	1392	1817.26	2088	1952.63	154.745	7.27375
ENSSSCG00000002553_7_131048388_131048417_m	RD3L	74	48	77.8704	50.2145	64.0425	2473	2895	3497.35	4342.5	3919.93	61.2082	5.93565
ENSSSCG00000011185_13_1772129_1772158_m	PHKB	65	55	68.3997	57.5375	62.9686	1807	2036	2555.48	3054	2804.74	44.5419	5.47709
ENSSSCG00000003125_6_49185712_49185741_p	ELSPBP1	68	50	71.5566	52.3068	61.9317	1903	2238	2691.25	3357	3024.12	48.83	5.6097
ENSSSCG00000007722_3_11545779_11545808_p	NCF1	69	39	72.6089	40.7993	56.7041	2381	2718	3367.24	4077	3722.12	65.6411	6.03653
ENSSSCG00000008874_8_49394112_49394141_m	TMEM144	92	98	96.8118	102.521	99.6666	1154	1399	1632	2098.5	1865.25	18.7149	4.22612
ENSSSCG00000022719_11_84682058_84682087_m	RAB20	97	84	102.073	87.8754	94.9744	2166	2412	3063.19	3618	3340.59	35.1736	5.13642
ENSSSCG00000028411_6_89673617_89673646_m	MC5R	58	56	61.0335	58.5836	59.8086	1963	2241	2776.1	3361.5	3068.8	51.3104	5.68118
ENSSSCG00000025307_7_22024601_22024630_m	ENSSSCG00000032640	103	103	108.387	107.752	108.07	919	1109	1299.66	1663.5	1481.58	13.7095	3.77711
ENSSSCT00000024174_13_42_p	RALGAPA1	51	52	53.6674	54.3991	54.0332	1597	1761	2258.5	2641.5	2450	45.3424	5.50279
ENSSSCG00000001067_7_13871288_13871317_m	STMND1	60	51	63.1382	53.3529	58.2455	1576	1582	2228.8	2373	2300.9	39.5035	5.30391
ENSSSCG00000017720_12_42469131_42469160_p	CCL1	11	8	11.5753	8.36909	9.97221	1266	1607	1790.39	2410.5	2100.45	210.63	7.71857
ENSSSCG00000005678_1_303695646_303695675_p	NTMT1	46	61	48.4059	63.8143	56.1101	1616	1872	2285.37	2808	2546.68	45.3873	5.50422
ENSSSCG00000009932_14_43878589_43878618_p	MMAB	6	8	6.31382	8.36909	7.34145	645	726	912.168	1089	1000.58	136.292	7.09056
ENSSSCG00000015655_9_74005963_74005992_m	IL24	65	72	68.3997	75.3218	71.8607	1282	1345	1813.02	2017.5	1915.26	26.6524	4.73619
ENSSSCG00000017984_12_55856125_55856154_m	ENSSSCG00000034868	33	33	34.726	34.5225	34.6242	1304	1459	1844.13	2188.5	2016.32	58.2343	5.8638
ENSSSCG00000025240_8_129553160_129553189_p	DDIT4L	72	76	75.7658	79.5063	77.6361	1013	1090	1432.6	1635	1533.8	19.7563	4.30424
ENSSSCG00000012042_13_207340060_207340089_p	ATP5O	111	66	116.806	69.045	92.9253	878	1004	1241.68	1506	1373.84	14.7843	3.886
ENSSSCG00000030821_9_73942164_73942193_m	FCAMR	68	67	71.5566	70.0911	70.8238	967	964	1367.54	1446	1406.77	19.863	4.31201
ENSSSCG00000003216_6_51108357_51108386_p	POLD1	70	60	73.6612	62.7681	68.2147	1182	1204	1671.6	1806	1738.8	25.4901	4.67187
ENSSSCG00000016623_18_29863622_29863651_p	ANKRD7	18	18	18.9414	18.8304	18.8859	645	670	912.168	1005	958.584	50.7565	5.66552
ENSSSCG00000030879_2_10572975_10573004_m	MS4A8B	64	51	67.3474	53.3529	60.3501	1154	1211	1632	1816.5	1724.25	28.5708	4.83647
ENSSSCG00000017883_12_52508313_52508342_m	GGT6	17	14	17.8891	14.6459	16.2675	779	964	1101.67	1446	1273.84	78.3055	6.29104
ENSSSCG00000014985_9_37365444_37365473_p	MMP3	148	140	155.741	146.459	151.1	1339	1488	1893.63	2232	2062.82	13.652	3.77104
ENSSSCG00000005252_1_249487887_249487916_p	PTAR1	36	38	37.8829	39.7532	38.818	1244	1396	1759.28	2094	1926.64	49.6326	5.63322
ENSSSCG00000006185_4_68426692_68426721_p	KCNB2	7	7	7.36612	7.32295	7.34453	1453	1599	2054.85	2398.5	2226.68	303.175	8.24401
ENSSSCG00000025610_18_6471017_6471046_p	AGAP3	113	124	118.91	129.721	124.316	818	836	1156.83	1254	1205.41	9.6964	3.27745
ENSSSCG00000025393_14_53124138_53124167_p	SUSD2	38	57	39.9875	59.6297	49.8086	1139	1241	1610.79	1861.5	1736.14	34.8563	5.12335
ENSSSCG00000008302_3_72715901_72715930_m	FBXO41	24	22	25.2553	23.015	24.1351	1486	1689	2101.52	2533.5	2317.51	96.0223	6.5853
ENSSSCG00000022996_3_18537360_18537389_p	MVP	49	47	51.5628	49.1684	50.3656	1965	2233	2778.93	3349.5	3064.21	60.8394	5.92693
ENSSSCG00000026136_JH118806.1_8192_8221_m	MINDY4	306	311	322.005	325.348	323.676	1348	1611	1906.36	2416.5	2161.43	6.67775	2.73936
ENSSSCG00000027267_GL893176.2_24459_24488_p	ASCC3	51	49	53.6674	51.2607	52.464	1495	1545	2114.25	2317.5	2215.87	42.2361	5.4004
ENSSSCG00000016448_18_6724465_6724494_m	KCNH2	93	74	97.8641	77.414	87.6391	1224	1463	1731	2194.5	1962.75	22.3958	4.48516
ENSSSCG00000006264_4_84470337_84470366_p	OPRK1	15	30	15.7845	31.3841	23.5843	800	968	1131.37	1452	1291.69	54.7689	5.77528
ENSSSCG00000011882_13_148398451_148398480_m	GOLGB1	27	14	28.4122	14.6459	21.529	1349	1519	1907.77	2278.5	2093.14	97.2239	6.60324
ENSSSCG00000001048_7_8627491_8627520_m	ADTRP	383	314	403.032	328.487	365.759	758	928	1071.97	1392	1231.99	3.3683	1.75202
ENSSSCG00000000516_5_41768654_41768683_p	KCNC2	22	25	23.1507	26.1534	24.652	1807	1819	2555.48	2728.5	2641.99	107.171	6.74378
ENSSSCG00000000166_5_13234984_13235013_p	TMEM263	47	47	49.4582	49.1684	49.3133	1100	1222	1555.63	1833	1694.32	34.3582	5.10258
ENSSSCG00000022686_4_99985841_99985870_m	ENSSSCG00000022686	16	18	16.8368	18.8304	17.8336	877	887	1240.27	1330.5	1285.38	72.0763	6.17145
ENSSSCG00000012030_13_204166250_204166279_p	CLDN8	24	33	25.2553	34.5225	29.8889	1333	1708	1885.15	2562	2223.57	74.3947	6.21713
ENSSSCG00000008937_8_71294258_71294287_p	AMBN	47	44	49.4582	46.03	47.7441	1051	1164	1486.34	1746	1616.17	33.8507	5.08111
ENSSSCG00000029588_JH118746.1_64824_64853_m	RNF123	18	13	18.9414	13.5998	16.2706	1613	1817	2281.13	2725.5	2503.31	153.855	7.26543
ENSSSCG00000009792_14_31881834_31881863_m	ZCCHC8	21	20	22.0984	20.9227	21.5105	888	1053	1255.82	1579.5	1417.66	65.9054	6.04233
ENSSSCG00000029460_12_20015002_20015031_m	RND2	30	33	31.5691	34.5225	33.0458	1057	1196	1494.82	1794	1644.41	49.7616	5.63696
ENSSSCG00000007511_17_65636879_65636908_m	ANKRD60	70	61	73.6612	63.8143	68.7377	762	838	1077.63	1257	1167.32	16.9822	4.08595
ENSSSCG00000004533_1_114742269_114742298_m	RAB27B	60	54	63.1382	56.4913	59.8147	2079	2685	2940.15	4027.5	3483.82	58.2436	5.86403
ENSSSCG00000010100_14_54069547_54069576_m	LRRC74B	176	176	185.205	184.12	184.663	848	990	1199.25	1485	1342.13	7.26799	2.86156
ENSSSCG00000017907_12_54039696_54039725_m	SLC25A11	83	76	87.3411	79.5063	83.4237	699	808	988.535	1212	1100.27	13.1889	3.72125
ALDBSSCT0000003194_53_82_m	RAB43	101	112	106.283	117.167	111.725	1186	1439	1677.26	2158.5	1917.88	17.1661	4.10149
ALDBSSCT0000004908_160_189_p	DAB2	36	34	37.8829	35.5686	36.7258	651	762	920.653	1143	1031.83	28.0954	4.81226
ENSSSCG00000021019_GL893241.2_6340_6369_p	TMEM41B	14	21	14.7322	21.9689	18.3505	1162	1432	1643.32	2148	1895.66	103.303	6.69073
ENSSSCG00000007745_3_17091086_17091115_m	SUMF2	40	41	42.0921	42.8916	42.4918	822	1010	1162.48	1515	1338.74	31.5059	4.97755
ENSSSCG00000016577_18_20886206_20886235_m	ATP6V1F	12	5	12.6276	5.23068	8.92915	998	1104	1411.39	1656	1533.69	171.762	7.42427
ENSSSCG00000017181_12_4836305_4836334_p	CYGB	68	56	71.5566	58.5836	65.0701	484	555	684.479	832.5	758.49	11.6565	3.54306
ENSSSCG00000021019_GL893241.2_6341_6370_p	TMEM41B	54	46	56.8243	48.1222	52.4733	1193	1342	1687.16	2013	1850.08	35.2575	5.13986
ENSSSCG00000012005_13_189378664_189378693_p	RBM11	168	153	176.787	160.059	168.423	585	644	827.315	966	896.657	5.32385	2.41247
ENSSSCG00000013750_2_66223681_66223710_p	CACNA1A	73	60	76.8181	62.7681	69.7931	404	503	571.342	754.5	662.921	9.49837	3.24768
ENSSSCG00000016301_15_147816980_147817009_m	SAG	120	127	126.276	132.859	129.568	645	768	912.168	1152	1032.08	7.96559	2.99378
ENSSSCG00000014579_9_258871_258900_p	TMEM41B	18	12	18.9414	12.5536	15.7475	649	803	917.825	1204.5	1061.16	67.3859	6.07438
ENSSSCG00000030680_2_142073660_142073689_p	TCF7	24	35	25.2553	36.6148	30.935	840	892	1187.94	1338	1262.97	40.8266	5.35144
ENSSSCG00000024697_6_155409862_155409891_p	TMEM125	63	61	66.2951	63.8143	65.0547	986	1055	1394.41	1582.5	1488.46	22.8801	4.51602
ENSSSCG00000022392_15_146260959_146260988_p	COPS7B	63	74	66.2951	77.414	71.8546	759	771	1073.39	1156.5	1114.94	15.5167	3.95575
ENSSSCG00000030125_4_141715725_141715754_p	SELENOF	176	132	185.205	138.09	161.648	611	722	864.084	1083	973.542	6.02262	2.59039
ENSSSCG00000003815_6_137403539_137403568_m	ALG6	46	38	48.4059	39.7532	44.0795	613	750	866.913	1125	995.956	22.5945	4.4979
ENSSSCG00000027043_X_47683065_47683094_m	FTSJ1	51	41	53.6674	42.8916	48.2795	1044	1236	1476.44	1854	1665.22	34.4912	5.10816
ENSSSCG00000006221_GL893266.2_152363_152392_p	CYP7B1	142	147	149.427	153.782	151.604	692	923	978.636	1384.5	1181.57	7.79375	2.96232
ENSSSCG00000027278_13_172811621_172811650_m	ARL6	19	27	19.9937	28.2457	24.1197	884	1089	1250.16	1633.5	1441.83	59.7782	5.90155
ENSSSCG00000005613_1_301883785_301883814_m	LRSAM1	35	34	36.8306	35.5686	36.1996	1062	1221	1501.89	1831.5	1666.7	46.0419	5.52487
ENSSSCG00000030528_13_202652548_202652577_p	LTN1	27	31	28.4122	32.4302	30.4212	899	1008	1271.38	1512	1391.69	45.7474	5.51562
ENSSSCG00000015551_9_136236317_136236346_m	RGS8	5	11	5.26151	11.5075	8.3845	825	999	1166.73	1498.5	1332.61	158.938	7.31232
ENSSSCG00000006763_4_116880136_116880165_m	BCL2L15	83	100	87.3411	104.614	95.9773	768	878	1086.12	1317	1201.56	12.5192	3.64607
ENSSSCG00000027797_5_35954623_35954652_m	CPM	37	31	38.9352	32.4302	35.6827	782	868	1105.92	1302	1203.96	33.7406	5.07642
ENSSSCG00000005998_4_20052641_20052670_m	COL14A1	32	29	33.6737	30.3379	32.0058	711	741	1005.51	1111.5	1058.5	33.0722	5.04755
ENSSSCG00000005917_4_614212_614241_p	HSF1	49	51	51.5628	53.3529	52.4579	970	1127	1371.79	1690.5	1531.14	29.1881	4.86731
ENSSSCG00000002885_6_40195928_40195957_m	USF2	22	28	23.1507	29.2918	26.2212	803	920	1135.61	1380	1257.81	47.969	5.58403
ENSSSCG00000011450_13_38089174_38089203_m	ITIH1	51	52	53.6674	54.3991	54.0332	608	659	859.842	988.5	924.171	17.1037	4.09624
ENSSSCG00000013162_2_12428005_12428034_p	OR5B2	30	34	31.5691	35.5686	33.5688	629	629	889.54	943.5	916.52	27.3027	4.77097
ENSSSCG00000000712_5_67027947_67027976_p	VWF	28	42	29.4645	43.9377	36.7011	577	649	816.001	973.5	894.751	24.3794	4.60759
ENSSSCG00000011701_13_97543026_97543055_m	TM4SF18	73	84	76.8181	87.8754	82.3467	1126	1366	1592.4	2049	1820.7	22.1102	4.46664
ENSSSCG00000024422_GL893964.1_20168_20197_p	MPDU1	25	38	26.3076	39.7532	33.0304	786	870	1111.57	1305	1208.29	36.5811	5.19303
ENSSSCG00000017940_3_139943015_139943044_m	GPS2	74	74	77.8704	77.414	77.6422	678	777	958.837	1165.5	1062.17	13.6803	3.77403
ALDBSSCT0000004516_164_193_m	LRP2	39	29	41.0398	30.3379	35.6889	1039	1196	1469.37	1794	1631.68	45.7197	5.51474
ENSSSCG00000013180_2_12925502_12925531_m	YPEL4	130	113	136.799	118.213	127.506	724	827	1023.89	1240.5	1132.2	8.87952	3.15048
ENSSSCG00000003897_6_152367965_152367994_p	MOB3C	42	50	44.1967	52.3068	48.2517	1009	1220	1426.94	1830	1628.47	33.7495	5.07679
ENSSSCG00000001700_7_45097670_45097699_m	SLC29A1	30	40	31.5691	41.8454	36.7073	450	586	636.396	879	757.698	20.6416	4.36749
ENSSSCG00000025417_6_26446686_26446715_m	BBS2	8	13	8.41842	13.5998	11.0091	540	643	763.675	964.5	864.088	78.4885	6.29441
ENSSSCG00000017867_12_51619667_51619696_m	EMC6	126	125	132.59	130.767	131.679	2409	677	3406.84	1015.5	2211.17	16.7922	4.06972
ENSSSCG00000015911_15_80230333_80230362_p	SCN3A	26	24	27.3599	25.1073	26.2336	699	723	988.535	1084.5	1036.52	39.5111	5.30419
ENSSSCG00000024567_6_54260706_54260735_p	SYT5	97	113	102.073	118.213	110.143	363	422	513.36	633	573.18	5.20394	2.37961
ENSSSCG00000021674_GL892906.2_116429_116458_p	ZBTB38	145	116	152.584	121.352	136.968	643	767	909.339	1150.5	1029.92	7.51943	2.91062
ALDBSSCT0000002202_77_106_p	GJC1	63	52	66.2951	54.3991	60.3471	722	763	1021.06	1144.5	1082.78	17.9426	4.16531
ENSSSCG00000021971_6_490210_490239_m	DPEP1	50	39	52.6151	40.7993	46.7072	642	757	907.925	1135.5	1021.71	21.8748	4.4512
ENSSSCG00000022044_1_263169464_263169493_m	FAM205A	16	16	16.8368	16.7382	16.7875	2329	676	3293.7	1014	2153.85	128.301	7.00339
ENSSSCG00000004360_1_76386167_76386196_p	ASCC3	165	178	173.63	186.212	179.921	475	636	671.751	954	812.876	4.51796	2.17567
ALDBSSCT0000002612_55_84_m	ENSSSCG00000011347	75	37	78.9227	38.707	58.8149	565	667	799.031	1000.5	899.765	15.2983	3.9353
ENSSSCG00000014130_2_91725832_91725861_m	ACOT12	33	33	34.726	34.5225	34.6242	605	584	855.599	876	865.8	25.0056	4.64418
ENSSSCG00000010369_14_95764769_95764798_p	NPY4R	65	65	68.3997	67.9988	68.1992	702	819	992.778	1228.5	1110.64	16.2852	4.02549
ENSSSCG00000014778_9_6503586_6503615_m	ENSSSCG00000014778	25	35	26.3076	36.6148	31.4612	357	431	504.874	646.5	575.687	18.2983	4.19364
ENSSSCG00000028929_7_23231799_23231828_p	ENSSSCG00000028929	13	3	13.6799	3.13841	8.40917	548	692	774.989	1038	906.495	107.798	6.75219
ENSSSCG00000002263_7_92975350_92975379_m	SLCO3A1	1	1	1.0523	1.04614	1.04922	877	1064	1240.27	1596	1418.13	1351.61	10.4005
ENSSSCG00000007675_3_8111871_8111900_p	EPHB4	36	35	37.8829	36.6148	37.2488	713	841	1008.33	1261.5	1134.92	30.4685	4.92925
ENSSSCG00000025531_5_51210538_51210567_p	SSPN	106	100	111.544	104.614	108.079	742	903	1049.35	1354.5	1201.92	11.1208	3.47519
ENSSSCG00000006766_4_116992098_116992127_m	PHTF1	75	63	78.9227	65.9066	72.4146	879	994	1243.09	1491	1367.05	18.878	4.23864
ALDBSSCT0000004364_114_143_p	MLPH	40	49	42.0921	51.2607	46.6764	438	478	619.426	717	668.213	14.3159	3.83954
ENSSSCG00000024711_JH118870.1_46231_46260_p	STX18	247	263	259.919	275.134	267.526	538	633	760.847	949.5	855.173	3.1966	1.67654
ENSSSCG00000004263_1_50215003_50215032_p	ZUFSP	86	80	90.498	83.6909	87.0944	324	344	458.205	516	487.103	5.59281	2.48357
ENSSSCG00000008057_3_42707451_42707480_p	ENSSSCG00000008057	17	22	17.8891	23.015	20.4521	716	863	1012.58	1294.5	1153.54	56.4021	5.81768
ENSSSCG00000028135_10_55908692_55908721_m	ENSSSCG00000028135	49	64	51.5628	66.9527	59.2578	534	705	755.19	1057.5	906.345	15.295	3.93498
ENSSSCG00000000800_5_77642748_77642777_m	PUS7L	45	41	47.3536	42.8916	45.1226	450	468	636.396	702	669.198	14.8307	3.89051
ENSSSCG00000024513_13_33357599_33357628_m	KLHL18	58	65	61.0335	67.9988	64.5162	596	813	842.871	1219.5	1031.19	15.9834	3.9985
ENSSSCG00000015195_9_57383582_57383611_p	TBRG1	55	80	57.8766	83.6909	70.7838	341	407	482.247	610.5	546.373	7.71891	2.9484
ENSSSCG00000010218_14_70176901_70176930_m	CABCOCO1	11	11	11.5753	11.5075	11.5414	723	821	1022.48	1231.5	1126.99	97.6474	6.60951
ENSSSCG00000015243_9_62910925_62910954_p	PRDM10	82	64	86.2888	66.9527	76.6207	450	437	636.396	655.5	645.948	8.43046	3.07561
ENSSSCG00000001963_7_70668002_70668031_p	EGLN3	45	35	47.3536	36.6148	41.9842	352	357	497.803	535.5	516.652	12.3059	3.62127
ENSSSCG00000017797_12_48133669_48133698_m	SLC6A4	99	125	104.178	130.767	117.472	594	658	840.043	987	913.521	7.77647	2.95912
ENSSSCG00000017420_12_21054260_21054289_p	CNP	40	32	42.0921	33.4763	37.7842	515	601	728.32	901.5	814.91	21.5675	4.43078
ENSSSCG00000016410_18_1693927_1693956_m	MNX1	223	242	234.663	253.165	243.914	636	728	899.44	1092	995.72	4.08226	2.02937
ENSSSCG00000022050_GL893010.2_18052_18081_m	TMEM222	139	166	146.27	173.659	159.964	495	638	700.036	957	828.518	5.17939	2.37278
ENSSSCG00000002376_7_104000805_104000834_p	PGF	19	12	19.9937	12.5536	16.2737	535	569	756.604	853.5	805.052	49.4696	5.62847
ENSSSCG00000016410_18_1693929_1693958_p	MNX1	214	218	225.193	228.058	226.625	572	725	808.93	1087.5	948.215	4.18407	2.06491
ENSSSCG00000028980_15_115982929_115982958_m	ORC2	189	188	198.885	196.674	197.779	677	723	957.423	1084.5	1020.96	5.16212	2.36796
ENSSSCG00000029410_4_8957934_8957963_m	ENSSSCG00000029410	48	39	50.5105	40.7993	45.6549	406	433	574.171	649.5	611.835	13.4013	3.7443
ENSSSCG00000005380_1_269059123_269059152_m	COL15A1	277	285	291.488	298.149	294.818	580	682	820.244	1023	921.622	3.12607	1.64435
ENSSSCG00000011488_13_48058692_48058721_m	CADPS	133	128	139.956	133.905	136.931	723	791	1022.48	1186.5	1104.49	8.06603	3.01186
ENSSSCG00000009732_14_24064352_24064381_m	CHFR	16	18	16.8368	18.8304	17.8336	280	345	395.98	517.5	456.74	25.6111	4.6787
ENSSSCG00000029064_4_99082882_99082911_p	OR10J3	23	28	24.203	29.2918	26.7474	389	399	550.129	598.5	574.315	21.4718	4.42437
ENSSSCG00000030638_9_109977819_109977848_p	CH242-168I5.2	41	48	43.1444	50.2145	46.6795	568	670	803.273	1005	904.137	19.369	4.27568
ALDBSSCT0000010602_97_126_m	KIAA1109	91	91	95.7595	95.1984	95.4789	463	488	654.781	732	693.39	7.26223	2.86041
ENSSSCG00000016555_18_19401467_19401496_p	CPA5	56	55	58.9289	57.5375	58.2332	495	461	700.036	691.5	695.768	11.948	3.57869
ENSSSCG00000000087_5_6134384_6134413_m	TAB1	46	50	48.4059	52.3068	50.3564	710	794	1004.09	1191	1097.55	21.7956	4.44596
ENSSSCG00000000010_5_1134686_1134715_m	FBLN1	43	34	45.249	35.5686	40.4088	671	799	948.937	1198.5	1073.72	26.5714	4.7318
ENSSSCG00000005679_1_303698890_303698919_m	ASB6	39	45	41.0398	47.0761	44.058	384	470	543.058	705	624.029	14.1638	3.82414
ENSSSCG00000000942_5_104178897_104178926_m	METTL25	36	21	37.8829	21.9689	29.9259	324	360	458.205	540	499.103	16.678	4.05987
ENSSSCG00000011438_13_37764361_37764390_m	BAP1	18	16	18.9414	16.7382	17.8398	424	421	599.627	631.5	615.563	34.505	5.10874
ENSSSCG00000004505_1_106927141_106927170_p	SMAD2	14	9	14.7322	9.41522	12.0737	239	249	337.997	373.5	355.749	29.4647	4.88091
ENSSSCG00000009560_11_86498809_86498838_m	ENSSSCG00000009560	44	27	46.3013	28.2457	37.2735	286	322	404.465	483	443.733	11.9048	3.57347
ENSSSCG00000013281_2_19841945_19841974_m	EXT2	8	9	8.41842	9.41522	8.91682	1652	384	2336.28	576	1456.14	163.303	7.3514
ENSSSCG00000026595_JH118788.1_51626_51655_m	DEF6	189	176	198.885	184.12	191.503	761	810	1076.22	1215	1145.61	5.98221	2.58068
ENSSSCG00000008144_3_51391272_51391301_p	NCK2	39	48	41.0398	50.2145	45.6272	284	349	401.637	523.5	462.568	10.138	3.3417
ENSSSCG00000023636_6_78118749_78118778_m	TMEM222	19	21	19.9937	21.9689	20.9813	806	893	1139.86	1339.5	1239.68	59.0849	5.88472
ENSSSCG00000012362_X_56693993_56694022_p	ARHGEF9	63	61	66.2951	63.8143	65.0547	424	540	599.627	810	704.813	10.8342	3.43752
ENSSSCG00000023749_5_110527190_110527219_m	MIOX	21	26	22.0984	27.1995	24.6489	822	985	1162.48	1477.5	1319.99	53.5517	5.74286
ENSSSCG00000023647_2_145778439_145778468_p	WNT8A	9	8	9.47072	8.36909	8.9199	590	671	834.386	1006.5	920.443	103.19	6.68916
ENSSSCG00000021899_JH118544.1_81989_82018_m	PIEZO2	81	94	85.2365	98.3368	91.7866	480	575	678.823	862.5	770.661	8.39623	3.06974
ENSSSCG00000015664_9_74368987_74369016_m	CD55	53	71	55.772	74.2756	65.0238	734	858	1038.03	1287	1162.52	17.8783	4.16014
ENSSSCG00000016829_16_21508954_21508983_m	AGXT2	7	9	7.36612	9.41522	8.39067	312	410	441.235	615	528.117	62.941	5.97593
ENSSSCG00000029633_6_145340429_145340458_m	USP24	85	79	89.4457	82.6447	86.0452	403	431	569.928	646.5	608.214	7.06854	2.82141
ALDBSSCT0000007986_49_78_p	YTHDF3	101	118	106.283	123.444	114.863	425	559	601.041	838.5	719.77	6.26632	2.64762
ENSSSCG00000029803_14_33060645_33060674_m	KDM2B	8	12	8.41842	12.5536	10.486	415	531	586.899	796.5	691.699	65.9639	6.04361
ENSSSCG00000022490_9_30316756_30316785_m	GPR83	3	5	3.15691	5.23068	4.19379	222	229	313.955	343.5	328.728	78.3843	6.29249
ENSSSCG00000023643_X_16957130_16957159_p	PDHA1	114	108	119.962	112.983	116.473	264	277	373.352	415.5	394.426	3.38643	1.75977
ENSSSCG00000028222_JH118729.1_120661_120690_m	LHFPL2	125	126	131.538	131.813	131.675	249	284	352.139	426	389.07	2.95476	1.56304
ALDBSSCT0000007158_144_173_p	NCK2	1162	1090	1222.78	1140.29	1181.53	548	608	774.989	912	843.495	0.713899	-0.486208
ENSSSCG00000012676_X_124531956_124531985_p	MBNL3	23	45	24.203	47.0761	35.6395	219	275	309.713	412.5	361.106	10.1322	3.34087
ENSSSCG00000022737_GL896304.2_8739_8768_m	MYD88	101	96	106.283	100.429	103.356	322	365	455.377	547.5	501.438	4.85157	2.27845
ENSSSCG00000025396_9_36764136_36764165_m	YAP1	45	34	47.3536	35.5686	41.4611	351	432	496.389	648	572.194	13.8007	3.78667
ENSSSCT00000024686_35_64_p	ENSSSCG00000017216	17	11	17.8891	11.5075	14.6983	336	404	475.176	606	540.588	36.7789	5.20081
ENSSSCG00000013944_2_57552061_57552090_m	OR2G3	49	57	51.5628	59.6297	55.5963	516	514	729.734	771	750.367	13.4967	3.75454
ENSSSCG00000004889_1_175349715_175349744_p	SERPINB10	104	110	109.439	115.075	112.257	445	440	629.325	660	644.663	5.74273	2.52174
ENSSSCG00000012175_X_21457864_21457893_m	CXorf58	30	30	31.5691	31.3841	31.4766	612	744	865.499	1116	990.749	31.4758	4.97617
ALDBSSCT0000001296_50_79_p	NRP1	36	35	37.8829	36.6148	37.2488	304	331	429.921	496.5	463.21	12.4356	3.6364
ENSSSCG00000015487_9_127149594_127149623_p	TNFSF18	30	33	31.5691	34.5225	33.0458	599	728	847.114	1092	969.557	29.3398	4.87479
ENSSSCG00000023083_16_19429317_19429346_m	ZFR	256	244	269.389	255.257	262.323	464	596	656.195	894	775.098	2.95474	1.56303
ENSSSCG00000008366_JH118652.1_56140_56169_p	PELI1	178	191	187.31	199.812	193.561	208	218	294.156	327	310.578	1.60455	0.682169
ENSSSCG00000027602_5_61361595_61361624_m	PLBD1	63	58	66.2951	60.6759	63.4855	394	434	557.2	651	604.1	9.51556	3.25029
ENSSSCG00000009782_14_31575436_31575465_m	ARL6IP4	30	35	31.5691	36.6148	34.0919	539	647	762.261	970.5	866.381	25.4131	4.6675
ENSSSCG00000003682_6_92102723_92102752_m	ANKRD12	20	29	21.0461	30.3379	25.692	389	470	550.129	705	627.565	24.4265	4.61037
ENSSSCG00000023882_JH118603.1_36103_36132_m	COMMD6	48	53	50.5105	55.4452	52.9779	360	340	509.117	510	509.558	9.61833	3.26579
ENSSSCG00000016766_18_58829120_58829149_m	ENSSSCG00000016766	101	99	106.283	103.567	104.925	459	514	649.124	771	710.062	6.76733	2.75859
ENSSSCG00000013596_2_71326154_71326183_m	ENSSSCG00000013596	20	23	21.0461	24.0611	22.5536	416	476	588.313	714	651.156	28.8715	4.85158
ENSSSCG00000002822_6_26747801_26747830_m	AMFR	31	53	32.6214	55.4452	44.0333	291	394	411.536	591	501.268	11.3838	3.50892
ENSSSCG00000015067_9_49253350_49253379_p	APOA5	77	86	81.0273	89.9677	85.4975	280	289	395.98	433.5	414.74	4.8509	2.27825
ENSSSCG00000025495_GL893425.2_62049_62078_p	FAM210A	59	74	62.0859	77.414	69.7499	479	500	677.408	750	713.704	10.2323	3.35506
ENSSSCG00000028265_4_1100556_1100585_p	TOP1MT	17	19	17.8891	19.8766	18.8829	316	468	446.891	702	574.446	30.4215	4.92702
ENSSSCG00000027069_1_146449133_146449162_m	EIF2AK4	9	9	9.47072	9.41522	9.44297	331	367	468.105	550.5	509.302	53.9345	5.75314
ALDBSSCT0000003003_86_115_p	RUNX1	17	13	17.8891	13.5998	15.7445	427	464	603.869	696	649.935	41.2802	5.36738
ENSSSCG00000005130_1_222016110_222016139_m	ELAVL2	31	40	32.6214	41.8454	37.2334	246	285	347.897	427.5	387.698	10.4126	3.38026
ENSSSCG00000013349_2_41963678_41963707_p	HTATIP2	84	93	88.3934	97.2906	92.842	400	484	565.685	726	645.843	6.95636	2.79833
ENSSSCG00000029671_6_90318566_90318595_p	ENSSSCG00000031730	9	8	9.47072	8.36909	8.9199	424	510	599.627	765	682.313	76.4933	6.25726
ENSSSCG00000012956_2_5233048_5233077_m	PACS1	77	69	81.0273	72.1834	76.6053	378	458	534.573	687	610.786	7.97316	2.99515
ENSSSCG00000021880_6_58134047_58134076_p	MXRA8	15	11	15.7845	11.5075	13.646	220	260	311.127	390	350.563	25.6898	4.68312
ENSSSCG00000006619_4_106665519_106665548_p	SNX27	10	15	10.523	15.692	13.1075	311	350	439.82	525	482.41	36.804	5.20179
ENSSSCG00000021545_9_62817894_62817923_p	NFRKB	51	53	53.6674	55.4452	54.5563	230	278	325.269	417	371.135	6.80278	2.76612
ENSSSCG00000006009_4_22089785_22089814_p	EXT1	32	36	33.6737	37.6609	35.6673	1107	330	1565.53	495	1030.27	28.8855	4.85227
ENSSSCG00000027989_6_40177453_40177482_p	FAM187B	25	24	26.3076	25.1073	25.7074	334	363	472.347	544.5	508.424	19.7773	4.30577
ENSSSCG00000030917_3_115884887_115884916_m	YWHAE	38	46	39.9875	48.1222	44.0549	390	382	551.543	573	562.272	12.763	3.67389
ENSSSCG00000027725_5_71804961_71804990_m	CACNA1C	7	9	7.36612	9.41522	8.39067	202	265	285.671	397.5	341.586	40.7102	5.34732
ENSSSCG00000003420_6_65687629_65687658_m	FBXO6	164	171	172.578	178.889	175.733	189	201	267.286	301.5	284.393	1.61832	0.694498
ENSSSCG00000007084_17_29375989_29376018_p	BFSP1	116	132	122.067	138.09	130.079	318	360	449.72	540	494.86	3.80432	1.92764
ENSSSCG00000017998_12_57449869_57449898_p	GLP2R	60	59	63.1382	61.722	62.4301	370	401	523.259	601.5	562.38	9.00815	3.17123
ENSSSCG00000005269_1_254822690_254822719_m	TRPM6	20	15	21.0461	15.692	18.369	321	388	453.963	582	517.981	28.1986	4.81755
ENSSSCG00000002140_7_83504706_83504735_m	KLHL33	23	31	24.203	32.4302	28.3166	380	386	537.401	579	558.201	19.7129	4.30106
ENSSSCG00000020785_15_134560784_134560813_p	DES	63	66	66.2951	69.045	67.67	527	539	745.291	808.5	776.895	11.4806	3.52113
ENSSSCG00000003345_6_58292198_58292227_p	TMEM88B	34	29	35.7783	30.3379	33.0581	727	700	1028.13	1050	1039.07	31.4315	4.97414
ENSSSCG00000009729_14_23964102_23964131_m	ZNF84	47	45	49.4582	47.0761	48.2672	379	425	535.987	637.5	586.743	12.1562	3.60362
ENSSSCG00000010625_14_131874197_131874226_p	SMC3	32	34	33.6737	35.5686	34.6211	408	466	576.999	699	638	18.428	4.20383
ENSSSCG00000007258_17_41617390_41617419_p	ENSSSCG00000007258	80	81	84.1842	84.737	84.4606	388	411	548.715	616.5	582.607	6.89798	2.78617
ENSSSCG00000002333_7_101887954_101887983_p	DPF3	468	471	492.478	492.73	492.604	184	214	260.215	321	290.608	0.589942	-0.761355
ENSSSCG00000009821_14_33736382_33736411_m	ARPC3	47	56	49.4582	58.5836	54.0209	341	348	482.247	522	502.123	9.29498	3.21645
ENSSSCG00000002633_6_190642_190671_m	GAS8	77	60	81.0273	62.7681	71.8977	332	366	469.519	549	509.259	7.08311	2.82438
ENSSSCG00000014608_9_3437596_3437625_m	ENSSSCG00000014608	203	184	213.617	192.489	203.053	425	496	601.041	744	672.52	3.31204	1.72772
ENSSSCG00000007268_17_42120022_42120051_m	E2F1	58	51	61.0335	53.3529	57.1932	230	240	325.269	360	342.635	5.99082	2.58275
ENSSSCG00000000371_5_22889674_22889703_p	PMEL	107	119	112.596	124.49	118.543	246	308	347.897	462	404.948	3.41604	1.77232
ENSSSCG00000024279_JH118887.1_70663_70692_p	ZMAT5	71	77	74.7135	80.5525	77.633	236	273	333.754	409.5	371.627	4.78698	2.25911
ENSSSCG00000009821_14_33736381_33736410_m	ARPC3	32	35	33.6737	36.6148	35.1442	326	324	461.034	486	473.517	13.4735	3.75206
ENSSSCG00000026078_1_185077028_185077057_m	GLCE	18	18	18.9414	18.8304	18.8859	1023	343	1446.74	514.5	980.62	51.9233	5.69831
ENSSSCG00000006760_4_116821401_116821430_p	HIPK1	21	25	22.0984	26.1534	24.1259	177	148	250.316	222	236.158	9.78857	3.2911
ENSSSCG00000016237_15_140061522_140061551_p	DOCK10	220	244	231.507	255.257	243.382	370	414	523.259	621	572.13	2.35075	1.23312
ENSSSCG00000028852_5_98842939_98842968_m	KITLG	101	115	106.283	120.306	113.294	324	416	458.205	624	541.103	4.77609	2.25583
ENSSSCG00000008831_8_41202471_41202500_p	DCUN1D4	43	42	45.249	43.9377	44.5934	281	327	397.394	490.5	443.947	9.95545	3.31549
ENSSSCG00000011728_13_107383330_107383359_p	IQCJ	24	27	25.2553	28.2457	26.7505	441	515	623.668	772.5	698.084	26.0961	4.70577
ENSSSCG00000017301_12_16085388_16085417_p	TLK2	45	41	47.3536	42.8916	45.1226	232	288	328.098	432	380.049	8.42258	3.07426
ENSSSCG00000021019_GL893241.2_6307_6336_m	TMEM41B	12	14	12.6276	14.6459	13.6368	154	160	217.789	240	228.894	16.7851	4.06911
ENSSSCG00000025737_18_6391110_6391139_m	IQCA1L	74	77	77.8704	80.5525	79.2114	337	396	476.59	594	535.295	6.7578	2.75655
ENSSSCG00000006955_4_1057567_1057596_p	GSDMD	1	0	1.0523	0	0.526151	353	424	499.217	636	567.609	1078.79	10.0752
ENSSSCG00000009953_14_45888309_45888338_m	KIAA1671	105	93	110.492	97.2906	103.891	263	293	371.938	439.5	405.719	3.90523	1.96541
ENSSSCG00000007422_17_53642412_53642441_p	DNTTIP1	68	75	71.5566	78.4602	75.0084	121	159	171.12	238.5	204.81	2.73049	1.44916
ENSSSCG00000014118_2_90755538_90755567_m	THBS4	25	24	26.3076	25.1073	25.7074	403	385	569.928	577.5	573.714	22.3171	4.48008
ENSSSCG00000029649_9_50855196_50855225_m	IFT46	9	8	9.47072	8.36909	8.9199	159	170	224.86	255	239.93	26.8983	4.74944
ENSSSCG00000011389_13_35431123_35431152_p	RNF123	11	8	11.5753	8.36909	9.97221	284	290	401.637	435	418.318	41.9484	5.39054
ENSSSCG00000009919_14_43383372_43383401_p	HNF1A	59	63	62.0859	65.9066	63.9962	408	514	576.999	771	674	10.5319	3.39669
ENSSSCG00000023139_12_4656155_4656184_p	ENSSSCG00000023139	41	46	43.1444	48.1222	45.6333	192	265	271.529	397.5	334.515	7.33049	2.87391
ENSSSCG00000026078_1_185077027_185077056_m	GLCE	14	15	14.7322	15.692	15.2121	989	317	1398.66	475.5	937.079	61.6007	5.94488
ENSSSCG00000029491_GL896411.2_13031_13060_m	ENSSSCG00000012235	176	208	185.205	217.596	201.401	259	296	366.281	444	405.141	2.01161	1.00835
ENSSSCG00000027814_18_7879002_7879031_p	TRBV15	18	8	18.9414	8.36909	13.6553	303	385	428.507	577.5	503.003	36.8359	5.20304
ENSSSCG00000011727_13_105441999_105442028_p	PTX3	46	41	48.4059	42.8916	45.6487	309	307	436.992	460.5	448.746	9.83041	3.29725
ALDBSSCT0000009236_119_148_p	ZNRF1	41	51	43.1444	53.3529	48.2487	266	295	376.181	442.5	409.34	8.48397	3.08474
ENSSSCG00000017158_12_2439032_2439061_m	CCDC40	87	89	91.5503	93.1061	92.3282	261	291	369.11	436.5	402.805	4.36275	2.12524
ENSSSCG00000020731_2_50555254_50555283_p	MICAL2	50	70	52.6151	73.2295	62.9223	227	226	321.026	339	330.013	5.24477	2.39088
ENSSSCG00000010663_14_138165218_138165247_m	C10orf82	268	274	282.017	286.641	284.329	171	181	241.831	271.5	256.665	0.902705	-0.147674
ENSSSCG00000027407_6_50960273_50960302_p	MYH14	32	42	33.6737	43.9377	38.8057	343	436	485.075	654	569.538	14.6767	3.87545
ENSSSCG00000002836_6_30233290_30233319_m	SALL1	83	86	87.3411	89.9677	88.6544	245	279	346.482	418.5	382.491	4.31441	2.10916
ENSSSCG00000010089_14_53775893_53775922_m	ENSSSCG00000010089	48	40	50.5105	41.8454	46.178	185	166	261.63	249	255.315	5.52893	2.467
ENSSSCG00000009623_14_7103794_7103823_p	PPP3CC	44	39	46.3013	40.7993	43.5503	270	347	381.838	520.5	451.169	10.3597	3.37291
ENSSSCG00000030123_17_15185087_15185116_p	CDS2	55	54	57.8766	56.4913	57.184	337	423	476.59	634.5	555.545	9.71504	3.28022
ENSSSCG00000008084_3_44877915_44877944_p	ZNF169	117	123	123.119	128.675	125.897	257	255	363.453	382.5	372.976	2.96255	1.56684
ENSSSCG00000002917_6_40705810_40705839_p	NFKBID	86	72	90.498	75.3218	82.9099	322	356	455.377	534	494.688	5.96658	2.5769
ENSSSCG00000009720_14_22361284_22361313_p	DDX60	32	40	33.6737	41.8454	37.7596	360	469	509.117	703.5	606.308	16.0571	4.00514
ENSSSCG00000008060_3_42811734_42811763_m	PDPK1	23	17	24.203	17.7843	20.9936	261	305	369.11	457.5	413.305	19.6872	4.29918
ENSSSCG00000010169_14_62523473_62523502_p	SIPA1L2	14	15	14.7322	15.692	15.2121	201	257	284.257	385.5	334.878	22.0139	4.46034
ENSSSCG00000000456_5_26860253_26860282_m	SLC16A7	39	50	41.0398	52.3068	46.6733	206	249	291.328	373.5	332.414	7.12215	2.83231
ALDBSSCT0000010516_44_73_m	MRPL1	20	12	21.0461	12.5536	16.7998	194	234	274.357	351	312.679	18.612	4.21816
ENSSSCG00000009170_8_128118775_128118804_p	ENSSSCG00000022361	97	81	102.073	84.737	93.4052	223	258	315.37	387	351.185	3.7598	1.91066
ENSSSCG00000000664_5_65479073_65479102_m	A2ML1	98	88	103.126	92.0599	97.5928	222	268	313.955	402	357.978	3.66807	1.87502
ENSSSCG00000029957_GL894425.2_15410_15439_p	CYP20A1	93	93	97.8641	97.2906	97.5774	307	350	434.164	525	479.582	4.91489	2.29716
ENSSSCG00000014029_2_81735575_81735604_m	COL23A1	23	17	24.203	17.7843	20.9936	246	322	347.897	483	415.448	19.7893	4.30665
ENSSSCG00000014110_2_89485056_89485085_m	DMGDH	124	107	130.486	111.937	121.211	784	221	1108.74	331.5	720.122	5.94106	2.57072
ENSSSCG00000030451_4_375705_375734_p	LRRC24	70	75	73.6612	78.4602	76.0607	210	251	296.985	376.5	336.742	4.42729	2.14642
ENSSSCG00000015876_15_72464600_72464629_p	CCDC148	31	39	32.6214	40.7993	36.7103	79	111	111.723	166.5	139.111	3.78943	1.92198
ENSSSCG00000013385_2_47146114_47146143_p	INSC	92	76	96.8118	79.5063	88.1591	232	282	328.098	423	375.549	4.2599	2.09082
ENSSSCG00000022427_10_2735487_2735516_m	RGS1	36	33	37.8829	34.5225	36.2027	286	306	404.465	459	431.733	11.9254	3.57597
ENSSSCG00000004625_1_132906039_132906068_p	LEO1	79	81	83.1319	84.737	83.9344	153	186	216.375	279	247.687	2.95096	1.56119
ENSSSCG00000016020_15_98124037_98124066_m	DUSP19	70	76	73.6612	79.5063	76.5837	337	401	476.59	601.5	539.045	7.03863	2.8153
ENSSSCG00000011730_13_108066979_108067008_m	IL12A	107	87	112.596	91.0138	101.805	365	343	516.188	514.5	515.344	5.06206	2.33973
ENSSSCG00000026474_1_13880143_13880172_m	TIAM2	50	63	52.6151	65.9066	59.2608	133	200	188.09	300	244.045	4.11815	2.042
ENSSSCG00000014579_9_240086_240115_p	TMEM41B	35	32	36.8306	33.4763	35.1535	221	239	312.541	358.5	335.521	9.54445	3.25466
ENSSSCG00000001830_7_59288938_59288967_m	ENSSSCG00000001830	20	15	21.0461	15.692	18.369	213	226	301.227	339	320.114	17.4268	4.12324
ENSSSCG00000011563_13_73317982_73318011_p	FANCD2	99	96	104.178	100.429	102.303	241	293	340.825	439.5	390.163	3.81378	1.93122
ENSSSCG00000028214_X_28341826_28341855_p	ENSSSCG00000028214	59	43	62.0859	44.9838	53.5348	238	272	336.583	408	372.291	6.95419	2.79788
ENSSSCG00000004811_1_153511157_153511186_m	PGPEP1L	39	32	41.0398	33.4763	37.2581	95	127	134.35	190.5	162.425	4.35946	2.12415
ENSSSCG00000004625_1_132906037_132906066_m	LEO1	72	88	75.7658	92.0599	83.9129	156	201	220.617	301.5	261.059	3.11107	1.63741
ENSSSCG00000026849_16_36433375_36433404_p	CCNO	38	35	39.9875	36.6148	38.3011	174	192	246.073	288	267.037	6.97203	2.80158
ENSSSCG00000006192_4_70371537_70371566_m	LACTB2	34	32	35.7783	33.4763	34.6273	170	200	240.416	300	270.208	7.80332	2.96409
ALDBSSCT0000008120_156_185_m	LRIG2	14	23	14.7322	24.0611	19.3967	106	127	149.907	190.5	170.203	8.77487	3.13338
ENSSSCG00000003941_6_155209325_155209354_p	SZT2	59	64	62.0859	66.9527	64.5193	332	361	469.519	541.5	505.509	7.83502	2.96994
ENSSSCG00000006252_4_82922535_82922564_m	TMEM68	129	133	135.747	139.136	137.442	132	159	186.676	238.5	212.588	1.54675	0.629243
ENSSSCG00000026443_GL893808.2_31369_31398_p	PIP5K1C	84	59	88.3934	61.722	75.0577	278	328	393.151	492	442.576	5.89647	2.55985
ENSSSCG00000005518_1_293631601_293631630_p	ENSSSCG00000005518	104	82	109.439	85.7831	97.6113	132	133	186.676	199.5	193.088	1.97813	0.984139
ENSSSCG00000015650_9_73711953_73711982_p	MAPKAPK2	91	91	95.7595	95.1984	95.4789	392	383	554.372	574.5	564.436	5.91163	2.56356
ENSSSCG00000022897_12_51338322_51338351_p	OR3A2	68	76	71.5566	79.5063	75.5314	175	211	247.487	316.5	281.994	3.73346	1.90051
ENSSSCG00000006959_4_1444948_1444977_m	ZNF696	13	13	13.6799	13.5998	13.6398	156	228	220.617	342	281.309	20.624	4.36625
ENSSSCG00000008346_3_77337895_77337924_m	APLF	50	52	52.6151	54.3991	53.5071	147	167	207.889	250.5	229.195	4.28345	2.09877
ENSSSCG00000004191_1_34826028_34826057_m	MOXD1	80	78	84.1842	81.5986	82.8914	167	210	236.174	315	275.587	3.32467	1.73321
ENSSSCG00000017914_12_54326861_54326890_p	GLTPD2	30	26	31.5691	27.1995	29.3843	279	325	394.566	487.5	441.033	15.0091	3.90777
ENSSSCG00000023805_GL894998.2_29047_29076_p	C1orf43	149	152	156.793	159.013	157.903	175	201	247.487	301.5	274.494	1.73837	0.797736
ENSSSCG00000003231_6_51693944_51693973_m	NKG7	62	74	65.2428	77.414	71.3284	184	207	260.215	310.5	285.358	4.00062	2.00022
ENSSSCG00000017073_16_75043968_75043997_m	FAM114A2	224	223	235.716	233.288	234.502	211	211	298.399	316.5	307.45	1.31107	0.390749
ENSSSCG00000024133_4_74272416_74272445_m	VCPIP1	57	87	59.9812	91.0138	75.4975	243	291	343.654	436.5	390.077	5.16675	2.36926
ALDBSSCT0000008806_99_128_m	MAG	79	73	83.1319	76.3679	79.7499	179	171	253.144	256.5	254.822	3.19527	1.67594
ENSSSCG00000005606_1_301225182_301225211_m	LMX1B	209	237	219.931	247.934	233.933	136	157	192.333	235.5	213.917	0.914436	-0.129046
ENSSSCG00000002368_7_103693898_103693927_m	LTBP2	52	61	54.7197	63.8143	59.267	326	392	461.034	588	524.517	8.85006	3.14569
ENSSSCG00000011136_10_71352462_71352491_m	FAM208B	35	27	36.8306	28.2457	32.5381	201	208	284.257	312	298.128	9.16243	3.19573
ENSSSCG00000007214_17_39739946_39739975_m	DEFB128	35	30	36.8306	31.3841	34.1073	120	168	169.706	252	210.853	6.18204	2.62808
ENSSSCG00000023121_2_77624482_77624511_p	ABCA7	7	9	7.36612	9.41522	8.39067	89	104	125.865	156	140.933	16.7963	4.07007
ENSSSCG00000026342_4_8971503_8971532_m	ENSSSCG00000026342	123	149	129.433	155.874	142.654	244	263	345.068	394.5	369.784	2.59218	1.37417
ENSSSCG00000004629_1_133199704_133199733_p	LYSMD2	15	12	15.7845	12.5536	14.1691	94	95	132.936	142.5	137.718	9.71961	3.2809
ENSSSCG00000012121_X_11208653_11208682_p	EGFL6	135	143	142.061	149.597	145.829	94	82	132.936	123	127.968	0.87752	-0.188495
ENSSSCG00000024991_8_31964901_31964930_p	KLHL5	71	75	74.7135	78.4602	76.5868	289	348	408.708	522	465.354	6.07616	2.60316
ENSSSCG00000011249_13_25074796_25074825_m	ENSSSCG00000011249	4	5	4.20921	5.23068	4.71994	201	212	284.257	318	301.128	63.7992	5.99547
ENSSSCG00000014250_JH118443.1_103979_104008_m	ENSSSCG00000014250	45	60	47.3536	62.7681	55.0609	165	187	233.345	280.5	256.923	4.66616	2.22223
ENSSSCG00000011255_13_25375673_25375702_m	SLC22A14	55	52	57.8766	54.3991	56.1379	282	340	398.808	510	454.404	8.09443	3.01693
ENSSSCG00000004182_1_34568712_34568741_m	TAAR1	40	51	42.0921	53.3529	47.7225	198	250	280.014	375	327.507	6.86274	2.77878
ENSSSCG00000023819_Y_866909_866938_m	ENSSSCG00000023819	38	42	39.9875	43.9377	41.9626	276	327	390.323	490.5	440.411	10.4953	3.39168
ENSSSCG00000000584_5_55363208_55363237_p	SLCO1A2	103	116	108.387	121.352	114.869	195	236	275.772	354	314.886	2.74125	1.45483
ENSSSCG00000008763_8_22793687_22793716_m	ENSSSCG00000008763	58	67	61.0335	70.0911	65.5623	204	278	288.5	417	352.75	5.38037	2.42771
ENSSSCG00000011625_13_80926937_80926966_m	CHST13	27	41	28.4122	42.8916	35.6519	269	308	380.423	462	421.212	11.8146	3.5625
ENSSSCG00000001063_7_12714600_12714629_m	MYLIP	39	42	41.0398	43.9377	42.4888	167	236	236.174	354	295.087	6.94506	2.79599
ENSSSCG00000021821_12_49801372_49801401_m	MYO1C	45	55	47.3536	57.5375	52.4455	290	332	410.122	498	454.061	8.65776	3.11399
ENSSSCG00000016650_18_37054687_37054716_p	IMMP2L	64	50	67.3474	52.3068	59.8271	174	211	246.073	316.5	281.287	4.70166	2.23317
ENSSSCG00000015631_9_150330265_150330294_m	GRB10	72	82	75.7658	85.7831	80.7745	234	233	330.926	349.5	340.213	4.21189	2.07447
ENSSSCG00000012131_X_12384767_12384796_m	MOSPD2	43	43	45.249	44.9838	45.1164	157	170	222.032	255	238.516	5.28667	2.40236
ENSSSCG00000009488_11_63662049_63662078_m	SLITRK5	15	14	15.7845	14.6459	15.2152	298	341	421.436	511.5	466.468	30.658	4.93819
ENSSSCG00000023257_3_6704097_6704126_m	PDAP1	56	53	58.9289	55.4452	57.1871	184	196	260.215	294	277.108	4.84563	2.27669
ENSSSCG00000026040_9_37813603_37813632_m	ENSSSCG00000026040	41	61	43.1444	63.8143	53.4793	78	86	110.309	129	119.654	2.23739	1.16182
ENSSSCG00000005426_1_276517324_276517353_p	FSD1L	4	3	4.20921	3.13841	3.67381	162	197	229.103	295.5	262.301	71.3976	6.1578
ENSSSCG00000021157_JH118989.1_23131_23160_m	ABCC6	83	85	87.3411	88.9215	88.1313	175	194	247.487	291	269.244	3.05503	1.61119
ENSSSCG00000012570_X_103012450_103012479_m	ENSSSCG00000012570	132	125	138.904	130.767	134.835	192	276	271.529	414	342.765	2.54209	1.34602
ENSSSCG00000009150_8_122242351_122242380_p	HADH	100	81	105.23	84.737	94.9836	193	215	272.943	322.5	297.722	3.13445	1.64821
ENSSSCG00000028031_13_78376364_78376393_m	HDAC11	176	193	185.205	201.904	193.555	216	254	305.47	381	343.235	1.77332	0.826455
ENSSSCG00000001849_7_60254813_60254842_m	ANPEP	8	15	8.41842	15.692	12.0552	394	431	557.2	646.5	601.85	49.9244	5.64167
ENSSSCG00000015276_9_71059480_71059509_m	ETNK2	26	24	27.3599	25.1073	26.2336	192	215	271.529	322.5	297.015	11.3219	3.50105
ENSSSCG00000010834_10_13497538_13497567_m	MIA3	63	61	66.2951	63.8143	65.0547	131	155	185.262	232.5	208.881	3.21085	1.68296
ENSSSCG00000029760_7_106226041_106226070_m	ENSSSCG00000029760	18	9	18.9414	9.41522	14.1783	456	529	644.881	793.5	719.191	50.7246	5.66461
ENSSSCG00000005620_1_302135145_302135174_p	SH2D3C	77	81	81.0273	84.737	82.8821	127	143	179.605	214.5	197.053	2.3775	1.24945
ENSSSCG00000017797_12_48133870_48133899_m	SLC6A4	74	62	77.8704	64.8604	71.3654	99	103	140.007	154.5	147.254	2.06337	1.04501
ENSSSCG00000005426_1_276517320_276517349_m	FSD1L	48	36	50.5105	37.6609	44.0857	174	200	246.073	300	273.037	6.19331	2.63071
ENSSSCG00000011294_13_29181484_29181513_p	FAM198A	0	1	0	1.04614	0.523068	156	184	220.617	276	248.309	474.716	8.89092
ENSSSCG00000015346_9_86210135_86210164_p	ICA1	85	99	89.4457	103.567	96.5066	203	263	287.085	394.5	340.793	3.53129	1.8202
ENSSSCG00000009331_11_7397116_7397145_p	MEDAG	107	104	112.596	108.798	110.697	175	181	247.487	271.5	259.494	2.34417	1.22908
ENSSSCG00000028452_X_47887311_47887340_m	ERAS	23	30	24.203	31.3841	27.7935	184	201	260.215	301.5	280.858	10.1052	3.33702
ENSSSCG00000009963_14_47020035_47020064_m	TPST2	28	41	29.4645	42.8916	36.178	246	265	347.897	397.5	372.698	10.3018	3.36482
ENSSSCG00000010512_14_118147354_118147383_p	SLIT1	27	24	28.4122	25.1073	26.7597	244	298	345.068	447	396.034	14.7996	3.88749
ENSSSCG00000013331_2_34662987_34663016_p	METTL15	82	93	86.2888	97.2906	91.7897	223	262	315.37	393	354.185	3.85865	1.9481
ENSSSCG00000023691_2_146027332_146027361_m	ENSSSCG00000023691	86	83	90.498	86.8293	88.6636	263	338	371.938	507	439.469	4.95659	2.30935
ALDBSSCT0000008365_28_57_p	CRACR2A	82	79	86.2888	82.6447	84.4668	169	238	239.002	357	298.001	3.52803	1.81886
ENSSSCG00000014393_2_149811348_149811377_m	GNPDA1	35	33	36.8306	34.5225	35.6765	101	128	142.836	192	167.418	4.69266	2.23041
ENSSSCG00000013295_2_27737483_27737512_p	TRIM44	134	109	141.009	114.029	127.519	251	236	354.968	354	354.484	2.77986	1.47501
ENSSSCG00000009703_14_17531028_17531057_m	HAND2	109	97	114.701	101.475	108.088	118	166	166.877	249	207.939	1.92379	0.94395
ENSSSCG00000006447_4_99638467_99638496_p	OR10Z1	25	28	26.3076	29.2918	27.7997	289	359	408.708	538.5	473.604	17.0363	4.09054
ENSSSCG00000003331_6_58011640_58011669_m	TNFRSF4	25	36	26.3076	37.6609	31.9842	92	91	130.108	136.5	133.304	4.1678	2.05929
ENSSSCG00000022856_10_34026489_34026518_p	NTRK2	238	245	250.448	256.303	253.376	163	162	230.517	243	236.758	0.934417	-0.0978622
ENSSSCG00000013331_2_34662986_34663015_p	METTL15	61	58	64.1905	60.6759	62.4332	218	282	308.299	423	365.649	5.85665	2.55008
ENSSSCG00000007897_3_32446614_32446643_p	SNN	126	151	132.59	157.966	145.278	155	198	219.203	297	258.102	1.7766	0.829119
ENSSSCG00000021015_12_26417277_26417306_m	COL1A1	122	114	128.381	119.259	123.82	188	203	265.872	304.5	285.186	2.30323	1.20366
ENSSSCG00000010564_14_122358271_122358300_m	POLL	31	31	32.6214	32.4302	32.5258	215	218	304.056	327	315.528	9.70085	3.27811
ENSSSCG00000008638_3_135278332_135278361_m	YWHAQ	55	39	57.8766	40.7993	49.338	183	201	258.801	301.5	280.151	5.67819	2.50543
ENSSSCG00000011815_13_137965913_137965942_m	OSTN	1	2	1.0523	2.09227	1.57229	205	207	289.914	310.5	300.207	190.936	7.57695
ENSSSCT00000022475_3_32_m	CELSR3	79	62	83.1319	64.8604	73.9962	202	212	285.671	318	301.836	4.07907	2.02824
ALDBSSCT0000002085_140_169_p	ARHGEF7	470	444	494.582	464.484	479.533	172	198	243.245	297	270.122	0.563303	-0.828018
ENSSSCG00000020851_GL892520.2_76088_76117_m	MARVELD2	96	116	101.021	121.352	111.186	82	111	115.966	166.5	141.233	1.27023	0.345094
ENSSSCG00000028654_3_44013668_44013697_p	ENSSSCG00000028654	55	56	57.8766	58.5836	58.2301	166	219	234.759	328.5	281.63	4.8365	2.27396
ALDBSSCT0000008890_57_86_p	ENSSSCG00000032352	123	115	129.433	120.306	124.869	123	159	173.948	238.5	206.224	1.65152	0.723793
ENSSSCG00000009359_11_12826212_12826241_m	SUPT20H	39	45	41.0398	47.0761	44.058	128	144	181.019	216	198.51	4.50565	2.17173
ENSSSCG00000003317_6_55575737_55575766_p	ZNF787	205	203	215.722	212.366	214.044	156	197	220.617	295.5	258.059	1.20563	0.269793
ENSSSCG00000002922_6_40820699_40820728_m	THAP8	50	57	52.6151	59.6297	56.1224	130	128	183.848	192	187.924	3.34846	1.7435
ENSSSCG00000012153_X_15345085_15345114_m	RAI2	99	101	104.178	105.66	104.919	271	279	383.252	418.5	400.876	3.82082	1.93388
ENSSSCG00000006009_4_22089801_22089830_m	EXT1	25	26	26.3076	27.1995	26.7535	179	229	253.144	343.5	298.322	11.1508	3.47907
ENSSSCG00000004369_1_81579636_81579665_p	PRDM1	110	115	115.753	120.306	118.029	123	126	173.948	189	181.474	1.53753	0.620617
ENSSSCG00000011083_GL895677.2_95322_95351_m	DNAJC1	43	40	45.249	41.8454	43.5472	206	249	291.328	373.5	332.414	7.63341	2.93233
ENSSSCG00000009390_11_18187063_18187092_p	SPRYD7	49	30	51.5628	31.3841	41.4734	199	188	281.428	282	281.714	6.79264	2.76397
ENSSSCG00000003679_6_91918169_91918198_m	ENSSSCG00000003679	37	42	38.9352	43.9377	41.4364	129	147	182.434	220.5	201.467	4.86207	2.28157
ENSSSCG00000007909_3_34661559_34661588_m	ABAT	41	44	43.1444	46.03	44.5872	108	101	152.735	151.5	152.118	3.41169	1.77049
ENSSSCG00000001772_7_53954684_53954713_p	ANKRD34C	6	7	6.31382	7.32295	6.81838	65	63	91.9239	94.5	93.2119	13.6707	3.77301
ENSSSCG00000005264_1_252235736_252235765_m	ZFAND5	327	309	344.103	323.256	333.679	301	342	425.678	513	469.339	1.40656	0.492168
ENSSSCG00000008606_3_126843964_126843993_m	OSR1	85	93	89.4457	97.2906	93.3682	192	200	271.529	300	285.765	3.06062	1.61382
ENSSSCG00000007099_17_30473214_30473243_p	SCP2D1	37	41	38.9352	42.8916	40.9134	137	119	193.747	178.5	186.124	4.54921	2.18562
ENSSSCG00000004049_1_9411670_9411699_p	ACAT2	15	28	15.7845	29.2918	22.5382	125	126	176.777	189	182.888	8.11461	3.02052
ENSSSCG00000016091_15_115366124_115366153_p	ENSSSCG00000016091	42	44	44.1967	46.03	45.1133	145	171	205.061	256.5	230.78	5.11557	2.3549
ENSSSCG00000013293_2_27119435_27119464_m	COMMD9	70	47	73.6612	49.1684	61.4148	110	115	155.563	172.5	164.032	2.67088	1.41732
ENSSSCG00000001848_7_60232290_60232319_p	MESP2	58	65	61.0335	67.9988	64.5162	110	142	155.563	213	184.282	2.85636	1.51418
ENSSSCG00000003898_6_152407852_152407881_p	MKNK1	86	69	90.498	72.1834	81.3407	143	129	202.233	193.5	197.866	2.43256	1.28248
ALDBSSCT0000004541_127_156_m	OSBPL6	414	452	435.653	472.853	454.253	69	80	97.5807	120	108.79	0.239493	-2.06195
ENSSSCG00000009176_8_129818186_129818215_m	LAMTOR3	43	48	45.249	50.2145	47.7318	170	168	240.416	252	246.208	5.15816	2.36686
ENSSSCG00000012157_X_16500501_16500530_m	PHKA2	55	61	57.8766	63.8143	60.8455	106	109	149.907	163.5	156.703	2.57543	1.36481
ENSSSCG00000000386_5_23013291_23013320_m	ANKRD52	63	74	66.2951	77.414	71.8546	110	106	155.563	159	157.282	2.18889	1.1302
ENSSSCG00000017982_12_55804540_55804569_p	HES7	145	144	152.584	150.644	151.614	125	121	176.777	181.5	179.138	1.18154	0.240674
ENSSSCG00000027663_12_46250980_46251009_p	NLK	113	94	118.91	98.3368	108.623	108	141	152.735	211.5	182.118	1.67659	0.745534
ENSSSCG00000030616_5_45556508_45556537_p	KIAA1551	29	31	30.5168	32.4302	31.4735	125	128	176.777	192	184.388	5.85853	2.55054
ENSSSCG00000024801_GL892638.2_8165_8194_m	TRIM33	175	141	184.153	147.505	165.829	162	189	229.103	283.5	256.301	1.54558	0.628144
ALDBSSCT0000011567_1_30_m	SNX19	40	40	42.0921	41.8454	41.9688	126	149	178.191	223.5	200.845	4.78559	2.2587
ENSSSCG00000017953_12_55279145_55279174_m	FXR2	27	30	28.4122	31.3841	29.8981	78	85	110.309	127.5	118.904	3.97698	1.99167
ENSSSCG00000015659_9_74059313_74059342_m	YOD1	34	24	35.7783	25.1073	30.4428	119	106	168.291	159	163.646	5.37552	2.4264
ENSSSCG00000022446_8_19915234_19915263_m	SEL1L3	11	8	11.5753	8.36909	9.97221	29	28	41.0122	42	41.5061	4.16218	2.05734
ENSSSCG00000028620_4_134572135_134572164_m	ABCD3	29	38	30.5168	39.7532	35.135	176	157	248.902	235.5	242.201	6.89344	2.78522
ENSSSCG00000017553_12_25982054_25982083_m	KAT7	61	65	64.1905	67.9988	66.0946	130	164	183.848	246	214.924	3.25176	1.70122
ENSSSCG00000002391_7_106009508_106009537_m	LRRC74A	54	61	56.8243	63.8143	60.3193	68	86	96.1665	129	112.583	1.86645	0.900301
ENSSSCG00000010402_14_98721246_98721275_m	ZFAND4	109	81	114.701	84.737	99.719	129	194	182.434	291	236.717	2.37384	1.24722
ENSSSCG00000015697_15_19473711_19473740_p	CCNT2	54	52	56.8243	54.3991	55.6117	140	169	197.99	253.5	225.745	4.05931	2.02123
ALDBSSCT0000002623_76_105_p	DCAF1	18	25	18.9414	26.1534	22.5474	131	126	185.262	189	187.131	8.29944	3.05301
ENSSSCG00000004153_JH118751.1_7701_7730_m	PERP	45	42	47.3536	43.9377	45.6457	120	137	169.706	205.5	187.603	4.10998	2.03913
ENSSSCG00000014336_2_146157706_146157735_p	EGR1	55	59	57.8766	61.722	59.7993	102	133	144.25	199.5	171.875	2.87419	1.52316
ENSSSCG00000028840_9_120363070_120363099_m	EZH2	105	95	110.492	99.3829	104.937	135	164	190.919	246	218.459	2.08181	1.05784
ENSSSCG00000006058_4_37696799_37696828_p	RRM2B	95	97	99.9687	101.475	100.722	100	125	141.421	187.5	164.461	1.63282	0.707364
ENSSSCG00000014570_9_532767_532796_m	NRIP3	27	35	28.4122	36.6148	32.5135	203	221	287.085	331.5	309.293	9.51276	3.24986
ENSSSCG00000006030_4_30820526_30820555_m	TRHR	20	14	21.0461	14.6459	17.846	147	151	207.889	226.5	217.195	12.1705	3.60532
ENSSSCG00000023083_16_19429316_19429345_m	ZFR	201	181	211.513	189.351	200.432	142	201	200.818	301.5	251.159	1.25309	0.325491
ENSSSCG00000008537_3_117205693_117205722_m	TRMT61B	59	49	62.0859	51.2607	56.6733	141	152	199.404	228	213.702	3.77077	1.91486
ALDBSSCT0000008827_136_165_p	C19orf47	124	141	130.486	147.505	138.995	104	127	147.078	190.5	168.789	1.21435	0.280185
ALDBSSCT0000002672_77_106_m	HRH1	36	38	37.8829	39.7532	38.818	168	209	237.588	313.5	275.544	7.09835	2.82748
ENSSSCG00000001735_7_50030721_50030750_m	RHAG	136	138	143.113	144.367	143.74	156	161	220.617	241.5	231.059	1.60748	0.684798
ENSSSCG00000027466_3_7920122_7920151_m	PCOLCE	103	107	108.387	111.937	110.162	116	140	164.049	210	187.024	1.69772	0.763602
ENSSSCG00000007859_3_26201640_26201669_m	UMOD	25	20	26.3076	20.9227	23.6151	116	139	164.049	208.5	186.274	7.88792	2.97965
ENSSSCG00000022479_4_37783619_37783648_p	UBR5	83	88	87.3411	92.0599	89.7005	421	605	595.384	907.5	751.442	8.37723	3.06647
ENSSSCG00000006058_4_37696800_37696829_p	RRM2B	103	101	108.387	105.66	107.023	127	166	179.605	249	214.303	2.00239	1.00172
ENSSSCG00000009929_14_43658763_43658792_m	TRPV4	188	177	197.833	185.166	191.499	151	179	213.546	268.5	241.023	1.25861	0.331831
ALDBSSCT0000003843_59_88_p	ZNF664	794	734	835.528	767.864	801.696	88	102	124.451	153	138.725	0.17304	-2.53082
ENSSSCG00000009492_11_69856765_69856794_m	GPR180	36	44	37.8829	46.03	41.9564	187	163	264.458	244.5	254.479	6.06531	2.60058
ENSSSCG00000005481_1_284996612_284996641_p	RGS3	46	54	48.4059	56.4913	52.4486	65	70	91.9239	105	98.4619	1.8773	0.908661
ENSSSCG00000004534_1_114795631_114795660_p	CCDC68	59	61	62.0859	63.8143	62.9501	85	114	120.208	171	145.604	2.31301	1.20977
ENSSSCG00000000095_5_6562485_6562514_m	GTPBP1	22	23	23.1507	24.0611	23.6059	163	171	230.517	256.5	243.508	10.3156	3.36675
ENSSSCG00000011600_13_77573711_77573740_p	SLC6A6	297	332	312.534	347.317	329.925	180	187	254.558	280.5	267.529	0.810878	-0.302444
ENSSSCG00000004262_1_50201655_50201684_m	KPNA5	155	149	163.107	155.874	159.491	107	113	151.321	169.5	160.41	1.00577	0.00829685
ENSSSCG00000017879_12_52454357_52454386_m	SPNS2	38	31	39.9875	32.4302	36.2089	94	120	132.936	180	156.468	4.32126	2.11145
ALDBSSCT0000004516_127_156_p	LRP2	39	44	41.0398	46.03	43.5349	161	166	227.688	249	238.344	5.47479	2.4528
ENSSSCG00000017912_12_54197864_54197893_m	PLD2	65	75	68.3997	78.4602	73.4299	72	107	101.823	160.5	131.162	1.78622	0.836906
ENSSSCG00000015814_15_55061317_55061346_m	TACC1	47	48	49.4582	50.2145	49.8364	68	91	96.1665	136.5	116.333	2.3343	1.22299
ENSSSCG00000026071_17_45164463_45164492_m	DLGAP4	68	67	71.5566	70.0911	70.8238	245	223	346.482	334.5	340.491	4.80758	2.26531
ENSSSCG00000009425_11_23610252_23610281_m	ENSSSCG00000009425	49	58	51.5628	60.6759	56.1193	161	198	227.688	297	262.344	4.67475	2.22489
ENSSSCG00000008060_3_42793073_42793102_m	PDPK1	13	7	13.6799	7.32295	10.5014	135	158	190.919	237	213.959	20.3743	4.34868
ENSSSCG00000023670_GL894216.2_17622_17651_p	MDH1	158	164	166.264	171.566	168.915	119	94	168.291	141	154.646	0.915524	-0.127331
ENSSSCG00000006238_4_81159346_81159375_p	CYP7A1	48	48	50.5105	50.2145	50.3625	74	85	104.652	127.5	116.076	2.30481	1.20465
ENSSSCG00000027577_11_2818924_2818953_p	ATP8A2	16	17	16.8368	17.7843	17.3106	79	101	111.723	151.5	131.611	7.60295	2.92656
ENSSSCG00000006681_4_108993031_108993060_p	TXNIP	28	27	29.4645	28.2457	28.8551	126	135	178.191	202.5	190.345	6.5966	2.72172
ENSSSCG00000009667_14_12491675_12491704_m	GULO	104	84	109.439	87.8754	98.6574	256	257	362.039	385.5	373.769	3.78856	1.92165
ENSSSCG00000016869_16_29335440_29335469_p	ENSSSCG00000016869	5	1	5.26151	1.04614	3.15382	135	148	190.919	222	206.459	65.4632	6.03261
ENSSSCG00000029943_8_103120832_103120861_m	SCLT1	6	11	6.31382	11.5075	8.91065	66	75	93.3381	112.5	102.919	11.5501	3.52983
ENSSSCG00000008495_3_109485064_109485093_m	PRKD3	19	16	19.9937	16.7382	18.366	156	167	220.617	250.5	235.559	12.8258	3.68098
ENSSSCG00000030379_14_53655772_53655801_m	YPEL1	28	21	29.4645	21.9689	25.7167	47	66	66.468	99	82.734	3.21714	1.68578
ENSSSCG00000005373_1_268060913_268060942_m	NANS	47	40	49.4582	41.8454	45.6518	103	120	145.664	180	162.832	3.56682	1.83464
ENSSSCG00000015596_9_143648710_143648739_p	FAM71A	13	15	13.6799	15.692	14.686	112	130	158.392	195	176.696	12.0316	3.58876
ENSSSCG00000015002_9_40224993_40225022_m	ELMOD1	121	119	127.329	124.49	125.909	105	125	148.492	187.5	167.996	1.33426	0.416043
ENSSSCG00000006560_4_104622564_104622593_p	CREB3L4	19	13	19.9937	13.5998	16.7968	101	125	142.836	187.5	165.168	9.83331	3.29768
ENSSSCG00000017416_12_20939302_20939331_m	DHX58	69	51	72.6089	53.3529	62.9809	190	204	268.701	306	287.35	4.5625	2.18982
ENSSSCG00000002859_6_38149924_38149953_p	ANKRD27	62	58	65.2428	60.6759	62.9593	147	199	207.889	298.5	253.195	4.02156	2.00776
ALDBSSCT0000003967_57_86_p	JMJD1C	85	74	89.4457	77.414	83.4299	100	101	141.421	151.5	146.461	1.75549	0.811877
ENSSSCG00000017907_12_54040706_54040735_m	PFN1	37	33	38.9352	34.5225	36.7288	71	98	100.409	147	123.705	3.36805	1.75191
ENSSSCG00000004390_1_84371147_84371176_m	SESN1	44	53	46.3013	55.4452	50.8733	163	144	230.517	216	223.258	4.38852	2.13374
ENSSSCG00000011254_13_25350793_25350822_p	XYLB	19	28	19.9937	29.2918	24.6428	147	141	207.889	211.5	209.695	8.50938	3.08905
ENSSSCG00000007842_3_24445607_24445636_p	SDR42E2	66	77	69.452	80.5525	75.0022	97	89	137.179	133.5	135.339	1.80447	0.851576
ENSSSCG00000028528_GL893460.2_25504_25533_p	ENSSSCG00000011334	97	94	102.073	98.3368	100.205	201	216	284.257	324	304.128	3.03506	1.60173
ALDBSSCT0000003396_159_188_m	CYYR1	324	321	340.946	335.81	338.378	102	139	144.25	208.5	176.375	0.521237	-0.93999
ENSSSCG00000007253_17_41333138_41333167_m	MAPRE1	29	16	30.5168	16.7382	23.6275	83	128	117.38	192	154.69	6.54703	2.71084
ENSSSCG00000026175_2_105779070_105779099_p	FAM81B	1	11	1.0523	11.5075	6.2799	125	123	176.777	184.5	180.638	28.7645	4.84622
ENSSSCG00000026219_4_90697687_90697716_p	DCAF6	72	86	75.7658	89.9677	82.8667	54	81	76.3675	121.5	98.9338	1.19389	0.25567
ENSSSCG00000027688_1_284681571_284681600_p	RNF183	53	37	55.772	38.707	47.2395	151	177	213.546	265.5	239.523	5.0704	2.3421
ALDBSSCT0000012087_84_113_p	MCF2	192	205	202.042	214.458	208.25	113	111	159.806	166.5	163.153	0.783448	-0.35209
ENSSSCG00000006901_4_136072122_136072151_p	EVI5	80	78	84.1842	81.5986	82.8914	201	212	284.257	318	301.128	3.63281	1.86108
ENSSSCG00000009200_8_136033943_136033972_m	ENSSSCG00000009200	69	59	72.6089	61.722	67.1654	76	94	107.48	141	124.24	1.84976	0.88734
ENSSSCG00000010007_14_50478161_50478190_p	MTFP1	19	17	19.9937	17.7843	18.889	215	214	304.056	321	312.528	16.5455	4.04836
ENSSSCG00000010809_10_5015195_5015224_m	BRINP3	40	37	42.0921	38.707	40.3996	119	190	168.291	285	226.646	5.6101	2.48803
ENSSSCG00000010863_10_17371676_17371705_m	AHCTF1	22	36	23.1507	37.6609	30.4058	95	91	134.35	136.5	135.425	4.45393	2.15508
ENSSSCG00000017635_12_36299714_36299743_m	MKS1	75	81	78.9227	84.737	81.8298	166	237	234.759	355.5	295.13	3.60663	1.85065
ENSSSCG00000003385_6_63032760_63032789_m	PARK7	34	17	35.7783	17.7843	26.7813	98	141	138.593	211.5	175.046	6.53615	2.70844
ENSSSCG00000027101_3_33043196_33043225_m	TVP23A	423	405	445.124	423.685	434.404	151	170	213.546	255	234.273	0.539297	-0.890848
ENSSSCG00000027019_13_40209325_40209354_m	CACNA2D3	63	88	66.2951	92.0599	79.1775	140	152	197.99	228	212.995	2.69009	1.42766
ENSSSCG00000002105_7_82858614_82858643_p	OR4E1	23	14	24.203	14.6459	19.4244	145	165	205.061	247.5	226.28	11.6493	3.54217
ENSSSCG00000017317_12_17667939_17667968_m	WNT3	67	68	70.5043	71.1372	70.8208	125	143	176.777	214.5	195.638	2.76244	1.46595
ENSSSCG00000010888_10_22082707_22082736_p	CCDC185	133	127	139.956	132.859	136.408	71	69	100.409	103.5	101.955	0.747425	-0.419999
ENSSSCG00000011854_13_144000109_144000138_m	LRCH3	4	4	4.20921	4.18454	4.19688	159	198	224.86	297	260.93	62.1724	5.9582
ENSSSCG00000004114_1_21237746_21237775_p	RAB32	23	29	24.203	30.3379	27.2704	99	101	140.007	151.5	145.754	5.34474	2.41812
ENSSSCG00000017682_12_39565493_39565522_p	MYO19	20	19	21.0461	19.8766	20.4613	98	99	138.593	148.5	143.546	7.01551	2.81055
ENSSSCG00000008188_3_58117055_58117084_p	MGAT4A	16	25	16.8368	26.1534	21.4951	128	132	181.019	198	189.51	8.81641	3.14019
ENSSSCG00000005725_1_306235278_306235307_m	TTF1	22	14	23.1507	14.6459	18.8983	104	105	147.078	157.5	152.289	8.05836	3.01049
ENSSSCG00000004589_1_125013556_125013585_p	RNF111	32	24	33.6737	25.1073	29.3905	104	80	147.078	120	133.539	4.54362	2.18384
ENSSSCG00000022325_13_189374074_189374103_p	RBM11	49	37	51.5628	38.707	45.1349	79	82	111.723	123	117.361	2.60024	1.37864
ENSSSCG00000015027_9_44434287_44434316_p	HSPB2	237	215	249.396	224.919	237.157	73	96	103.238	144	123.619	0.521252	-0.939947
ENSSSCG00000023747_12_62506866_62506895_m	NCOR1	67	70	70.5043	73.2295	71.8669	113	120	159.806	180	169.903	2.36414	1.24131
ENSSSCG00000007424_17_53672091_53672120_m	TNNC2	102	104	107.335	108.798	108.066	75	64	106.066	96	101.033	0.934915	-0.0970925
ENSSSCG00000015538_9_134552702_134552731_m	KIAA1614	89	106	93.6549	110.89	102.273	107	127	151.321	190.5	170.91	1.67113	0.74082
ENSSSCG00000001702_7_45122795_45122824_p	SLC35B2	70	79	73.6612	82.6447	78.153	240	292	339.411	438	388.706	4.97365	2.31431
ALDBSSCT0000003916_95_124_m	ENSSSCG00000036280	30	22	31.5691	23.015	27.292	110	122	155.563	183	169.282	6.20261	2.63287
ENSSSCG00000006961_4_1360133_1360162_m	LY6H	13	14	13.6799	14.6459	14.1629	104	131	147.078	196.5	171.789	12.1295	3.60045
ENSSSCG00000012130_X_12356158_12356187_p	FANCB	8	6	8.41842	6.27681	7.34762	232	255	328.098	382.5	355.299	48.3556	5.59561
ENSSSCG00000015763_15_43983679_43983708_m	GPM6A	195	199	205.199	208.181	206.69	57	64	80.6102	96	88.3051	0.427234	-1.2269
ENSSSCG00000017170_12_4374964_4374993_m	MGAT5B	125	110	131.538	115.075	123.306	84	79	118.794	118.5	118.647	0.962213	-0.0555722
ALDBSSCT0000004891_45_74_m	CDH18	57	41	59.9812	42.8916	51.4364	141	129	199.404	193.5	196.452	3.81932	1.93332
ENSSSCG00000016579_18_20821500_20821529_p	CCDC136	126	132	132.59	138.09	135.34	148	186	209.304	279	244.152	1.80399	0.85119
ENSSSCG00000014057_2_83026824_83026853_m	FAF2	55	61	57.8766	63.8143	60.8455	153	166	216.375	249	232.687	3.82423	1.93517
ENSSSCG00000001391_7_27278951_27278980_m	CCHCR1	50	47	52.6151	49.1684	50.8918	60	71	84.8528	106.5	95.6764	1.88	0.910731
ENSSSCG00000017614_12_34081352_34081381_m	TRIM25	29	32	30.5168	33.4763	31.9966	111	127	156.978	190.5	173.739	5.42992	2.44093
ENSSSCG00000005504_1_291441241_291441270_p	BRINP1	62	80	65.2428	83.6909	74.4668	113	92	159.806	138	148.903	1.99959	0.999704
ENSSSCG00000003904_6_152628133_152628162_p	LRRC41	11	8	11.5753	8.36909	9.97221	60	57	84.8528	85.5	85.1764	8.54138	3.09447
ENSSSCG00000000978_5_110805246_110805275_p	MLC1	55	65	57.8766	67.9988	62.9377	89	98	125.865	147	136.433	2.16774	1.11619
ENSSSCG00000011230_13_19886277_19886306_p	OSBPL10	93	96	97.8641	100.429	99.1466	80	101	113.137	151.5	132.319	1.33457	0.41638
ENSSSCG00000013429_2_77816662_77816691_p	STK11	14	19	14.7322	19.8766	17.3044	83	80	117.38	120	118.69	6.85894	2.77799
ENSSSCG00000008230_3_62025032_62025061_m	ATOH8	42	38	44.1967	39.7532	41.9749	74	94	104.652	141	122.826	2.92617	1.54901
ENSSSCG00000016975_16_52600662_52600691_m	PTCD2	62	61	65.2428	63.8143	64.5285	74	116	104.652	174	139.326	2.15914	1.11045
ALDBSSCT0000006049_142_171_p	C5orf24	110	114	115.753	119.259	117.506	65	89	91.9239	133.5	112.712	0.959198	-0.0600987
ENSSSCG00000026491_9_77086870_77086899_m	CFAP69	63	56	66.2951	58.5836	62.4393	121	159	171.12	238.5	204.81	3.28014	1.71376
ENSSSCG00000024952_3_1695128_1695157_p	MAD1L1	10	16	10.523	16.7382	13.6306	60	85	84.8528	127.5	106.176	7.78956	2.96154
ENSSSCG00000018034_12_62329085_62329114_m	CENPV	26	23	27.3599	24.0611	25.7105	113	157	159.806	235.5	197.653	7.68764	2.94254
ENSSSCG00000007140_17_35895546_35895575_m	SMOX	31	32	32.6214	33.4763	33.0489	220	263	311.127	394.5	352.813	10.6755	3.41623
ENSSSCG00000006526_4_103423290_103423319_m	TRIM46	47	38	49.4582	39.7532	44.6057	85	115	120.208	172.5	146.354	3.28106	1.71416
ALDBSSCT0000002835_76_105_p	HSPBAP1	92	90	96.8118	94.1522	95.482	96	101	135.765	151.5	143.632	1.50429	0.589079
ENSSSCG00000005188_1_231599034_231599063_p	ZDHHC21	35	31	36.8306	32.4302	34.6304	111	154	156.978	231	193.989	5.60169	2.48586
ENSSSCG00000006890_4_134857466_134857495_m	ABCA4	37	43	38.9352	44.9838	41.9595	76	82	107.48	123	115.24	2.74646	1.45757
ALDBSSCT0000012040_36_65_m	ZDHHC15	110	137	115.753	143.321	129.537	146	161	206.475	241.5	223.988	1.72914	0.790055
ENSSSCG00000025019_2_161452582_161452611_m	ENSSSCG00000031265	20	11	21.0461	11.5075	16.2768	72	99	101.823	148.5	125.162	7.68959	2.94291
ENSSSCG00000000529_5_44765345_44765374_m	DNM1L	40	52	42.0921	54.3991	48.2456	119	130	168.291	195	181.646	3.76502	1.91266
ENSSSCG00000015777_15_51607923_51607952_m	TRAPPC11	17	20	17.8891	20.9227	19.4059	75	83	106.066	124.5	115.283	5.94061	2.57061
ENSSSCG00000025803_13_157376103_157376132_m	C3orf52	34	24	35.7783	25.1073	30.4428	156	159	220.617	238.5	229.559	7.54066	2.91469
ENSSSCG00000011403_13_35972749_35972778_p	HYAL1	95	91	99.9687	95.1984	97.5835	150	164	212.132	246	229.066	2.34738	1.23105
ALDBSSCT0000012087_82_111_m	MCF2	191	182	200.99	190.397	195.693	93	103	131.522	154.5	143.011	0.730791	-0.452469
ENSSSCG00000015814_15_55038954_55038983_m	TACC1	102	112	107.335	117.167	112.251	133	150	188.09	225	206.545	1.84003	0.879729
ENSSSCG00000017647_12_36460264_36460293_m	PPM1E	35	36	36.8306	37.6609	37.2457	85	84	120.208	126	123.104	3.30519	1.72473
ENSSSCG00000024585_13_117158558_117158587_m	ACTRT3	12	10	12.6276	10.4614	11.5445	126	128	178.191	192	185.095	16.0332	4.00299
ENSSSCG00000028616_8_53082196_53082225_m	ENSSSCG00000028616	21	21	22.0984	21.9689	22.0336	89	82	125.865	123	124.433	5.6474	2.49759
ENSSSCG00000028208_2_56848584_56848613_m	ENSSSCG00000035777	69	58	72.6089	60.6759	66.6424	45	73	63.6396	109.5	86.5698	1.29902	0.377424
ENSSSCG00000006037_4_33451005_33451034_m	OXR1	103	113	108.387	118.213	113.3	44	47	62.2254	70.5	66.3627	0.585724	-0.771707
ENSSSCG00000026268_14_86808280_86808309_m	DLG5	11	11	11.5753	11.5075	11.5414	86	131	121.622	196.5	159.061	13.7818	3.78469
ENSSSCG00000007359_17_49441146_49441175_p	LPIN3	22	20	23.1507	20.9227	22.0367	64	69	90.5097	103.5	97.0048	4.40197	2.13815
ENSSSCG00000013419_2_77511993_77512022_p	R3HDM4	126	99	132.59	103.567	118.079	66	60	93.3381	90	91.669	0.776338	-0.365243
ENSSSCG00000011653_13_84587530_84587559_m	PCCB	9	24	9.47072	25.1073	17.289	69	83	97.5807	124.5	111.04	6.42261	2.68316
ENSSSCG00000015359_9_94585707_94585736_m	SOSTDC1	70	56	73.6612	58.5836	66.1224	92	94	130.108	141	135.554	2.05004	1.03566
ENSSSCG00000026402_2_72455185_72455214_m	ENSSSCG00000026402	30	37	31.5691	38.707	35.1381	51	75	72.1249	112.5	92.3124	2.62714	1.39349
ENSSSCG00000007291_17_43705380_43705409_m	EDEM2	50	60	52.6151	62.7681	57.6916	109	159	154.149	238.5	196.325	3.403	1.76681
ENSSSCG00000017109_16_82784697_82784726_m	ADAMTS16	18	23	18.9414	24.0611	21.5013	114	122	161.22	183	172.11	8.00465	3.00084
ENSSSCG00000022797_15_63430864_63430893_m	PPP1R3B	35	19	36.8306	19.8766	28.3536	78	101	110.309	151.5	130.904	4.61685	2.20691
ENSSSCG00000025527_17_17683134_17683163_p	ENSSSCG00000025527	14	15	14.7322	15.692	15.2121	60	63	84.8528	94.5	89.6764	5.89506	2.55951
ENSSSCG00000021213_1_201220385_201220414_m	TMX1	16	20	16.8368	20.9227	18.8798	131	144	185.262	216	200.631	10.6268	3.40963
ENSSSCG00000013482_2_75776490_75776519_m	C19orf71	70	76	73.6612	79.5063	76.5837	45	34	63.6396	51	57.3198	0.748459	-0.418005
ALDBSSCT0000009014_78_107_p	ENSSSCG00000033101	48	61	50.5105	63.8143	57.1624	58	50	82.0244	75	78.5122	1.37349	0.45785
ENSSSCG00000025649_9_44264011_44264040_m	SIK2	115	113	121.015	118.213	119.614	110	139	155.563	208.5	182.032	1.52183	0.605803
ENSSSCG00000006754_4_116068517_116068546_m	AMPD1	94	95	98.9164	99.3829	99.1497	113	123	159.806	184.5	172.153	1.73629	0.796012
ENSSSCG00000013419_2_77511994_77512023_p	R3HDM4	95	87	99.9687	91.0138	95.4913	55	56	77.7817	84	80.8909	0.847102	-0.239392
ENSSSCG00000016892_16_34781776_34781805_m	FST	152	163	159.95	170.52	165.235	92	99	130.108	148.5	139.304	0.843065	-0.246285
ENSSSCG00000003559_6_77611765_77611794_p	ARID1A	42	53	44.1967	55.4452	49.821	58	56	82.0244	84	83.0122	1.66621	0.736571
ENSSSCG00000026347_GL892449.1_77703_77732_m	NRF1	41	38	43.1444	39.7532	41.4488	114	150	161.22	225	193.11	4.65901	2.22002
ENSSSCG00000004552_1_118519123_118519152_m	TRIP4	35	45	36.8306	47.0761	41.9533	81	112	114.551	168	141.276	3.36745	1.75165
ENSSSCG00000026732_7_27970112_27970141_p	ENSSSCG00000023611	8	4	8.41842	4.18454	6.30148	85	126	120.208	189	154.604	24.5346	4.61674
ENSSSCG00000017362_12_19336047_19336076_m	ATXN7L3	72	74	75.7658	77.414	76.5899	84	94	118.794	141	129.897	1.69601	0.762141
ENSSSCG00000012596_X_109216024_109216053_m	LUZP4	116	108	122.067	112.983	117.525	109	119	154.149	178.5	166.325	1.41523	0.501036
ENSSSCG00000014289_2_140655252_140655281_m	UQCRQ	38	37	39.9875	38.707	39.3473	67	88	94.7523	132	113.376	2.88142	1.52678
ENSSSCG00000001476_7_29755106_29755135_m	HSD17B8	151	143	158.898	149.597	154.248	152	162	214.96	243	228.98	1.4845	0.569975
ENSSSCG00000017608_12_32792119_32792148_m	ENSSSCG00000017608	18	24	18.9414	25.1073	22.0244	71	99	100.409	148.5	124.455	5.65077	2.49845
ENSSSCG00000029577_2_83140020_83140049_p	NOP16	57	43	59.9812	44.9838	52.4825	125	120	176.777	180	178.388	3.399	1.76511
ENSSSCG00000004467_JH118852.1_23344_23373_m	ELOVL4	42	53	44.1967	55.4452	49.821	49	60	69.2965	90	79.6482	1.59869	0.67689
ENSSSCG00000010850_10_16256343_16256372_p	ENAH	21	31	22.0984	32.4302	27.2643	125	159	176.777	238.5	207.638	7.61576	2.92899
ENSSSCG00000000231_5_17837513_17837542_p	ANKRD33	80	81	84.1842	84.737	84.4606	64	80	90.5097	120	105.255	1.2462	0.317536
ENSSSCG00000028882_5_47401848_47401877_m	TMTC1	73	81	76.8181	84.737	80.7775	77	114	108.894	171	139.947	1.7325	0.792857
ENSSSCG00000030565_9_39467204_39467233_m	GRIA4	61	58	64.1905	60.6759	62.4332	103	118	145.664	177	161.332	2.58408	1.36965
ENSSSCG00000024434_GL892959.1_11310_11339_m	AP2B1	57	45	59.9812	47.0761	53.5287	55	56	77.7817	84	80.8909	1.51117	0.595665
ENSSSCG00000009261_8_148230337_148230366_p	CSN2	45	35	47.3536	36.6148	41.9842	55	43	77.7817	64.5	71.1409	1.69447	0.760833
ENSSSCG00000015079_9_49724814_49724843_p	BACE1	130	121	136.799	126.582	131.691	110	114	155.563	171	163.282	1.23989	0.310208
ENSSSCG00000025408_13_28364559_28364588_m	ULK4	21	19	22.0984	19.8766	20.9875	93	107	131.522	160.5	146.011	6.95705	2.79848
ENSSSCG00000015874_15_71726910_71726939_p	ACVR1	62	52	65.2428	54.3991	59.8209	102	122	144.25	183	163.625	2.73525	1.45167
ENSSSCG00000029875_6_41268876_41268905_p	ZNF461	62	49	65.2428	51.2607	58.2517	71	101	100.409	151.5	125.955	2.16225	1.11253
ENSSSCG00000004684_1_141486254_141486283_m	SPG11	532	562	559.825	587.928	573.877	52	75	73.5391	112.5	93.0196	0.16209	-2.62513
ENSSSCG00000027681_GL895238.2_61880_61909_p	ZFR	38	38	39.9875	39.7532	39.8703	103	123	145.664	184.5	165.082	4.14047	2.0498
ENSSSCG00000024859_15_150066674_150066703_m	AGAP1	19	23	19.9937	24.0611	22.0274	84	116	118.794	174	146.397	6.64612	2.73251
ENSSSCG00000012586_X_106099512_106099541_m	ALG13	85	96	89.4457	100.429	94.9374	76	97	107.48	145.5	126.49	1.33235	0.413977
ENSSSCG00000022197_15_65696160_65696189_p	HS6ST1	18	21	18.9414	21.9689	20.4551	59	70	83.4386	105	94.2193	4.60614	2.20356
ALDBSSCT0000002720_60_89_m	ZBTB38	20	25	21.0461	26.1534	23.5997	67	109	94.7523	163.5	129.126	5.47151	2.45194
ENSSSCG00000023805_GL894998.2_34224_34253_m	C1orf43	64	55	67.3474	57.5375	62.4424	36	62	50.9117	93	71.9558	1.15236	0.204586
ENSSSCG00000029249_5_108177927_108177956_p	NAV3	56	38	58.9289	39.7532	49.3411	106	145	149.907	217.5	183.703	3.72313	1.89652
ENSSSCG00000015923_15_84422220_84422249_m	NOSTRIN	3	3	3.15691	3.13841	3.14766	60	65	84.8528	97.5	91.1764	28.9664	4.85631
ENSSSCG00000025854_X_127080290_127080319_m	MMGT1	50	67	52.6151	70.0911	61.3531	122	147	172.534	220.5	196.517	3.20305	1.67945
ENSSSCG00000010475_14_114202221_114202250_p	CYP26A1	94	98	98.9164	102.521	100.719	28	35	39.598	52.5	46.049	0.457203	-1.12909
ENSSSCG00000017192_12_5368186_5368215_p	EVPL	69	67	72.6089	70.0911	71.35	83	117	117.38	175.5	146.44	2.05242	1.03732
ENSSSCG00000016822_16_20782658_20782687_p	AMACR	116	111	122.067	116.121	119.094	69	97	97.5807	145.5	121.54	1.02054	0.0293338
ALDBSSCT0000005525_94_123_p	DPY19L1	182	174	191.519	182.028	186.773	183	174	258.801	261	259.901	1.39153	0.476671
ENSSSCG00000028798_GL893191.2_73638_73667_m	NCOA2	50	54	52.6151	56.4913	54.5532	94	113	132.936	169.5	151.218	2.77194	1.47089
ALDBSSCT0000003904_83_112_m	THOC5	239	257	251.5	268.857	260.179	48	43	67.8823	64.5	66.1911	0.254406	-1.97479
ENSSSCG00000011813_13_136698190_136698219_p	P3H2	117	106	123.119	110.89	117.005	74	80	104.652	120	112.326	0.96001	-0.0588782
ENSSSCG00000028882_5_47401849_47401878_m	TMTC1	61	69	64.1905	72.1834	68.1869	100	108	141.421	162	151.711	2.22492	1.15376
ENSSSCG00000003219_6_51160334_51160363_m	FAM71E1	136	140	143.113	146.459	144.786	56	56	79.196	84	81.598	0.563576	-0.827318
ENSSSCG00000015259_9_67621151_67621180_p	B3GAT1	29	20	30.5168	20.9227	25.7197	93	108	131.522	162	146.761	5.70616	2.51252
ENSSSCG00000006805_4_120093020_120093049_m	PROK1	351	323	369.358	337.902	353.63	56	57	79.196	85.5	82.348	0.232865	-2.10244
ENSSSCG00000025284_6_17369460_17369489_p	COQ9	83	99	87.3411	103.567	95.4543	18	27	25.4558	40.5	32.9779	0.345484	-1.53331
ENSSSCG00000025416_13_35566244_35566273_p	CAMKV	34	35	35.7783	36.6148	36.1965	111	98	156.978	147	151.989	4.19899	2.07004
ENSSSCG00000011399_13_35907074_35907103_p	GNAI2	38	40	39.9875	41.8454	40.9165	64	83	90.5097	124.5	107.505	2.62742	1.39365
ENSSSCG00000001764_7_53376401_53376430_p	SH2D7	82	74	86.2888	77.414	81.8514	58	80	82.0244	120	101.012	1.23409	0.30345
ENSSSCG00000022227_2_61866232_61866261_m	BRD4	33	21	34.726	21.9689	28.3474	102	136	144.25	204	174.125	6.14253	2.61883
ENSSSCG00000003454_6_68671708_68671737_m	KAZN	15	14	15.7845	14.6459	15.2152	116	143	164.049	214.5	189.274	12.4398	3.63689
ENSSSCG00000002259_7_94554079_94554108_m	ENSSSCG00000002259	56	59	58.9289	61.722	60.3255	113	97	159.806	145.5	152.653	2.53049	1.33942
ENSSSCG00000014950_9_29857695_29857724_p	VSTM5	40	22	42.0921	23.015	32.5535	72	68	101.823	102	101.912	3.13059	1.64643
ENSSSCG00000024517_7_71776532_71776561_p	AKAP6	28	29	29.4645	30.3379	29.9012	103	98	145.664	147	146.332	4.89385	2.29097
ENSSSCG00000006274_4_87186049_87186078_p	PRKDC	37	33	38.9352	34.5225	36.7288	58	81	82.0244	121.5	101.762	2.77063	1.47022
ENSSSCG00000010219_14_70630605_70630634_p	ARID5B	39	43	41.0398	44.9838	43.0118	273	72	386.08	108	247.04	5.74354	2.52194
ENSSSCG00000002573_7_132100086_132100115_m	ENSSSCG00000002573	4	6	4.20921	6.27681	5.24301	96	97	135.765	145.5	140.632	26.8228	4.74539
ENSSSCG00000001759_7_53228613_53228642_m	DNAJA4	47	45	49.4582	47.0761	48.2672	129	142	182.434	213	197.717	4.0963	2.03432
ENSSSCG00000000418_5_24051949_24051978_m	TAC3	85	83	89.4457	86.8293	88.1375	100	108	141.421	162	151.711	1.7213	0.783495
ENSSSCG00000016295_15_147371404_147371433_m	NGEF	36	43	37.8829	44.9838	41.4334	68	74	96.1665	111	103.583	2.5	1.32193
ENSSSCG00000013461_2_76848915_76848944_m	PEAK3	33	43	34.726	44.9838	39.8549	59	76	83.4386	114	98.7193	2.47697	1.30857
ENSSSCG00000025529_13_44478640_44478669_m	FAM3D	44	51	46.3013	53.3529	49.8271	93	106	131.522	159	145.261	2.9153	1.54364
ENSSSCG00000001000_7_2519342_2519371_p	ECI2	50	51	52.6151	53.3529	52.984	106	117	149.907	175.5	162.703	3.0708	1.61861
ENSSSCG00000002482_7_122936904_122936933_p	ENSSSCG00000002482	25	20	26.3076	20.9227	23.6151	32	32	45.2548	48	46.6274	1.97447	0.981466
ENSSSCG00000015733_15_35290358_35290387_m	GLI2	94	80	98.9164	83.6909	91.3037	74	94	104.652	141	122.826	1.34525	0.42787
ENSSSCG00000000005_5_498952_498981_m	CDPF1	87	96	91.5503	100.429	95.9897	73	79	103.238	118.5	110.869	1.15501	0.207902
ALDBSSCT0000007985_65_94_p	YTHDF3	412	376	433.549	393.347	413.448	63	77	89.0955	115.5	102.298	0.247426	-2.01493
ENSSSCG00000028244_3_43395167_43395196_p	ECM2	80	75	84.1842	78.4602	81.3222	65	67	91.9239	100.5	96.2119	1.1831	0.242567
ENSSSCG00000015512_9_130015653_130015682_p	PAPPA2	53	69	55.772	72.1834	63.9777	121	124	171.12	186	178.56	2.79097	1.48077
ENSSSCG00000016637_18_32282822_32282851_p	TFEC	28	35	29.4645	36.6148	33.0396	95	140	134.35	210	172.175	5.21117	2.38161
ENSSSCG00000009144_8_121606689_121606718_p	ETNPPL	14	22	14.7322	23.015	18.8736	89	97	125.865	145.5	135.683	7.18901	2.84579
ENSSSCG00000011246_13_24863466_24863495_p	VILL	78	83	82.0796	86.8293	84.4544	102	118	144.25	177	160.625	1.90191	0.92745
ENSSSCG00000024125_11_18285173_18285202_p	KPNA3	59	55	62.0859	57.5375	59.8117	74	63	104.652	94.5	99.5759	1.66482	0.73537
ENSSSCG00000020963_9_119466952_119466981_m	EPDR1	34	47	35.7783	49.1684	42.4733	37	46	52.3259	69	60.663	1.42826	0.514258
ENSSSCG00000014581_9_1506701_1506730_p	TUB	15	13	15.7845	13.5998	14.6922	76	68	107.48	102	104.74	7.12898	2.8337
ENSSSCG00000026661_18_1085119_1085148_p	PTPRN2	29	27	30.5168	28.2457	29.3812	48	46	67.8823	69	68.4411	2.32942	1.21997
ENSSSCG00000010416_14_100716973_100717002_p	ZNF32	40	45	42.0921	47.0761	44.5841	33	54	46.669	81	63.8345	1.43178	0.517807
ENSSSCG00000012816_X_143109788_143109817_m	MTCP1	14	14	14.7322	14.6459	14.6891	60	73	84.8528	109.5	97.1764	6.61556	2.72586
ENSSSCG00000010429_14_106279651_106279680_m	PRKG1	25	15	26.3076	15.692	20.9998	66	115	93.3381	172.5	132.919	6.32954	2.6621
ENSSSCG00000008427_3_98959830_98959859_m	KCNK12	47	63	49.4582	65.9066	57.6824	98	78	138.593	117	127.796	2.21552	1.14765
ENSSSCG00000015607_9_145637593_145637622_p	HHAT	74	76	77.8704	79.5063	78.6884	39	31	55.1543	46.5	50.8272	0.64593	-0.63055
ENSSSCG00000003523_6_74558247_74558276_p	EPHA8	128	132	134.695	138.09	136.392	43	59	60.8112	88.5	74.6556	0.547359	-0.86944
ENSSSCG00000004213_1_39211384_39211413_p	ENSSSCG00000004213	59	55	62.0859	57.5375	59.8117	51	55	72.1249	82.5	77.3124	1.2926	0.370274
ENSSSCG00000017267_12_13153105_13153134_m	APOH	204	213	214.67	222.827	218.748	107	141	151.321	211.5	181.41	0.829311	-0.270015
ENSSSCG00000016069_15_111622894_111622923_m	CCDC150	66	71	69.452	74.2756	71.8638	85	118	120.208	177	148.604	2.06786	1.04814
ENSSSCG00000017802_12_48732924_48732953_p	BHLHA9	90	79	94.7072	82.6447	88.676	61	86	86.267	129	107.634	1.21378	0.279512
ENSSSCG00000002963_6_43029148_43029177_m	EIF3K	335	304	352.521	318.025	335.273	83	115	117.38	172.5	144.94	0.432304	-1.20988
ENSSSCG00000015013_9_42986025_42986054_m	RDX	12	10	12.6276	10.4614	11.5445	36	33	50.9117	49.5	50.2058	4.3489	2.12065
ENSSSCG00000015092_9_50672816_50672845_p	CD3E	22	22	23.1507	23.015	23.0828	23	37	32.5269	55.5	44.0135	1.90676	0.931125
ENSSSCG00000008141_3_50754384_50754413_m	ST6GAL2	61	52	64.1905	54.3991	59.2948	138	160	195.161	240	217.581	3.66948	1.87557
ENSSSCG00000022227_2_61866231_61866260_m	BRD4	31	37	32.6214	38.707	35.6642	115	108	162.635	162	162.317	4.55127	2.18627
ENSSSCG00000008434_3_99616700_99616729_m	TTC7A	40	35	42.0921	36.6148	39.3534	147	170	207.889	255	231.445	5.88118	2.55611
ENSSSCG00000004673_1_141091471_141091500_m	SLC28A2	60	50	63.1382	52.3068	57.7225	84	94	118.794	141	129.897	2.25037	1.17016
ENSSSCG00000008166_3_55465237_55465266_m	CREG2	18	10	18.9414	10.4614	14.7014	102	101	144.25	151.5	147.875	10.0586	3.33035
ENSSSCG00000000740_5_69552165_69552194_p	TEX52	39	35	41.0398	36.6148	38.8273	65	64	91.9239	96	93.9619	2.42	1.27501
ENSSSCG00000030362_13_145222192_145222221_p	ENSSSCG00000030362	70	75	73.6612	78.4602	76.0607	70	102	98.9949	153	125.997	1.65654	0.728172
ENSSSCG00000023584_9_119584344_119584373_m	ENSSSCG00000023584	68	58	71.5566	60.6759	66.1162	64	70	90.5097	105	97.7548	1.47853	0.564164
ENSSSCG00000006679_4_108745945_108745974_p	ENSSSCG00000006679	32	28	33.6737	29.2918	31.4827	54	50	76.3675	75	75.6838	2.40398	1.26542
ENSSSCG00000011747_13_117970167_117970196_m	CLDN11	22	21	23.1507	21.9689	22.5598	50	45	70.7107	67.5	69.1053	3.06321	1.61505
ALDBSSCT0000009754_38_67_m	SUPT3H	82	100	86.2888	104.614	95.4512	53	79	74.9533	118.5	96.7267	1.01336	0.0191503
ENSSSCG00000016613_18_26598719_26598748_p	AASS	14	18	14.7322	18.8304	16.7813	73	79	103.238	118.5	110.869	6.60667	2.72392
ENSSSCG00000022496_15_83631477_83631506_m	STK39	118	110	124.172	115.075	119.623	112	114	158.392	171	164.696	1.37679	0.461307
ENSSSCG00000024254_2_73216324_73216353_p	ALKBH7	36	34	37.8829	35.5686	36.7258	100	123	141.421	184.5	162.961	4.43723	2.14966
ENSSSCG00000015581_9_141736574_141736603_m	CENPF	56	65	58.9289	67.9988	63.4639	90	97	127.279	145.5	136.39	2.14909	1.10373
ENSSSCG00000011367_13_34853779_34853808_m	ARIH2	47	43	49.4582	44.9838	47.221	139	155	196.576	232.5	214.538	4.54327	2.18373
ENSSSCG00000028484_13_136987072_136987101_m	CLDN1	20	16	21.0461	16.7382	18.8921	74	99	104.652	148.5	126.576	6.69993	2.74415
ENSSSCG00000024089_2_112821543_112821572_p	C5orf30	54	71	56.8243	74.2756	65.55	126	126	178.191	189	183.595	2.80085	1.48586
ENSSSCG00000017900_12_53990782_53990811_p	KIF1C	82	113	86.2888	118.213	102.251	69	67	97.5807	100.5	99.0404	0.9686	-0.0460274
ENSSSCG00000016496_18_9675613_9675642_p	ADCK2	75	50	78.9227	52.3068	65.6147	94	106	132.936	159	145.968	2.22462	1.15356
ENSSSCG00000016592_18_21695795_21695824_p	FSCN3	38	40	39.9875	41.8454	40.9165	124	109	175.362	163.5	169.431	4.14091	2.04995
ENSSSCG00000009243_8_144704302_144704331_p	THAP9	57	50	59.9812	52.3068	56.144	101	84	142.836	126	134.418	2.39416	1.25952
ENSSSCG00000017834_12_50542688_50542717_m	ENSSSCG00000017834	133	125	139.956	130.767	135.362	35	41	49.4975	61.5	55.4987	0.410004	-1.28629
ENSSSCG00000026420_GL893916.2_142495_142524_m	ENSSSCG00000001810	82	74	86.2888	77.414	81.8514	59	59	83.4386	88.5	85.9693	1.05031	0.070814
ENSSSCG00000023241_14_65738178_65738207_p	ENSSSCG00000028345	12	19	12.6276	19.8766	16.2521	59	69	83.4386	103.5	93.4693	5.75121	2.52387
ENSSSCG00000017940_3_139941673_139941702_p	GPS2	55	48	57.8766	50.2145	54.0456	58	64	82.0244	96	89.0122	1.64698	0.719826
ENSSSCG00000016877_16_29706471_29706500_p	NNT	52	38	54.7197	39.7532	47.2364	54	63	76.3675	94.5	85.4338	1.80864	0.854906
ENSSSCG00000014780_9_6537599_6537628_p	TRIM21	90	82	94.7072	85.7831	90.2452	87	96	123.037	144	133.518	1.47951	0.565116
ALDBSSCT0000010488_157_186_m	NMU	78	79	82.0796	82.6447	82.3622	77	119	108.894	178.5	143.697	1.7447	0.802979
ENSSSCG00000010648_14_135630857_135630886_p	CCDC186	24	23	25.2553	24.0611	24.6582	50	73	70.7107	109.5	90.1053	3.65417	1.86955
ENSSSCG00000014036_2_81919244_81919273_p	TMED9	49	37	51.5628	38.707	45.1349	61	73	86.267	109.5	97.8835	2.16869	1.11682
ENSSSCG00000001711_7_47000336_47000365_m	CLIC5	29	27	30.5168	28.2457	29.3812	39	45	55.1543	67.5	61.3272	2.08729	1.06163
ENSSSCG00000023754_6_132612286_132612315_p	ENSSSCG00000023754	12	11	12.6276	11.5075	12.0676	65	73	91.9239	109.5	100.712	8.34567	3.06103
ENSSSCG00000009419_11_22558126_22558155_m	GPALPP1	31	43	32.6214	44.9838	38.8026	42	52	59.397	78	68.6985	1.77046	0.824125
ENSSSCG00000017141_12_1502725_1502754_m	AATK	102	97	107.335	101.475	104.405	102	124	144.25	186	165.125	1.58158	0.661367
ENSSSCG00000026894_18_51024819_51024848_m	NFE2L3	81	78	85.2365	81.5986	83.4175	53	40	74.9533	60	67.4767	0.808902	-0.305962
ENSSSCG00000011547_13_73142055_73142084_m	MTMR14	63	89	66.2951	93.1061	79.7006	42	44	59.397	66	62.6985	0.786675	-0.346159
ENSSSCG00000010248_14_78086751_78086780_m	KIF1BP	10	15	10.523	15.692	13.1075	51	72	72.1249	108	90.0624	6.87105	2.78053
ENSSSCG00000007623_3_6693825_6693854_m	BUD31	5	8	5.26151	8.36909	6.8153	45	38	63.6396	57	60.3198	8.85065	3.14578
ENSSSCG00000007943_3_38931089_38931118_m	NMRAL1	73	43	76.8181	44.9838	60.901	47	57	66.468	85.5	75.984	1.24767	0.319231
ENSSSCG00000013473_2_75940931_75940960_m	GNA15	78	91	82.0796	95.1984	88.639	43	51	60.8112	76.5	68.6556	0.774553	-0.368564
ALDBSSCT0000011272_18_47_p	ENSSSCG00000023886	136	133	143.113	139.136	141.125	95	98	134.35	147	140.675	0.996815	-0.00460208
ENSSSCG00000029125_2_145752693_145752722_p	FAM13B	39	56	41.0398	58.5836	49.8117	40	32	56.5685	48	52.2843	1.04964	0.0698923
ENSSSCG00000007830_3_22565324_22565353_p	RBBP6	95	93	99.9687	97.2906	98.6297	69	70	97.5807	105	101.29	1.02698	0.0384032
ENSSSCG00000025876_14_77511564_77511593_m	PBLD	70	63	73.6612	65.9066	69.7839	59	51	83.4386	76.5	79.9693	1.14596	0.196553
ENSSSCG00000003524_6_74612231_74612260_m	C1QA	21	39	22.0984	40.7993	31.4488	26	42	36.7696	63	49.8848	1.58622	0.665594
ENSSSCG00000013232_2_16168707_16168736_m	MTCH2	19	19	19.9937	19.8766	19.9352	23	29	32.5269	43.5	38.0135	1.90685	0.931195
ENSSSCG00000017198_12_5480294_5480323_p	ACOX1	25	34	26.3076	35.5686	30.9381	80	72	113.137	108	110.569	3.57386	1.83748
ENSSSCG00000002046_7_81757504_81757533_m	ENSSSCG00000002046	23	25	24.203	26.1534	25.1782	70	77	98.9949	115.5	107.247	4.25954	2.0907
ALDBSSCT0000009752_84_113_p	HSP90AB1	65	63	68.3997	65.9066	67.1531	101	87	142.836	130.5	136.668	2.03517	1.02515
ENSSSCG00000010903_10_25357907_25357936_m	LHX9	40	45	42.0921	47.0761	44.5841	52	45	73.5391	67.5	70.5196	1.58172	0.661494
ENSSSCG00000023584_9_119584346_119584375_p	ENSSSCG00000023584	58	72	61.0335	75.3218	68.1777	77	58	108.894	87	97.9472	1.43665	0.522705
ENSSSCG00000007286_17_43496447_43496476_m	ACSS2	99	103	104.178	107.752	105.965	54	74	76.3675	111	93.6838	0.884101	-0.177716
ENSSSCG00000027311_GL893789.2_3570_3599_m	NEBL	75	61	78.9227	63.8143	71.3685	33	31	46.669	46.5	46.5845	0.652732	-0.615436
ENSSSCG00000011306_13_30784701_30784730_m	ZNF502	43	32	45.249	33.4763	39.3627	16	20	22.6274	30	26.3137	0.668494	-0.581014
ENSSSCG00000004206_1_37339228_37339257_p	ARHGAP18	27	35	28.4122	36.6148	32.5135	61	52	86.267	78	82.1335	2.52614	1.33693
ENSSSCG00000002859_6_38151386_38151415_p	ANKRD27	20	17	21.0461	17.7843	19.4152	81	64	114.551	96	105.276	5.42234	2.43891
ENSSSCG00000009958_14_46803094_46803123_m	SEZ6L	11	17	11.5753	17.7843	14.6798	60	83	84.8528	124.5	104.676	7.13063	2.83403
ENSSSCG00000008883_8_50868999_50869028_p	ENSSSCG00000008883	76	75	79.975	78.4602	79.2176	65	64	91.9239	96	93.9619	1.18612	0.246256
ALDBSSCT0000003196_141_170_m	GP9	65	59	68.3997	61.722	65.0608	84	80	118.794	120	119.397	1.83516	0.875905
ENSSSCG00000026009_5_65991023_65991052_p	ENSSSCG00000026009	38	44	39.9875	46.03	43.0087	106	127	149.907	190.5	170.203	3.95741	1.98456
ENSSSCG00000006497_4_102697286_102697315_p	MEX3A	59	55	62.0859	57.5375	59.8117	90	99	127.279	148.5	137.89	2.3054	1.20502
ALDBSSCT0000010667_74_103_p	THAP9	891	1035	937.602	1082.75	1010.18	42	39	59.397	58.5	58.9485	0.0583547	-4.09901
ENSSSCG00000009825_14_33838217_33838246_p	PPTC7	54	50	56.8243	52.3068	54.5656	27	45	38.1838	67.5	52.8419	0.968411	-0.0463089
ENSSSCG00000027479_JH118486.1_79593_79622_p	RELA	74	67	77.8704	70.0911	73.9807	16	21	22.6274	31.5	27.0637	0.365821	-1.45079
ENSSSCG00000027808_17_13801703_13801732_m	PSD3	58	69	61.0335	72.1834	66.6085	51	78	72.1249	117	94.5624	1.41968	0.505562
ENSSSCG00000009270_11_118885_118914_p	IFT88	19	21	19.9937	21.9689	20.9813	42	45	59.397	67.5	63.4485	3.02405	1.59648
ALDBSSCT0000005910_87_116_p	ENSSSCG00000040187	76	68	79.975	71.1372	75.5561	95	110	134.35	165	149.675	1.98098	0.986214
ENSSSCG00000029448_12_58078338_58078367_m	TMEM220	56	73	58.9289	76.3679	67.6484	49	53	69.2965	79.5	74.3982	1.09978	0.137212
ENSSSCG00000024403_7_28005313_28005342_p	PRRT1	47	53	49.4582	55.4452	52.4517	91	97	128.693	145.5	137.097	2.61377	1.38613
ENSSSCG00000007868_3_27037006_27037035_m	TMC5	23	22	24.203	23.015	23.609	34	53	48.0833	79.5	63.7916	2.70201	1.43403
ENSSSCG00000003101_6_47607503_47607532_p	HIF3A	58	52	61.0335	54.3991	57.7163	91	96	128.693	144	136.347	2.36236	1.24023
ENSSSCG00000006520_4_103354356_103354385_m	SCAMP3	58	60	61.0335	62.7681	61.9008	48	40	67.8823	60	63.9411	1.03296	0.046785
ENSSSCG00000008006_3_41399198_41399227_p	FBXL16	74	65	77.8704	67.9988	72.9346	64	79	90.5097	118.5	104.505	1.43286	0.518894
ENSSSCG00000023264_15_122879764_122879793_m	IDH1	65	70	68.3997	73.2295	70.8146	79	86	111.723	129	120.361	1.69967	0.765255
ENSSSCG00000026953_6_113249898_113249927_p	TPGS2	52	50	54.7197	52.3068	53.5133	55	67	77.7817	100.5	89.1409	1.66577	0.736191
ENSSSCG00000015531_9_133351481_133351510_m	CEP350	43	43	45.249	44.9838	45.1164	79	100	111.723	150	130.861	2.90053	1.53632
ENSSSCG00000017735_12_44476113_44476142_m	RHOT1	37	33	38.9352	34.5225	36.7288	40	63	56.5685	94.5	75.5343	2.05654	1.04022
ENSSSCG00000021034_GL894085.2_7114_7143_p	TMPRSS6	94	96	98.9164	100.429	99.6727	54	68	76.3675	102	89.1838	0.894766	-0.160418
ENSSSCG00000025521_11_12724649_12724678_p	ALG5	18	19	18.9414	19.8766	19.409	25	22	35.3553	33	34.1777	1.76092	0.816327
ENSSSCG00000009916_14_43121485_43121514_p	ACADS	11	17	11.5753	17.7843	14.6798	61	70	86.267	105	95.6335	6.51463	2.70368
ENSSSCG00000028077_GL892321.2_58214_58243_m	SMARCC1	72	79	75.7658	82.6447	79.2053	37	73	52.3259	109.5	80.913	1.02156	0.0307745
ENSSSCG00000024996_GL895197.2_2124_2153_m	MAPKAPK2	38	37	39.9875	38.707	39.3473	72	88	101.823	132	116.912	2.97128	1.57108
ENSSSCG00000029012_JH118637.1_8007_8036_m	ENSSSCG00000026164	42	39	44.1967	40.7993	42.498	27	43	38.1838	64.5	51.3419	1.2081	0.272741
ENSSSCG00000027033_15_35383924_35383953_m	GLI2	58	54	61.0335	56.4913	58.7624	33	57	46.669	85.5	66.0845	1.1246	0.169418
ENSSSCG00000001214_7_24243984_24244013_m	GPX5	43	39	45.249	40.7993	43.0242	42	39	59.397	58.5	58.9485	1.37013	0.454308
ENSSSCG00000025626_6_73960194_73960223_p	HSPG2	39	47	41.0398	49.1684	45.1041	65	68	91.9239	102	96.9619	2.14974	1.10416
ENSSSCG00000006713_4_111216459_111216488_m	ADAM30	57	56	59.9812	58.5836	59.2824	15	22	21.2132	33	27.1066	0.457245	-1.12896
ENSSSCG00000012008_13_189689476_189689505_p	SAMSN1	62	71	65.2428	74.2756	69.7592	57	90	80.6102	135	107.805	1.54539	0.62797
ENSSSCG00000026487_1_263633178_263633207_m	UNC13B	48	40	50.5105	41.8454	46.178	47	34	66.468	51	58.734	1.27191	0.346991
ENSSSCG00000029687_1_271788699_271788728_m	TMEM246	13	4	13.6799	4.18454	8.93224	109	128	154.149	192	173.075	19.3764	4.27623
ENSSSCG00000008423_3_98035911_98035940_p	PPP1R21	98	82	103.126	85.7831	94.4544	30	32	42.4264	48	45.2132	0.478678	-1.06287
ENSSSCG00000008007_3_41391261_41391290_p	WDR24	12	12	12.6276	12.5536	12.5906	56	48	79.196	72	75.598	6.0043	2.586
ALDBSSCT0000007865_69_98_m	EFR3A	22	41	23.1507	42.8916	33.0211	36	51	50.9117	76.5	63.7058	1.92925	0.948037
ENSSSCG00000015660_9_74070287_74070316_m	PFKFB2	107	102	112.596	106.706	109.651	63	56	89.0955	84	86.5477	0.789301	-0.341353
ENSSSCG00000001964_7_70862632_70862661_p	NPAS3	135	125	142.061	130.767	136.414	44	48	62.2254	72	67.1127	0.491978	-1.02333
ENSSSCG00000005725_1_306235461_306235490_p	TTF1	24	33	25.2553	34.5225	29.8889	63	85	89.0955	127.5	108.298	3.62335	1.85732
ENSSSCG00000009378_11_16080697_16080726_m	CKAP2	24	31	25.2553	32.4302	28.8427	72	75	101.823	112.5	107.162	3.71538	1.89351
ENSSSCG00000017670_12_37400005_37400034_p	RPS6KB1	60	37	63.1382	38.707	50.9226	48	76	67.8823	114	90.9411	1.78587	0.836627
ENSSSCG00000012893_2_3539946_3539975_p	UNC93B1	24	19	25.2553	19.8766	22.5659	44	55	62.2254	82.5	72.3627	3.20672	1.6811
ENSSSCG00000027056_6_52350006_52350035_m	ZNF615	125	100	131.538	104.614	118.076	54	68	76.3675	102	89.1838	0.75531	-0.404859
ALDBSSCT0000009214_48_77_p	CDYL2	63	48	66.2951	50.2145	58.2548	22	29	31.1127	43.5	37.3063	0.6404	-0.642955
ENSSSCG00000030132_12_36341216_36341245_p	CH242-73D9.1	24	34	25.2553	35.5686	30.4119	16	19	22.6274	28.5	25.5637	0.840581	-0.250541
ENSSSCG00000013097_2_9965362_9965391_p	ENSSSCG00000029938	107	95	112.596	99.3829	105.99	56	58	79.196	87	83.098	0.78402	-0.351038
ENSSSCG00000002395_7_106536048_106536077_p	TMED8	152	132	159.95	138.09	149.02	102	116	144.25	174	159.125	1.06781	0.094654
ENSSSCG00000026295_GL895562.2_2193_2222_p	RPS6KA4	122	102	128.381	106.706	117.543	81	101	114.551	151.5	133.026	1.13172	0.178511
ENSSSCG00000016842_16_23393974_23394003_p	NIPBL	108	73	113.649	76.3679	95.0083	25	39	35.3553	58.5	46.9277	0.493932	-1.01761
ENSSSCG00000000732_5_69041134_69041163_m	CRACR2A	12	14	12.6276	14.6459	13.6368	77	100	108.894	150	129.447	9.49252	3.24679
ENSSSCG00000013097_2_9963940_9963969_p	ENSSSCG00000029938	73	67	76.8181	70.0911	73.4546	54	37	76.3675	55.5	65.9338	0.897613	-0.155835
ENSSSCG00000011680_13_91176966_91176995_p	PLS1	52	49	54.7197	51.2607	52.9902	17	32	24.0416	48	36.0208	0.679764	-0.556895
ENSSSCG00000000082_5_5941687_5941716_m	CACNA1I	11	16	11.5753	16.7382	14.1568	42	40	59.397	60	59.6985	4.21696	2.0762
ENSSSCG00000024965_3_72035569_72035598_m	MOB1A	62	64	65.2428	66.9527	66.0977	42	53	59.397	79.5	69.4485	1.05069	0.0713426
ENSSSCG00000001943_7_68249229_68249258_m	PAX9	20	18	21.0461	18.8304	19.9382	92	104	130.108	156	143.054	7.17484	2.84295
ENSSSCG00000004023_1_3259324_3259353_p	FGFR1OP	60	52	63.1382	54.3991	58.7686	64	73	90.5097	109.5	100.005	1.70167	0.766952
ENSSSCG00000001490_7_31966982_31967011_m	KHDRBS2	44	40	46.3013	41.8454	44.0734	28	32	39.598	48	43.799	0.993774	-0.00900967
ENSSSCG00000014223_2_125180100_125180129_p	COMMD10	50	45	52.6151	47.0761	49.8456	50	70	70.7107	105	87.8553	1.76255	0.817663
ENSSSCG00000030653_2_8449883_8449912_m	GANAB	13	15	13.6799	15.692	14.686	62	71	87.6812	106.5	97.0906	6.61111	2.72489
ENSSSCG00000026922_4_119568527_119568556_p	DRAM2	96	68	101.021	71.1372	86.0791	32	29	45.2548	43.5	44.3774	0.515542	-0.955838
ENSSSCG00000017985_12_56037166_56037195_m	RNF222	51	42	53.6674	43.9377	48.8026	114	112	161.22	168	164.61	3.37298	1.75402
ENSSSCG00000016498_18_9850140_9850169_m	MKRN1	38	32	39.9875	33.4763	36.7319	53	49	74.9533	73.5	74.2267	2.02077	1.0149
ENSSSCG00000004870_1_165542481_165542510_m	CNDP2	63	49	66.2951	51.2607	58.7779	46	44	65.0538	66	65.5269	1.11482	0.156815
ENSSSCG00000017903_12_54021467_54021496_m	CAMTA2	57	66	59.9812	69.045	64.5131	38	38	53.7401	57	55.3701	0.858276	-0.220486
ALDBSSCT0000001454_48_77_m	HNRNPU	220	226	231.507	236.427	233.967	54	53	76.3675	79.5	77.9338	0.333098	-1.58598
ENSSSCG00000021026_6_68868193_68868222_m	TMEM51	68	66	71.5566	69.045	70.3008	48	58	67.8823	87	77.4411	1.10157	0.139559
ENSSSCG00000015364_9_95390749_95390778_p	AHR	35	39	36.8306	40.7993	38.8149	39	50	55.1543	75	65.0772	1.6766	0.745539
ENSSSCG00000003113_6_48550468_48550497_p	C5AR2	22	25	23.1507	26.1534	24.652	15	17	21.2132	25.5	23.3566	0.947452	-0.0778758
ENSSSCG00000010181_14_64181950_64181979_m	C1orf198	49	43	51.5628	44.9838	48.2733	99	110	140.007	165	152.504	3.15917	1.65954
ENSSSCG00000008478_3_107388031_107388060_m	SOS1	45	60	47.3536	62.7681	55.0609	57	70	80.6102	105	92.8051	1.6855	0.753176
ENSSSCG00000006114_4_47616488_47616517_m	CU207250.1	48	49	50.5105	51.2607	50.8856	67	81	94.7523	121.5	108.126	2.12489	1.08739
ENSSSCG00000023027_6_57399067_57399096_p	ZNF329	53	61	55.772	63.8143	59.7932	41	38	57.9828	57	57.4914	0.961504	-0.0566348
ALDBSSCT0000005929_65_94_m	ZNF555	62	70	65.2428	73.2295	69.2361	29	46	41.0122	69	55.0061	0.794471	-0.331934
ssc-mir-1306_12_41_m	DGCR8	39	42	41.0398	43.9377	42.4888	37	29	52.3259	43.5	47.913	1.12766	0.173335
ENSSSCG00000012838_2_125187_125216_p	TSPAN4	19	24	19.9937	25.1073	22.5505	29	26	41.0122	39	40.0061	1.77407	0.82706
ENSSSCG00000006497_4_102697284_102697313_m	MEX3A	55	63	57.8766	65.9066	61.8916	71	95	100.409	142.5	121.455	1.96238	0.972601
ENSSSCG00000000010_5_1132107_1132136_m	FBLN1	194	181	204.147	189.351	196.749	47	59	66.468	88.5	77.484	0.393822	-1.34438
ENSSSCG00000004159_1_30639243_30639272_p	SLC35D3	136	136	143.113	142.274	142.694	30	56	42.4264	84	63.2132	0.442999	-1.17462
ENSSSCG00000028938_1_313570142_313570171_p	ENSSSCG00000037012	50	57	52.6151	59.6297	56.1224	36	46	50.9117	69	59.9558	1.0683	0.0953228
ENSSSCG00000000071_5_4763833_4763862_m	ST13	54	62	56.8243	64.8604	60.8424	54	56	76.3675	84	80.1838	1.31789	0.398234
ENSSSCG00000006812_4_120522168_120522197_p	ALX3	230	223	242.03	233.288	237.659	46	46	65.0538	69	67.0269	0.28203	-1.82608
ENSSSCG00000017838_12_50891974_50892003_m	ENSSSCG00000017838	13	16	13.6799	16.7382	15.2091	34	32	48.0833	48	48.0416	3.15875	1.65935
ENSSSCG00000002133_GL892933.2_44770_44799_m	RNASE9	70	61	73.6612	63.8143	68.7377	20	35	28.2843	52.5	40.3921	0.587627	-0.767028
ENSSSCG00000015503_9_128715099_128715128_p	MRPS14	66	80	69.452	83.6909	76.5714	99	112	140.007	168	154.004	2.01124	1.00809
ENSSSCG00000030865_X_19238501_19238530_p	YY2	25	28	26.3076	29.2918	27.7997	62	63	87.6812	94.5	91.0906	3.27668	1.71223
ENSSSCG00000015288_9_72035590_72035619_m	RBBP5	81	75	85.2365	78.4602	81.8483	62	61	87.6812	91.5	89.5906	1.09459	0.130394
ENSSSCG00000000120_5_7500155_7500184_p	ANKRD54	33	37	34.726	38.707	36.7165	44	54	62.2254	81	71.6127	1.95042	0.963787
ENSSSCG00000006450_4_100359154_100359183_p	CD1E	52	43	54.7197	44.9838	49.8518	46	60	65.0538	90	77.5269	1.55515	0.637052
ALDBSSCT0000011487_99_128_m	RDX	506	548	532.465	573.282	552.874	92	102	130.108	153	141.554	0.256033	-1.9656
ENSSSCG00000029161_3_140468635_140468664_m	ADI1	73	59	76.8181	61.722	69.27	50	60	70.7107	90	80.3553	1.16003	0.214162
ENSSSCG00000012836_2_69272_69301_p	AP2A2	68	73	71.5566	76.3679	73.9622	50	47	70.7107	70.5	70.6053	0.954613	-0.0670117
ENSSSCG00000029968_15_134619695_134619724_m	ASIC4	80	89	84.1842	93.1061	88.6451	28	33	39.598	49.5	44.549	0.502554	-0.992649
ENSSSCG00000003748_6_113865548_113865577_m	CELF4	99	102	104.178	106.706	105.442	75	55	106.066	82.5	94.283	0.89417	-0.161379
ENSSSCG00000004919_1_180058028_180058057_p	NEDD4L	22	34	23.1507	35.5686	29.3596	54	58	76.3675	87	81.6838	2.78218	1.47622
ENSSSCG00000014894_9_14551208_14551237_p	TENM4	24	22	25.2553	23.015	24.1351	31	40	43.8406	60	51.9203	2.15123	1.10516
ENSSSCG00000025374_13_131522494_131522523_m	DVL3	9	5	9.47072	5.23068	7.3507	67	71	94.7523	106.5	100.626	13.6893	3.77498
ENSSSCG00000011820_13_139818383_139818412_m	HRASLS	34	48	35.7783	50.2145	42.9964	44	46	62.2254	69	65.6127	1.526	0.609759
ENSSSCG00000024310_7_4088825_4088854_m	F13A1	17	16	17.8891	16.7382	17.3137	10	20	14.1421	30	22.0711	1.27478	0.350246
ENSSSCG00000000271_5_19080994_19081023_m	AMHR2	23	27	24.203	28.2457	26.2243	45	68	63.6396	102	82.8198	3.15813	1.65907
ENSSSCG00000006400_4_98543801_98543830_p	SLAMF9	37	31	38.9352	32.4302	35.6827	26	28	36.7696	42	39.3848	1.10375	0.142413
ENSSSCG00000024887_6_85456012_85456041_p	AGO3	57	61	59.9812	63.8143	61.8978	54	63	76.3675	94.5	85.4338	1.38024	0.464919
ENSSSCG00000026806_GL892421.2_55868_55897_m	DHX9	79	72	83.1319	75.3218	79.2268	40	33	56.5685	49.5	53.0343	0.669398	-0.579064
ENSSSCG00000011451_13_38108110_38108139_m	ITIH3	110	84	115.753	87.8754	101.814	36	29	50.9117	43.5	47.2058	0.463646	-1.1089
ENSSSCG00000005182_1_230653575_230653604_m	CCDC171	24	23	25.2553	24.0611	24.6582	28	31	39.598	46.5	43.049	1.74583	0.803912
ENSSSCG00000010588_14_123534447_123534476_m	ARL3	13	12	13.6799	12.5536	13.1168	42	53	59.397	79.5	69.4485	5.29463	2.40453
ENSSSCG00000025914_7_108985220_108985249_m	ENSSSCG00000021315	89	70	93.6549	73.2295	83.4422	50	53	70.7107	79.5	75.1053	0.900088	-0.151862
ENSSSCG00000000429_JH118928.1_91435_91464_p	ENSSSCG00000000429	66	68	69.452	71.1372	70.2946	43	53	60.8112	79.5	70.1556	0.998022	-0.00285578
ENSSSCG00000003433_6_65905629_65905658_m	PLOD1	34	42	35.7783	43.9377	39.858	33	36	46.669	54	50.3345	1.26285	0.336679
ENSSSCG00000003137_6_49912322_49912351_m	PLEKHA4	26	38	27.3599	39.7532	33.5565	25	25	35.3553	37.5	36.4277	1.08556	0.118442
ENSSSCG00000010649_14_135732295_135732324_p	VWA2	12	12	12.6276	12.5536	12.5906	60	71	84.8528	106.5	95.6764	7.59902	2.92581
ENSSSCG00000021724_12_6756868_6756897_m	KIF19	77	91	81.0273	95.1984	88.1128	18	17	25.4558	25.5	25.4779	0.289151	-1.7901
ENSSSCG00000021905_GL893343.2_60640_60669_p	NR3C2	208	219	218.879	229.104	223.991	13	14	18.3848	21	19.6924	0.0879158	-3.50773
ENSSSCG00000021656_13_145683721_145683750_p	KALRN	149	168	156.793	175.751	166.272	64	64	90.5097	96	93.2548	0.560857	-0.834294
ENSSSCG00000004040_1_9009835_9009864_m	SLC22A2	28	50	29.4645	52.3068	40.8856	35	32	49.4975	48	48.7487	1.19232	0.253771
ENSSSCG00000014267_2_139118709_139118738_m	ENSSSCG00000014267	22	17	23.1507	17.7843	20.4675	18	36	25.4558	54	39.7279	1.94103	0.95682
ENSSSCG00000024743_12_24003356_24003385_p	PRR15L	119	117	125.224	122.398	123.811	12	12	16.9706	18	17.4853	0.141226	-2.82393
ENSSSCG00000008701_8_1834159_1834188_p	LRPAP1	46	51	48.4059	53.3529	50.8794	31	27	43.8406	40.5	42.1703	0.828828	-0.270855
ENSSSCG00000027944_8_78233117_78233146_p	ENSSSCG00000027944	47	46	49.4582	48.1222	48.7902	50	61	70.7107	91.5	81.1053	1.66233	0.733205
ENSSSCG00000002812_6_17748115_17748144_m	KIFC3	92	96	96.8118	100.429	98.6204	40	53	56.5685	79.5	68.0343	0.68986	-0.535625
ENSSSCG00000017347_12_18760921_18760950_p	HIGD1B	27	37	28.4122	38.707	33.5596	34	42	48.0833	63	55.5416	1.65501	0.726844
ENSSSCG00000007451_17_54526886_54526915_m	SLC2A10	29	47	30.5168	49.1684	39.8426	10	27	14.1421	40.5	27.3211	0.685725	-0.544297
ALDBSSCT0000008288_85_114_p	ENSSSCG00000000377	242	232	254.657	242.703	248.68	43	46	60.8112	69	64.9056	0.261	-1.93788
ENSSSCG00000025262_GL895333.2_40372_40401_p	ENSSSCG00000025262	30	33	31.5691	34.5225	33.0458	9	6	12.7279	9	10.864	0.328755	-1.60492
ENSSSCG00000003871_6_148306907_148306936_p	ENSSSCG00000003871	154	122	162.055	127.629	144.842	23	22	32.5269	33	32.7635	0.226202	-2.14432
ENSSSCG00000001085_7_20368162_20368191_p	DCDC2	56	73	58.9289	76.3679	67.6484	17	18	24.0416	27	25.5208	0.377257	-1.40638
ENSSSCG00000017357_12_19242713_19242742_p	ITGA2B	142	122	149.427	127.629	138.528	14	18	19.799	27	23.3995	0.168916	-2.56563
ENSSSCG00000003172_6_50215180_50215209_m	CCDC155	26	24	27.3599	25.1073	26.2336	28	46	39.598	69	54.299	2.06983	1.04951
ENSSSCG00000008155_3_54223335_54223364_m	SLC9A4	45	40	47.3536	41.8454	44.5995	29	37	41.0122	55.5	48.2561	1.08199	0.113683
ENSSSCG00000030480_13_211209747_211209776_p	DYRK1A	418	419	439.862	438.331	439.097	20	27	28.2843	40.5	34.3921	0.0783247	-3.67439
ENSSSCG00000011843_13_142945742_142945771_p	PAK2	58	69	61.0335	72.1834	66.6085	35	32	49.4975	48	48.7487	0.73187	-0.450341
ENSSSCG00000026499_10_51419072_51419101_p	NMT2	117	125	123.119	130.767	126.943	63	71	89.0955	106.5	97.7977	0.770405	-0.37631
ENSSSCG00000014142_2_95731191_95731220_m	SPATA9	6	17	6.31382	17.7843	12.0491	40	38	56.5685	57	56.7843	4.71275	2.23657
ENSSSCG00000024032_X_12054612_12054641_m	ENSSSCG00000024032	12	14	12.6276	14.6459	13.6368	25	27	35.3553	40.5	37.9277	2.78128	1.47575
ENSSSCG00000022886_JH118692.1_90084_90113_p	MAP2K6	138	146	145.218	152.736	148.977	14	25	19.799	37.5	28.6495	0.192308	-2.37851
ALDBSSCT0000009541_149_178_p	ENSSSCG00000034709	22	17	23.1507	17.7843	20.4675	15	18	21.2132	27	24.1066	1.1778	0.236095
ENSSSCG00000014217_2_124629993_124630022_p	FEM1C	78	73	82.0796	76.3679	79.2238	16	14	22.6274	21	21.8137	0.275343	-1.8607
ENSSSCG00000001516_7_34284867_34284896_m	BAK1	61	44	64.1905	46.03	55.1102	52	64	73.5391	96	84.7696	1.53818	0.621226
ENSSSCG00000009144_8_121607043_121607072_m	ETNPPL	65	56	68.3997	58.5836	63.4916	53	60	74.9533	90	82.4767	1.29902	0.377419
ENSSSCG00000015687_15_17511194_17511223_p	ENSSSCG00000015687	28	32	29.4645	33.4763	31.4704	96	140	135.765	210	172.882	5.49349	2.45772
ENSSSCG00000002903_6_40462076_40462105_m	ENSSSCG00000002903	27	26	28.4122	27.1995	27.8058	61	67	86.267	100.5	93.3835	3.35841	1.74778
ALDBSSCT0000004381_170_199_p	MBD5	38	40	39.9875	41.8454	40.9165	47	66	66.468	99	82.734	2.02202	1.0158
ENSSSCG00000008554_3_118996908_118996937_p	PREB	47	48	49.4582	50.2145	49.8364	43	44	60.8112	66	63.4056	1.27228	0.347411
ENSSSCG00000006002_4_20532177_20532206_m	NOV	37	35	38.9352	36.6148	37.775	40	43	56.5685	64.5	60.5343	1.6025	0.680321
ENSSSCG00000016277_15_145997667_145997696_m	NMUR1	495	527	520.89	551.314	536.102	31	31	43.8406	46.5	45.1703	0.084257	-3.56906
ALDBSSCT0000003165_125_154_p	ITPR1	7	7	7.36612	7.32295	7.34453	17	19	24.0416	28.5	26.2708	3.57692	1.83872
ALDBSSCT0000003165_126_155_p	ITPR1	5	8	5.26151	8.36909	6.8153	10	23	14.1421	34.5	24.3211	3.5686	1.83536
ENSSSCG00000016166_15_128031444_128031473_m	SPAG16	100	66	105.23	69.045	87.1376	39	48	55.1543	72	63.5772	0.729618	-0.454787
ENSSSCG00000013864_2_60526448_60526477_m	TMEM38A	20	28	21.0461	29.2918	25.1689	24	26	33.9411	39	36.4706	1.44903	0.535089
ALDBSSCT0000007601_159_188_p	SNTG1	146	165	153.636	172.612	163.124	38	65	53.7401	97.5	75.6201	0.463573	-1.10913
ENSSSCG00000021090_9_144388514_144388543_m	INTS7	14	16	14.7322	16.7382	15.7352	41	46	57.9828	69	63.4914	4.03499	2.01256
ENSSSCG00000011017_10_44928514_44928543_m	ENSSSCG00000035848	20	29	21.0461	30.3379	25.692	20	18	28.2843	27	27.6421	1.0759	0.10555
ENSSSCG00000005705_1_304834909_304834938_p	QRFP	80	68	84.1842	71.1372	77.6607	14	15	19.799	22.5	21.1495	0.272332	-1.87656
ENSSSCG00000021782_18_7840838_7840867_m	ENSSSCG00000021782	128	122	134.695	127.629	131.162	60	69	84.8528	103.5	94.1764	0.718018	-0.477908
ENSSSCG00000029799_6_83011935_83011964_m	ZBTB8OS	37	33	38.9352	34.5225	36.7288	29	44	41.0122	66	53.5061	1.45679	0.54279
ENSSSCG00000007546_3_737721_737750_p	C7orf50	95	91	99.9687	95.1984	97.5835	38	40	53.7401	60	56.8701	0.582783	-0.778969
ENSSSCG00000023596_14_65846075_65846104_m	ZNF33B	29	20	30.5168	20.9227	25.7197	149	60	210.718	90	150.359	5.84605	2.54746
ENSSSCG00000008944_8_72558793_72558822_p	NPFFR2	157	155	165.212	162.151	163.681	38	43	53.7401	64.5	59.1201	0.36119	-1.46917
ENSSSCG00000000245_5_18200821_18200850_p	ENSSSCG00000000245	77	95	81.0273	99.3829	90.2051	35	61	49.4975	91.5	70.4987	0.781538	-0.355612
ENSSSCG00000017643_12_36033785_36033814_p	SEPT4	31	17	32.6214	17.7843	25.2028	36	62	50.9117	93	71.9558	2.85507	1.51353
ENSSSCG00000002655_6_2009000_2009029_m	MAP1LC3B	31	28	32.6214	29.2918	30.9566	27	16	38.1838	24	31.0919	1.00437	0.00629141
ALDBSSCT0000003283_129_158_p	CCDC50	40	59	42.0921	61.722	51.9071	42	26	59.397	39	49.1985	0.947819	-0.0773168
ENSSSCG00000021495_13_103691930_103691959_m	C3orf33	30	34	31.5691	35.5686	33.5688	29	23	41.0122	34.5	37.7561	1.12474	0.169587
ENSSSCG00000023178_2_6319146_6319175_m	BATF2	52	42	54.7197	43.9377	49.3287	15	17	21.2132	25.5	23.3566	0.473489	-1.0786
ENSSSCG00000013173_2_12759661_12759690_m	ENSSSCG00000013173	54	60	56.8243	62.7681	59.7962	9	6	12.7279	9	10.864	0.181683	-2.4605
ENSSSCG00000008120_3_48479652_48479681_m	ENSSSCG00000039523	20	32	21.0461	33.4763	27.2612	31	21	43.8406	31.5	37.6703	1.38183	0.466579
ENSSSCG00000021971_6_492857_492886_m	DPEP1	80	85	84.1842	88.9215	86.5529	19	18	26.8701	27	26.935	0.311197	-1.6841
ENSSSCG00000006038_4_34641545_34641574_m	ZFPM2	57	53	59.9812	55.4452	57.7132	73	88	103.238	132	117.619	2.03799	1.02714
ENSSSCG00000000874_5_87857667_87857696_m	GAS2L3	156	141	164.159	147.505	155.832	54	59	76.3675	88.5	82.4338	0.528991	-0.918686
ENSSSCG00000023290_13_38902281_38902310_m	CACNA1D	19	16	19.9937	16.7382	18.366	17	30	24.0416	45	34.5208	1.87961	0.910432
ENSSSCG00000012811_X_142941705_142941734_p	VBP1	37	37	38.9352	38.707	38.8211	27	31	38.1838	46.5	42.3419	1.09069	0.125244
ENSSSCG00000023787_13_99654494_99654523_m	MED12L	47	30	49.4582	31.3841	40.4211	20	31	28.2843	46.5	37.3921	0.925064	-0.112375
ENSSSCG00000025262_GL895333.2_40371_40400_p	ENSSSCG00000025262	28	23	29.4645	24.0611	26.7628	15	9	21.2132	13.5	17.3566	0.648535	-0.624744
ENSSSCG00000014324_2_145625713_145625742_m	MYOT	64	45	67.3474	47.0761	57.2117	33	25	46.669	37.5	42.0845	0.735592	-0.443021
ALDBSSCT0000007639_21_50_p	FCRL1	34	32	35.7783	33.4763	34.6273	22	35	31.1127	52.5	41.8063	1.20732	0.271812
ENSSSCG00000024176_1_83635330_83635359_m	AFG1L	85	94	89.4457	98.3368	93.8912	27	45	38.1838	67.5	52.8419	0.562799	-0.829309
ENSSSCG00000025626_6_73960871_73960900_m	HSPG2	145	131	152.584	137.044	144.814	54	44	76.3675	66	71.1838	0.491554	-1.02458
ENSSSCG00000016848_16_24753024_24753053_p	EGFLAM	137	118	144.165	123.444	133.805	29	32	41.0122	48	44.5061	0.33262	-1.58805
ENSSSCG00000025626_6_73960873_73960902_p	HSPG2	141	137	148.375	143.321	145.848	44	42	62.2254	63	62.6127	0.429302	-1.21993
ENSSSCG00000006163_4_63083399_63083428_m	PKIA	19	25	19.9937	26.1534	23.0736	47	83	66.468	124.5	95.484	4.13824	2.04902
ENSSSCG00000026021_JH118919.1_149794_149823_p	ARID1B	134	138	141.009	144.367	142.688	52	59	73.5391	88.5	81.0196	0.567811	-0.816518
ENSSSCG00000016606_18_25434977_25435006_p	ASB15	57	70	59.9812	73.2295	66.6054	26	47	36.7696	70.5	53.6348	0.805262	-0.31247
ENSSSCG00000000086_5_6081063_6081092_m	MGAT3	58	78	61.0335	81.5986	71.3161	13	19	18.3848	28.5	23.4424	0.328711	-1.60511
ENSSSCG00000006531_4_103500743_103500772_p	ENSSSCG00000006531	131	116	137.852	121.352	129.602	29	41	41.0122	61.5	51.2561	0.395489	-1.33829
ENSSSCG00000004710_1_142966352_142966381_m	ADAL	27	26	28.4122	27.1995	27.8058	20	39	28.2843	58.5	43.3921	1.56054	0.642045
ENSSSCG00000028671_1_306723518_306723547_m	CEL	42	44	44.1967	46.03	45.1133	87	98	123.037	147	135.018	2.99287	1.58153
ENSSSCG00000005439_1_280414131_280414160_m	ACTL7A	15	19	15.7845	19.8766	17.8306	47	68	66.468	102	84.234	4.72414	2.24005
ENSSSCG00000008817_8_39995282_39995311_m	NIPAL1	24	31	25.2553	32.4302	28.8427	58	54	82.0244	81	81.5122	2.82609	1.49881
ENSSSCG00000029619_5_15932235_15932264_p	MCRS1	34	34	35.7783	35.5686	35.6735	46	48	65.0538	72	68.5269	1.92095	0.94182
ENSSSCG00000022618_13_20548917_20548946_m	CMTM8	133	123	139.956	128.675	134.315	29	28	41.0122	42	41.5061	0.309019	-1.69423
ENSSSCG00000028464_6_12049824_12049853_p	ENSSSCG00000028464	50	60	52.6151	62.7681	57.6916	37	48	52.3259	72	62.163	1.0775	0.107693
ENSSSCG00000022350_JH118639.1_102353_102382_p	TRIM32	111	116	116.806	121.352	119.079	19	38	26.8701	57	41.935	0.352162	-1.50569
ENSSSCG00000005507_1_292956636_292956665_p	PSMD5	20	35	21.0461	36.6148	28.8304	33	41	46.669	61.5	54.0845	1.87595	0.907625
ENSSSCG00000006235_4_80873193_80873222_p	TOX	23	47	24.203	49.1684	36.6857	16	29	22.6274	43.5	33.0637	0.90127	-0.149968
ENSSSCG00000004909_1_179212931_179212960_m	CPLX4	79	81	83.1319	84.737	83.9344	31	28	43.8406	42	42.9203	0.511355	-0.967603
ENSSSCG00000006508_4_103141110_103141139_m	ASH1L	144	140	151.532	146.459	148.995	17	26	24.0416	39	31.5208	0.211556	-2.24089
ENSSSCG00000000950_5_109263777_109263806_p	E2F7	99	107	104.178	111.937	108.057	27	32	38.1838	48	43.0919	0.398788	-1.32631
ENSSSCG00000020967_12_6612376_6612405_m	ENSSSCG00000020967	94	97	98.9164	101.475	100.196	20	23	28.2843	34.5	31.3921	0.313308	-1.67435
ENSSSCG00000003868_6_147858868_147858897_m	KTI12	104	101	109.439	105.66	107.55	22	18	31.1127	27	29.0563	0.270167	-1.88808
ENSSSCG00000012652_X_122155749_122155778_m	SASH3	15	14	15.7845	14.6459	15.2152	20	11	28.2843	16.5	22.3921	1.47169	0.557477
ENSSSCG00000027601_18_14319610_14319639_p	FAM180A	76	71	79.975	74.2756	77.1253	37	47	52.3259	70.5	61.413	0.796275	-0.328662
ENSSSCG00000008695_8_1296247_1296276_m	MFSD10	63	80	66.2951	83.6909	74.993	51	64	72.1249	96	84.0624	1.12094	0.164706
ENSSSCG00000001867_7_61874430_61874459_p	PSTPIP1	51	63	53.6674	65.9066	59.787	69	60	97.5807	90	93.7904	1.56874	0.649608
ENSSSCG00000004098_1_18199947_18199976_p	ENSSSCG00000032525	49	54	51.5628	56.4913	54.0271	43	57	60.8112	85.5	73.1556	1.35405	0.437285
ENSSSCG00000003721_6_104556048_104556077_p	CHST9	6	7	6.31382	7.32295	6.81838	18	21	25.4558	31.5	28.4779	4.17664	2.06234
ENSSSCG00000027536_14_62646450_62646479_p	SIPA1L2	55	59	57.8766	61.722	59.7993	5	14	7.07107	21	14.0355	0.234711	-2.09105
ENSSSCG00000009360_11_12788214_12788243_m	ALG5	46	45	48.4059	47.0761	47.741	58	70	82.0244	105	93.5122	1.95874	0.969925
ENSSSCG00000013420_2_77523374_77523403_m	KISS1R	56	58	58.9289	60.6759	59.8024	42	58	59.397	87	73.1985	1.22401	0.29161
ENSSSCG00000010507_14_117514669_117514698_p	TLL2	43	33	45.249	34.5225	39.8857	17	26	24.0416	39	31.5208	0.790278	-0.339568
ENSSSCG00000010347_14_92269594_92269623_p	LRIT2	38	34	39.9875	35.5686	37.7781	38	44	53.7401	66	59.8701	1.58478	0.664286
ENSSSCG00000022701_9_74226735_74226764_m	ENSSSCG00000022701	8	9	8.41842	9.41522	8.91682	30	39	42.4264	58.5	50.4632	5.65933	2.50063
ENSSSCG00000027503_5_43303675_43303704_m	OSBPL8	50	62	52.6151	64.8604	58.7378	25	25	35.3553	37.5	36.4277	0.620175	-0.689254
ENSSSCG00000014179_2_110537093_110537122_p	FAM174A	26	31	27.3599	32.4302	29.895	19	20	26.8701	30	28.435	0.951162	-0.0722368
ENSSSCG00000004287_1_59356107_59356136_m	DDX43	13	21	13.6799	21.9689	17.8244	20	11	28.2843	16.5	22.3921	1.25626	0.329139
ALDBSSCT0000002184_31_60_p	ICAM2	51	53	53.6674	55.4452	54.5563	10	17	14.1421	25.5	19.8211	0.363314	-1.46071
ENSSSCG00000001637_7_42767144_42767173_m	GUCA1B	31	27	32.6214	28.2457	30.4335	65	90	91.9239	135	113.462	3.72819	1.89848
ENSSSCG00000003305_6_54924857_54924886_p	ENSSSCG00000003305	71	83	74.7135	86.8293	80.7714	32	39	45.2548	58.5	51.8774	0.642275	-0.638737
ENSSSCG00000021803_6_25704758_25704787_m	RANBP10	38	48	39.9875	50.2145	45.101	31	33	43.8406	49.5	46.6703	1.0348	0.0493454
ENSSSCG00000003630_6_85331072_85331101_m	AGO3	47	36	49.4582	37.6609	43.5596	22	36	31.1127	54	42.5563	0.976969	-0.0336148
ENSSSCG00000017700_12_41062279_41062308_m	CCL3L1	53	50	55.772	52.3068	54.0394	45	54	63.6396	81	72.3198	1.33828	0.420379
ENSSSCG00000009709_14_21155452_21155481_m	MFAP3L	31	36	32.6214	37.6609	35.1411	40	43	56.5685	64.5	60.5343	1.7226	0.784591
ENSSSCG00000000281_5_19520869_19520898_m	HOXC12	10	10	10.523	10.4614	10.4922	37	49	52.3259	73.5	62.913	5.99617	2.58404
ENSSSCG00000027947_3_71852831_71852860_m	DQX1	12	16	12.6276	16.7382	14.6829	31	21	43.8406	31.5	37.6703	2.56559	1.35929
ENSSSCG00000002434_7_118643516_118643545_m	NRDE2	52	39	54.7197	40.7993	47.7595	20	19	28.2843	28.5	28.3921	0.594481	-0.750297
ENSSSCG00000023106_3_71703748_71703777_m	ENSSSCG00000023106	105	99	110.492	103.567	107.03	33	43	46.669	64.5	55.5845	0.519338	-0.945255
ENSSSCG00000021857_JH118982.1_10805_10834_m	ENSSSCG00000023156	148	128	155.741	133.905	144.823	43	32	60.8112	48	54.4056	0.375669	-1.41246
ENSSSCG00000017391_12_20373955_20373984_m	PLEKHH3	62	25	65.2428	26.1534	45.6981	48	23	67.8823	34.5	51.1911	1.1202	0.16376
ENSSSCG00000022871_GL894262.2_7440_7469_p	FBXO10	88	96	92.6026	100.429	96.5158	10	5	14.1421	7.5	10.8211	0.112117	-3.15692
ENSSSCG00000017789_12_47712705_47712734_m	ABHD15	56	52	58.9289	54.3991	56.664	22	25	31.1127	37.5	34.3063	0.605435	-0.723957
ENSSSCG00000021034_GL894085.2_7111_7140_p	TMPRSS6	69	63	72.6089	65.9066	69.2577	53	63	74.9533	94.5	84.7267	1.22335	0.290841
ENSSSCG00000005211_1_242409634_242409663_m	CD274	70	77	73.6612	80.5525	77.1068	46	29	65.0538	43.5	54.2769	0.703918	-0.50652
ENSSSCG00000025908_2_67587526_67587555_m	OR7G1	6	9	6.31382	9.41522	7.86452	26	34	36.7696	51	43.8848	5.5801	2.48029
ALDBSSCT0000006499_135_164_p	PRELID2	22	27	23.1507	28.2457	25.6982	73	67	103.238	100.5	101.869	3.96405	1.98698
ENSSSCG00000022730_10_56675500_56675529_m	KIAA1217	175	165	184.153	172.612	178.383	62	59	87.6812	88.5	88.0906	0.493829	-1.01792
ENSSSCG00000011322_13_32326063_32326092_p	CCR1	54	49	56.8243	51.2607	54.0425	51	47	72.1249	70.5	71.3124	1.31956	0.40006
ENSSSCG00000016657_18_41217207_41217236_p	AOAH	23	26	24.203	27.1995	25.7012	25	24	35.3553	36	35.6777	1.38817	0.473183
ENSSSCG00000014183_2_112091588_112091617_p	SLCO6A1	7	7	7.36612	7.32295	7.34453	21	24	29.6985	36	32.8492	4.47261	2.16112
ENSSSCG00000011082_10_58255711_58255740_p	COMMD3	12	9	12.6276	9.41522	11.0214	23	22	32.5269	33	32.7635	2.97271	1.57178
ENSSSCG00000006391_4_98303112_98303141_m	ATP1A2	39	36	41.0398	37.6609	39.3503	53	56	74.9533	84	79.4767	2.01972	1.01415
ENSSSCG00000021245_GL893450.2_68729_68758_m	GMPPA	176	170	185.205	177.843	181.524	23	44	32.5269	66	49.2635	0.271388	-1.88157
ENSSSCG00000013514_2_74794387_74794416_m	LRG1	28	25	29.4645	26.1534	27.8089	15	12	21.2132	18	19.6066	0.705047	-0.504209
ENSSSCG00000016409_18_1598026_1598055_p	UBE3C	10	13	10.523	13.5998	12.0614	38	37	53.7401	55.5	54.6201	4.5285	2.17903
ENSSSCG00000003630_6_85331074_85331103_p	AGO3	59	56	62.0859	58.5836	60.3347	25	37	35.3553	55.5	45.4277	0.752927	-0.409417
ALDBSSCT0000010456_24_53_m	GLRB	18	15	18.9414	15.692	17.3167	27	31	38.1838	46.5	42.3419	2.44514	1.28992
ENSSSCG00000007103_17_31763974_31764003_m	CFAP61	46	40	48.4059	41.8454	45.1257	21	31	29.6985	46.5	38.0992	0.844292	-0.244186
ENSSSCG00000005610_1_301836454_301836483_p	SLC2A8	495	483	520.89	505.284	513.087	25	19	35.3553	28.5	31.9277	0.0622267	-4.00632
ENSSSCG00000010007_14_50478643_50478672_m	ENSSSCG00000010007	10	15	10.523	15.692	13.1075	14	25	19.799	37.5	28.6495	2.18573	1.12811
ALDBSSCT0000003078_18_47_m	RPSA	52	53	54.7197	55.4452	55.0825	22	17	31.1127	25.5	28.3063	0.51389	-0.960467
ENSSSCG00000029494_17_30232005_30232034_m	RBBP9	22	13	23.1507	13.5998	18.3752	15	7	21.2132	10.5	15.8566	0.862934	-0.212677
ENSSSCG00000001807_7_57758834_57758863_m	AP3B2	181	195	190.467	203.996	197.232	47	104	66.468	156	111.234	0.563977	-0.826293
ENSSSCG00000025471_GL892783.2_82255_82284_p	SMOC1	15	22	15.7845	23.015	19.3998	33	36	46.669	54	50.3345	2.59459	1.37551
ENSSSCG00000005021_1_200721737_200721766_m	SAV1	23	15	24.203	15.692	19.9475	38	38	53.7401	57	55.3701	2.77579	1.4729
ALDBSSCT0000011137_132_161_p	CCDC82	96	89	101.021	93.1061	97.0636	38	34	53.7401	51	52.3701	0.539544	-0.890188
ENSSSCG00000002622_7_134211836_134211865_p	TMEM14A	71	85	74.7135	88.9215	81.8175	29	26	41.0122	39	40.0061	0.488967	-1.03219
ENSSSCG00000004990_1_191691397_191691426_m	LRFN5	57	48	59.9812	50.2145	55.0979	17	18	24.0416	27	25.5208	0.463191	-1.11032
ENSSSCG00000011363_13_34770518_34770547_m	PRKAR2A	69	47	72.6089	49.1684	60.8886	13	5	18.3848	7.5	12.9424	0.212558	-2.23407
ENSSSCG00000027796_7_43830026_43830055_m	SLC22A7	13	11	13.6799	11.5075	12.5937	45	31	63.6396	46.5	55.0698	4.3728	2.12856
ENSSSCG00000000941_5_104179267_104179296_p	CCDC59	113	85	118.91	88.9215	103.916	33	29	46.669	43.5	45.0845	0.433856	-1.20471
ENSSSCG00000015422_9_113925892_113925921_p	PMPCB	61	73	64.1905	76.3679	70.2792	15	16	21.2132	24	22.6066	0.321669	-1.63635
ENSSSCG00000013586_2_71714557_71714586_m	LRRC8E	48	50	50.5105	52.3068	51.4087	54	52	76.3675	78	77.1838	1.50138	0.586286
ENSSSCG00000027051_7_86384626_86384655_p	EMC7	304	304	319.9	318.025	318.963	9	9	12.7279	13.5	13.114	0.0411144	-4.60421
ENSSSCG00000009469_11_53720256_53720285_p	ACOD1	390	393	410.398	411.131	410.765	60	45	84.8528	67.5	76.1764	0.18545	-2.4309
ENSSSCG00000009680_14_13661923_13661952_p	EXTL3	45	63	47.3536	65.9066	56.6301	21	28	29.6985	42	35.8492	0.633042	-0.659626
ENSSSCG00000002551_7_131357340_131357369_p	ENSSSCG00000035669	50	51	52.6151	53.3529	52.984	18	29	25.4558	43.5	34.4779	0.650723	-0.619885
ENSSSCG00000022417_12_40846103_40846132_m	HNF1B	34	38	35.7783	39.7532	37.7657	20	18	28.2843	27	27.6421	0.731937	-0.450208
ENSSSCG00000014897_9_18784822_18784851_m	FAM181B	7	17	7.36612	17.7843	12.5752	15	16	21.2132	24	22.6066	1.79771	0.846161
ALDBSSCT0000005050_74_103_m	SAP30L	55	57	57.8766	59.6297	58.7532	2	9	2.82843	13.5	8.16421	0.138958	-2.84728
ENSSSCG00000000157_5_12336171_12336200_m	BPIFC	48	49	50.5105	51.2607	50.8856	24	31	33.9411	46.5	40.2206	0.790412	-0.339324
ENSSSCG00000013881_2_59869141_59869170_m	NXNL1	7	10	7.36612	10.4614	8.91374	17	23	24.0416	34.5	29.2708	3.28379	1.71536
ENSSSCG00000027998_5_74839772_74839801_m	ENSSSCG00000027998	0	1	0	1.04614	0.523068	17	20	24.0416	30	27.0208	51.6583	5.69093
ENSSSCG00000002553_7_131047785_131047814_p	RD3L	93	105	97.8641	109.844	103.854	17	11	24.0416	16.5	20.2708	0.195185	-2.35708
ENSSSCG00000022673_GL892397.1_79508_79537_m	FNDC3B	28	33	29.4645	34.5225	31.9935	44	66	62.2254	99	80.6127	2.51966	1.33323
ENSSSCG00000016665_18_43322865_43322894_p	BMPER	32	30	33.6737	31.3841	32.5289	39	43	55.1543	64.5	59.8272	1.8392	0.87908
ENSSSCG00000026082_11_72130994_72131023_p	DNAJC3	48	50	50.5105	52.3068	51.4087	23	47	32.5269	70.5	51.5135	1.00204	0.00293805
ENSSSCG00000012668_X_123639728_123639757_p	ENSSSCG00000012668	30	37	31.5691	38.707	35.1381	25	28	35.3553	42	38.6777	1.10073	0.138467
ENSSSCG00000015592_9_143540238_143540267_p	TATDN3	14	18	14.7322	18.8304	16.7813	23	25	32.5269	37.5	35.0135	2.08645	1.06105
ENSSSCG00000006184_4_68370689_68370718_m	TERF1	20	18	21.0461	18.8304	19.9382	11	4	15.5563	6	10.7782	0.540578	-0.887426
ENSSSCG00000013321_2_31737059_31737088_p	ELP4	6	8	6.31382	8.36909	7.34145	34	76	48.0833	114	81.0416	11.0389	3.46453
ENSSSCG00000023759_X_47612026_47612055_p	WDR13	14	8	14.7322	8.36909	11.5507	21	18	29.6985	27	28.3492	2.45434	1.29533
ENSSSCG00000003102_6_47734318_47734347_m	PNMA8A	28	29	29.4645	30.3379	29.9012	45	46	63.6396	69	66.3198	2.21796	1.14924
ENSSSCG00000025135_1_183393412_183393441_m	MAP2K5	34	38	35.7783	39.7532	37.7657	57	50	80.6102	75	77.8051	2.0602	1.04279
ENSSSCG00000013144_2_11807843_11807872_p	MPEG1	19	14	19.9937	14.6459	17.3198	37	61	52.3259	91.5	71.913	4.15206	2.05383
ENSSSCG00000021780_JH118894.1_185373_185402_m	HOXA13	236	251	248.343	262.58	255.462	31	42	43.8406	63	53.4203	0.209113	-2.25765
ENSSSCG00000004338_1_71777261_71777290_m	FUT9	28	43	29.4645	44.9838	37.2242	28	30	39.598	45	42.299	1.13633	0.184384
ENSSSCG00000028316_JH118886.1_19920_19949_p	CLN6	8	16	8.41842	16.7382	12.5783	20	23	28.2843	34.5	31.3921	2.49574	1.31947
ENSSSCG00000001887_7_63244147_63244176_m	SCAMP5	47	44	49.4582	46.03	47.7441	17	20	24.0416	30	27.0208	0.565951	-0.821251
ALDBSSCT0000002410_152_181_m	ENSSSCG00000026701	26	29	27.3599	30.3379	28.8489	15	21	21.2132	31.5	26.3566	0.913608	-0.130352
ENSSSCG00000011278_13_28523694_28523723_m	TRAK1	55	65	57.8766	67.9988	62.9377	10	12	14.1421	18	16.0711	0.255349	-1.96946
ENSSSCG00000023133_15_93542638_93542667_p	OSBPL6	19	18	19.9937	18.8304	19.4121	54	62	76.3675	93	84.6838	4.36242	2.12513
ENSSSCG00000022003_6_155089861_155089890_p	PTPRF	35	32	36.8306	33.4763	35.1535	36	56	50.9117	84	67.4558	1.9189	0.940276
ENSSSCG00000024567_6_54260562_54260591_p	SYT5	24	18	25.2553	18.8304	22.0429	28	34	39.598	51	45.299	2.05504	1.03917
ENSSSCG00000024329_14_43403876_43403905_p	C12orf43	69	74	72.6089	77.414	75.0115	8	14	11.3137	21	16.1569	0.215392	-2.21496
ENSSSCG00000023027_6_57399396_57399425_m	ZNF329	16	10	16.8368	10.4614	13.6491	59	73	83.4386	109.5	96.4693	7.06781	2.82126
ALDBSSCT0000004423_95_124_p	ENSSSCG00000032503	121	112	127.329	117.167	122.248	26	32	36.7696	48	42.3848	0.346712	-1.52819
ENSSSCG00000011049_10_51576813_51576842_p	DCLRE1C	30	30	31.5691	31.3841	31.4766	17	17	24.0416	25.5	24.7708	0.78696	-0.345637
ENSSSCG00000002792_6_25088212_25088241_p	HSF4	21	27	22.0984	28.2457	25.172	9	13	12.7279	19.5	16.114	0.640154	-0.643509
ENSSSCG00000002734_6_14109949_14109978_p	MARVELD3	128	112	134.695	117.167	125.931	21	21	29.6985	31.5	30.5992	0.242984	-2.04107
ENSSSCG00000010202_14_66468716_66468745_m	FXYD4	12	20	12.6276	20.9227	16.7752	45	49	63.6396	73.5	68.5698	4.08758	2.03125
ENSSSCG00000021045_GL893660.1_5309_5338_p	LRRC47	7	17	7.36612	17.7843	12.5752	55	60	77.7817	90	83.8909	6.67113	2.73793
ENSSSCG00000021845_3_18694116_18694145_p	ATXN2L	6	5	6.31382	5.23068	5.77225	41	56	57.9828	84	70.9914	12.2987	3.62044
ENSSSCG00000022609_GL892841.1_678_707_m	WWP2	22	21	23.1507	21.9689	22.5598	26	32	36.7696	48	42.3848	1.87878	0.909795
ENSSSCG00000029874_12_40615250_40615279_m	DUSP14	50	76	52.6151	79.5063	66.0607	56	68	79.196	102	90.598	1.37143	0.455686
ENSSSCG00000000560_5_52271136_52271165_p	ETFRF1	26	28	27.3599	29.2918	28.3258	29	31	41.0122	46.5	43.7561	1.54474	0.627366
ENSSSCG00000009883_14_41345897_41345926_p	RPH3A	72	51	75.7658	53.3529	64.5594	20	21	28.2843	31.5	29.8921	0.463018	-1.11086
ENSSSCG00000024233_X_142907449_142907478_m	RAB39B	36	48	37.8829	50.2145	44.0487	24	14	33.9411	21	27.4706	0.623641	-0.681213
ENSSSCG00000011058_10_55418509_55418538_m	GPR158	53	52	55.772	54.3991	55.0855	32	22	45.2548	33	39.1274	0.710303	-0.493494
ENSSSCG00000007043_17_15485534_15485563_m	GPCPD1	79	80	83.1319	83.6909	83.4114	24	13	33.9411	19.5	26.7206	0.320347	-1.64229
ENSSSCG00000007812_3_19051034_19051063_p	XPO6	68	68	71.5566	71.1372	71.3469	33	40	46.669	60	53.3345	0.747538	-0.419781
ENSSSCG00000009680_14_13661919_13661948_m	EXTL3	60	76	63.1382	79.5063	71.3222	27	27	38.1838	40.5	39.3419	0.551608	-0.858286
ALDBSSCT0000003187_15_44_m	TSEN2	42	37	44.1967	38.707	41.4519	13	9	18.3848	13.5	15.9424	0.3846	-1.37857
ENSSSCG00000014394_2_149781477_149781506_m	RNF14	78	80	82.0796	83.6909	82.8852	35	33	49.4975	49.5	49.4987	0.597196	-0.743723
ENSSSCG00000024492_13_83718922_83718951_p	EPHB1	27	38	28.4122	39.7532	34.0827	34	30	48.0833	45	46.5416	1.36555	0.449484
ENSSSCG00000009596_14_4152217_4152246_p	ENSSSCG00000009596	198	203	208.356	212.366	210.361	43	34	60.8112	51	55.9056	0.265761	-1.9118
ENSSSCG00000022886_JH118692.1_90054_90083_m	MAP2K6	186	188	195.728	196.674	196.201	36	38	50.9117	57	53.9558	0.275003	-1.86248
ENSSSCG00000005240_1_247751805_247751834_p	DOCK8	6	9	6.31382	9.41522	7.86452	36	30	50.9117	45	47.9558	6.09775	2.60828
ENSSSCG00000024320_13_216073646_216073675_m	TFF2	13	7	13.6799	7.32295	10.5014	19	25	26.8701	37.5	32.185	3.06482	1.6158
ENSSSCG00000026763_X_126658072_126658101_m	ENSSSCG00000026763	107	81	112.596	84.737	98.6667	9	15	12.7279	22.5	17.614	0.17852	-2.48584
ALDBSSCT0000004800_166_195_m	ZNF366	103	86	108.387	89.9677	99.1774	9	5	12.7279	7.5	10.114	0.101978	-3.29366
ENSSSCG00000010962_10_35717135_35717164_m	FRMD3	18	21	18.9414	21.9689	20.4551	5	6	7.07107	9	8.03553	0.392837	-1.348
ENSSSCG00000026454_1_178857193_178857222_m	PMAIP1	40	30	42.0921	31.3841	36.7381	43	66	60.8112	99	79.9056	2.17501	1.12102
ENSSSCG00000022531_16_6058319_6058348_m	ENSSSCG00000022531	28	34	29.4645	35.5686	32.5165	24	27	33.9411	40.5	37.2206	1.14467	0.194926
ENSSSCG00000012699_X_127285378_127285407_p	FHL1	24	35	25.2553	36.6148	30.935	47	41	66.468	61.5	63.984	2.06834	1.04847
ENSSSCG00000003693_6_96504643_96504672_m	MYOM1	21	18	22.0984	18.8304	20.4644	22	12	31.1127	18	24.5563	1.19995	0.26298
ENSSSCG00000028999_15_157433400_157433429_p	ENSSSCG00000028999	18	16	18.9414	16.7382	17.8398	9	13	12.7279	19.5	16.114	0.903259	-0.146789
ENSSSCG00000004181_1_34523278_34523307_m	VNN1	31	41	32.6214	42.8916	37.7565	26	31	36.7696	46.5	41.6348	1.10272	0.141065
ENSSSCG00000017747_12_45206613_45206642_p	RAB11FIP4	51	57	53.6674	59.6297	56.6486	14	22	19.799	33	26.3995	0.466022	-1.10153
ENSSSCG00000026351_13_49879895_49879924_m	ENSSSCG00000011493	62	74	65.2428	77.414	71.3284	49	52	69.2965	78	73.6482	1.03252	0.0461742
ENSSSCG00000011903_13_150201361_150201390_p	ENSSSCG00000011903	20	19	21.0461	19.8766	20.4613	20	30	28.2843	45	36.6421	1.7908	0.840605
ENSSSCG00000016850_16_24992372_24992401_p	LIFR	136	117	143.113	122.398	132.756	10	16	14.1421	24	19.0711	0.143656	-2.79931
ENSSSCG00000016757_18_56203486_56203515_p	ENSSSCG00000027491	41	54	43.1444	56.4913	49.8179	9	7	12.7279	10.5	11.614	0.233128	-2.1008
ENSSSCG00000006000_4_20269194_20269223_m	TAF2	35	32	36.8306	33.4763	35.1535	59	68	83.4386	102	92.7193	2.63756	1.3992
ENSSSCG00000024910_GL894448.1_37677_37706_m	TLDC2	146	158	153.636	165.289	159.463	25	26	35.3553	39	37.1777	0.233143	-2.10071
ENSSSCG00000005413_1_275311097_275311126_m	ENSSSCG00000005413	126	144	132.59	150.644	141.617	13	21	18.3848	31.5	24.9424	0.176126	-2.50532
ENSSSCG00000006807_GL893192.2_252385_252414_p	ENSSSCG00000040889	117	100	123.119	104.614	113.866	5	6	7.07107	9	8.03553	0.0705698	-3.82481
ENSSSCG00000022697_1_118608920_118608949_m	CSNK1G1	93	93	97.8641	97.2906	97.5774	27	28	38.1838	42	40.0919	0.410873	-1.28324
ENSSSCG00000024234_X_53545564_53545593_p	TRO	68	70	71.5566	73.2295	72.393	34	43	48.0833	64.5	56.2916	0.777583	-0.362931
ENSSSCG00000023860_11_46663127_46663156_p	KLHL1	29	31	30.5168	32.4302	31.4735	29	30	41.0122	45	43.0061	1.36642	0.450404
ENSSSCG00000022559_GL896447.1_94279_94308_m	USP14	68	63	71.5566	65.9066	68.7316	26	34	36.7696	51	43.8848	0.638495	-0.647252
ENSSSCG00000026238_GL895804.2_13415_13444_p	PROCA1	47	43	49.4582	44.9838	47.221	25	32	35.3553	48	41.6777	0.882608	-0.180155
ENSSSCG00000000257_5_18839728_18839757_m	ITGB7	69	63	72.6089	65.9066	69.2577	11	16	15.5563	24	19.7782	0.285574	-1.80807
ENSSSCG00000001964_7_70862631_70862660_p	NPAS3	34	45	35.7783	47.0761	41.4272	7	16	9.89949	24	16.9497	0.409145	-1.28931
ENSSSCG00000024261_12_2643505_2643534_m	CBX2	18	12	18.9414	12.5536	15.7475	17	26	24.0416	39	31.5208	2.00163	1.00118
ENSSSCG00000004903_1_177367060_177367089_m	CDH20	98	100	103.126	104.614	103.87	29	22	41.0122	33	37.0061	0.356275	-1.48894
ENSSSCG00000028163_3_144201632_144201661_p	ENSSSCG00000028163	86	85	90.498	88.9215	89.7098	19	21	26.8701	31.5	29.185	0.325327	-1.62004
ENSSSCG00000007338_17_46418889_46418918_p	VSTM2L	65	67	68.3997	70.0911	69.2454	35	39	49.4975	58.5	53.9987	0.779817	-0.358792
ENSSSCG00000031027_X_104773031_104773060_m	IRS4	66	72	69.452	75.3218	72.3869	21	20	29.6985	30	29.8492	0.412357	-1.27803
ENSSSCG00000026763_X_126658071_126658100_m	ENSSSCG00000026763	100	110	105.23	115.075	110.153	14	23	19.799	34.5	27.1495	0.246472	-2.02051
ENSSSCG00000004276_1_57105851_57105880_p	SMAP1	42	37	44.1967	38.707	41.4519	15	18	21.2132	27	24.1066	0.581556	-0.782009
ENSSSCG00000027622_8_72654010_72654039_m	ADAMTS3	14	22	14.7322	23.015	18.8736	9	5	12.7279	7.5	10.114	0.535878	-0.900022
ENSSSCG00000021447_11_77301433_77301462_m	NALCN	35	46	36.8306	48.1222	42.4764	11	20	15.5563	30	22.7782	0.536255	-0.89901
ENSSSCG00000007596_3_5304361_5304390_p	ENSSSCG00000007596	52	54	54.7197	56.4913	55.6055	11	19	15.5563	28.5	22.0282	0.396151	-1.33588
ENSSSCG00000017067_16_74254546_74254575_m	CNOT8	41	41	43.1444	42.8916	43.018	64	66	90.5097	99	94.7548	2.20268	1.13926
ENSSSCG00000003686_6_93725924_93725953_p	ARHGAP28	130	162	136.799	169.474	153.137	37	33	52.3259	49.5	50.913	0.332467	-1.58872
ENSSSCG00000012558_X_102047429_102047458_m	PIH1D3	82	93	86.2888	97.2906	91.7897	27	24	38.1838	36	37.0919	0.404096	-1.30723
ENSSSCG00000008061_3_40635863_40635892_m	SRRM2	7	11	7.36612	11.5075	9.43681	17	20	24.0416	30	27.0208	2.86334	1.5177
ENSSSCG00000000759_5_71087488_71087517_p	ENSSSCG00000000759	22	41	23.1507	42.8916	33.0211	14	22	19.799	33	26.3995	0.799473	-0.322878
ENSSSCG00000004180_1_34506856_34506885_p	VNN3	67	73	70.5043	76.3679	73.4361	12	19	16.9706	28.5	22.7353	0.309593	-1.69156
ENSSSCG00000007645_3_7402478_7402507_p	ENSSSCG00000007645	80	91	84.1842	95.1984	89.6913	25	31	35.3553	46.5	40.9277	0.456317	-1.13189
ENSSSCG00000004557_1_118801019_118801048_p	PPIB	53	62	55.772	64.8604	60.3162	30	20	42.4264	30	36.2132	0.600389	-0.73603
ENSSSCG00000015314_9_78959478_78959507_p	ANKIB1	47	33	49.4582	34.5225	41.9904	19	24	26.8701	36	31.435	0.748625	-0.417685
ENSSSCG00000012713_X_130755746_130755775_p	ATP11C	37	22	38.9352	23.015	30.9751	18	18	25.4558	27	26.2279	0.846742	-0.240005
ENSSSCG00000014556_2_162195164_162195193_m	BET1L	68	59	71.5566	61.722	66.6393	19	14	26.8701	21	23.935	0.359173	-1.47725
ENSSSCG00000022005_14_121769295_121769324_m	SFXN3	36	30	37.8829	31.3841	34.6335	11	13	15.5563	19.5	17.5282	0.506105	-0.982492
ENSSSCG00000005424_1_275522571_275522600_m	NIPSNAP3B	37	35	38.9352	36.6148	37.775	34	40	48.0833	60	54.0416	1.43062	0.51664
ENSSSCG00000006331_4_93629166_93629195_m	PBX1	38	38	39.9875	39.7532	39.8703	18	22	25.4558	33	29.2279	0.733075	-0.447968
ENSSSCG00000017336_12_18516923_18516952_p	HEXIM1	29	38	30.5168	39.7532	35.135	34	32	48.0833	48	48.0416	1.36735	0.451378
ENSSSCG00000016644_18_35650782_35650811_p	STIP1	29	30	30.5168	31.3841	30.9504	30	26	42.4264	39	40.7132	1.31543	0.395538
ENSSSCG00000023400_3_42218619_42218648_m	ZNF598	36	30	37.8829	31.3841	34.6335	25	23	35.3553	34.5	34.9277	1.00849	0.0122029
ENSSSCG00000016972_16_51989924_51989953_p	CARTPT	218	218	229.402	228.058	228.73	15	30	21.2132	45	33.1066	0.144741	-2.78845
ENSSSCG00000008077_3_43981311_43981340_p	CARD19	13	16	13.6799	16.7382	15.2091	19	19	26.8701	28.5	27.685	1.8203	0.864176
ALDBSSCT0000005050_36_65_m	SAP30L	90	78	94.7072	81.5986	88.1529	12	17	16.9706	25.5	21.2353	0.240891	-2.05354
ENSSSCG00000029619_5_15931979_15932008_p	MCRS1	36	38	37.8829	39.7532	38.818	20	25	28.2843	37.5	32.8921	0.847342	-0.238984
ENSSSCG00000011486_13_47903735_47903764_m	C3orf14	69	87	72.6089	91.0138	81.8113	26	41	36.7696	61.5	49.1348	0.600586	-0.735556
ENSSSCG00000008759_8_19971921_19971950_p	SEL1L3	178	163	187.31	170.52	178.915	6	10	8.48528	15	11.7426	0.0656325	-3.92945
ENSSSCG00000010899_10_25009979_25010008_m	CRB1	69	83	72.6089	86.8293	79.7191	50	60	70.7107	90	80.3553	1.00798	0.011469
ENSSSCG00000027051_7_86384571_86384600_p	EMC7	301	301	316.743	314.887	315.815	31	40	43.8406	60	51.9203	0.164401	-2.60471
ENSSSCG00000030038_JH118611.1_77226_77255_p	TAGLN3	233	239	245.187	250.026	247.606	19	27	26.8701	40.5	33.685	0.136043	-2.87787
ENSSSCG00000015914_15_81562375_81562404_m	SCN7A	55	54	57.8766	56.4913	57.184	6	7	8.48528	10.5	9.49264	0.166002	-2.59073
ENSSSCG00000008063_3_40651452_40651481_m	ENSSSCG00000008063	102	108	107.335	112.983	110.159	31	25	43.8406	37.5	40.6703	0.369197	-1.43754
ENSSSCG00000008112_3_48037976_48038005_p	ENSSSCG00000025021	338	349	355.678	365.101	360.39	8	12	11.3137	18	14.6569	0.0406694	-4.61991
ENSSSCG00000017188_12_5262835_5262864_p	ZACN	52	53	54.7197	55.4452	55.0825	7	9	9.89949	13.5	11.6997	0.212404	-2.23512
ENSSSCG00000003301_6_54406306_54406335_p	PPP6R1	82	84	86.2888	87.8754	87.0821	32	41	45.2548	61.5	53.3774	0.612955	-0.706147
ENSSSCG00000024484_10_15049150_15049179_p	DEGS1	38	32	39.9875	33.4763	36.7319	37	36	52.3259	54	53.163	1.44732	0.533387
ENSSSCG00000003763_6_124800996_124801025_p	IFI44	77	80	81.0273	83.6909	82.3591	29	23	41.0122	34.5	37.7561	0.458433	-1.12522
ENSSSCG00000013231_2_16202591_16202620_p	C1QTNF4	34	30	35.7783	31.3841	33.5812	21	21	29.6985	31.5	30.5992	0.911202	-0.134157
ENSSSCG00000000848_5_84033176_84033205_m	GLT8D2	64	47	67.3474	49.1684	58.2579	20	13	28.2843	19.5	23.8921	0.41011	-1.28592
ENSSSCG00000030850_X_63908027_63908056_m	TEX11	58	57	61.0335	59.6297	60.3316	8	16	11.3137	24	17.6569	0.292663	-1.77269
ENSSSCG00000021905_GL893343.2_60639_60668_p	NR3C2	114	110	119.962	115.075	117.519	7	5	9.89949	7.5	8.69975	0.0740286	-3.75577
ENSSSCG00000013605_2_71027141_71027170_m	ACTL9	47	60	49.4582	62.7681	56.1132	26	20	36.7696	30	33.3848	0.594954	-0.749149
ENSSSCG00000012816_X_143109770_143109799_p	MTCP1	123	132	129.433	138.09	133.762	13	26	18.3848	39	28.6924	0.214504	-2.22092
ENSSSCG00000024057_1_130703721_130703750_p	WDR72	85	80	89.4457	83.6909	86.5683	48	45	67.8823	67.5	67.6911	0.781939	-0.354872
ENSSSCG00000012642_X_116352234_116352263_m	STAG2	32	46	33.6737	48.1222	40.898	15	22	21.2132	33	27.1066	0.662786	-0.593385
ENSSSCG00000010373_14_96107350_96107379_p	ZNF488	24	34	25.2553	35.5686	30.4119	13	21	18.3848	31.5	24.9424	0.820151	-0.286038
ENSSSCG00000000223_5_17330367_17330396_m	BIN2	166	167	174.682	174.705	174.693	12	9	16.9706	13.5	15.2353	0.0872115	-3.51934
ENSSSCG00000013730_2_66454540_66454569_p	KLF1	43	29	45.249	30.3379	37.7935	6	12	8.48528	18	13.2426	0.350395	-1.51295
ENSSSCG00000006521_4_103359431_103359460_m	FAM189B	63	51	66.2951	53.3529	59.824	23	14	32.5269	21	26.7635	0.44737	-1.16046
ENSSSCG00000017699_12_41054141_41054170_m	ENSSSCG00000017699	17	22	17.8891	23.015	20.4521	10	20	14.1421	30	22.0711	1.07916	0.10991
ENSSSCG00000020780_GL896412.1_19012_19041_m	PRSS57	23	24	24.203	25.1073	24.6551	12	13	16.9706	19.5	18.2353	0.739615	-0.435154
ENSSSCG00000028552_5_51431134_51431163_p	BHLHE41	45	58	47.3536	60.6759	54.0147	14	11	19.799	16.5	18.1495	0.33601	-1.57342
ENSSSCG00000013019_2_6491445_6491474_m	MEN1	34	48	35.7783	50.2145	42.9964	7	12	9.89949	18	13.9497	0.32444	-1.62398
ENSSSCG00000015394_9_103116200_103116229_p	KIAA1324L	49	54	51.5628	56.4913	54.0271	14	4	19.799	6	12.8995	0.23876	-2.06637
ENSSSCG00000017358_12_19191938_19191967_m	SLC4A1	115	112	121.015	117.167	119.091	37	50	52.3259	75	63.663	0.534574	-0.903538
ENSSSCG00000010617_14_126031957_126031986_m	SORCS3	53	43	55.772	44.9838	50.3779	19	17	26.8701	25.5	26.185	0.519772	-0.94405
ALDBSSCT0000004496_38_67_p	TANC1	83	67	87.3411	70.0911	78.7161	15	19	21.2132	28.5	24.8566	0.315775	-1.66303
ENSSSCG00000010467_14_113064555_113064584_p	BTAF1	39	37	41.0398	38.707	39.8734	11	19	15.5563	28.5	22.0282	0.552453	-0.856077
ENSSSCG00000027911_7_80246111_80246140_p	LTB4R	58	57	61.0335	59.6297	60.3316	18	10	25.4558	15	20.2279	0.335279	-1.57657
[truncated: 51,764 more rows]

## Sheet: TGEV3rd
Supplementary Data file 1c. Sequencing results of sgRNA (PigGeCKO) of third round of TGEV screens after challenge.
[truncated: 52,929 more rows]
