# Supplementary material for: Genome-scale CRISPR screen identifies TMEM41B as a multi-function host factor required for coronavirus replication
Source: PLoS Pathog. 2021 Dec 6;17(12):e1010113. doi: 10.1371/journal.ppat.1010113 (PMC8675922; doi:10.1371/journal.ppat.1010113)
Supplement: S2 Data — (XLS) [file ppat.1010113.s015.xls]

## Sheet: Focused-CRISPR
Supplementary Data file 2. Sequencing results of sgRNA (Focused-CRISPR library) in the third and fifth rounds of TGEV screens after challenge.
sgRNA ID	Gene ID	Focused-CRISPR_Read1_norm	Focused-CRISPR_Read2_norm	average(Focused-CRISPR)	TGEV_3rd_Read1_norm	TGEV_3rd_Read2_norm	average(TGEV_3rd）	Fold_change(TGEV_3rd)	log2Foldchange(TGEV_3rd)	TGEV_5th_Read1_norm	TGEV_5th_Read2_norm	average(TGEV_5th）	Fold_change(TGEV_5th)	log2Foldchange(TGEV_5th)
ENSSSCG00000002283_7_95991165_95991194_p	ENSSSCG00000002283	26564.1	24902	25733	494272	469531	481901	18.727	4.22704	645148	612795	628971	24.4422	4.6113
ENSSSCG00000002283_7_95991173_95991202_m	ENSSSCG00000002283	22155.7	21505.6	21830.6	460344	428504	444424	20.3578	4.34751	532760	500519	516640	23.6658	4.56473
ENSSSCG00000002283_7_96009580_96009609_m	ENSSSCG00000002283	24329.5	24122.7	24226.1	392624	389319	390972	16.1384	4.01243	495896	475974	485935	20.0583	4.32613
ENSSSCG00000002283_7_95940504_95940533_m	ENSSSCG00000002283	23659.2	21716.2	22687.7	351333	330279	340806	15.0216	3.90897	392837	377869	385353	16.9851	4.0862
ENSSSCG00000002283_7_95991396_95991425_p	ENSSSCG00000002283	14311.5	14516.3	14413.9	227171	228559	227865	15.8087	3.98265	282417	287199	284808	19.7593	4.30446
ENSSSCG00000002283_7_96009576_96009605_p	ENSSSCG00000002283	14591.3	14455.2	14523.3	214331	221334	217833	14.9989	3.90678	333050	357062	345056	23.7588	4.57039
ENSSSCG00000002283_7_96009574_96009603_p	ENSSSCG00000002283	12480.3	12891	12685.6	143998	155926	149962	11.8214	3.56333	188482	208548	198515	15.6489	3.96799
ENSSSCG00000014579_9_240086_240115_p	ENSSSCG00000014579	20353.2	20373.8	20363.5	105564	106008	105786	5.19487	2.37709	101472	99313	100393	4.93003	2.3016
ENSSSCG00000014579_9_259956_259985_p	ENSSSCG00000014579	11396	11882.3	11639.1	84846.2	88910.1	86878.1	7.46431	2.90001	71450.6	75538.1	73494.4	6.31442	2.65865
ENSSSCG00000014579_9_258854_258883_m	ENSSSCG00000014579	6714.17	6564.4	6639.28	76820.9	74479.2	75650	11.3943	3.51024	53373.7	52979.4	53176.5	8.00938	3.00169
ENSSSCG00000014579_9_259942_259971_m	ENSSSCG00000014579	6803.55	6273.92	6538.73	74317.2	66544.9	70431.1	10.7714	3.42913	48970.2	46822	47896.1	7.32498	2.87282
ENSSSCG00000008044_3_42396020_42396049_m	ENSSSCG00000008044	8166.6	7996.1	8081.35	67404.5	65598.5	66501.5	8.22901	3.04072	62902.8	61262.5	62082.7	7.68222	2.94152
ENSSSCG00000014579_9_240085_240114_p	ENSSSCG00000014579	10660.7	11306	10983.4	62420.2	65220.9	63820.6	5.81065	2.5387	66781.3	67903.8	67342.5	6.13131	2.6162
ENSSSCG00000014579_9_259963_259992_p	ENSSSCG00000014579	10081.9	9692.89	9887.39	59649.5	59413.6	59531.5	6.02095	2.58999	51963.8	50656	51309.9	5.18942	2.37557
ENSSSCG00000030480_13_211209760_211209789_m	ENSSSCG00000030480	6525.83	7030.66	6778.25	56439.8	62038.6	59239.2	8.7396	3.12757	64695.8	64118.8	64407.3	9.50206	3.24824
ENSSSCG00000030480_13_211218443_211218472_p	ENSSSCG00000030480	12144	11705.5	11924.8	58736	54428.3	56582.2	4.74492	2.24638	55171.2	53189.6	54180.4	4.54351	2.18381
ENSSSCG00000002283_7_96009575_96009604_p	ENSSSCG00000002283	8118.72	7895.51	8007.11	54215.8	56737.9	55476.9	6.92845	2.79253	66539.9	73843.6	70191.7	8.76617	3.13195
ENSSSCG00000023722_JH118907.1_369_398_p	ENSSSCG00000023722	9188.09	10089.6	9638.84	40136.8	44406.3	42271.5	4.38554	2.13275	35434	40865	38149.5	3.95789	1.98473
ENSSSCG00000008044_3_42396026_42396055_p	ENSSSCG00000008044	6873.77	6184.61	6529.19	43959.3	39502.3	41730.8	6.39142	2.67614	41003.8	35889.2	38446.5	5.8884	2.55788
ENSSSCG00000011266_13_26392749_26392778_m	ENSSSCG00000011266	5643.73	5979.68	5811.71	40301.3	42822.3	41561.8	7.15139	2.83822	67203.3	72401	69802.1	12.0106	3.58624
ENSSSCG00000010030_14_51343057_51343086_p	ENSSSCG00000010030	5743.75	6685.66	6214.71	36377.2	43347.1	39862.1	6.41416	2.68126	26723.4	30745.9	28734.6	4.62365	2.20903
ENSSSCG00000014579_9_258871_258900_p	ENSSSCG00000014579	2272.81	2764.7	2518.76	33726.9	42362.5	38044.7	15.1045	3.91691	22573.5	27383.2	24978.3	9.91693	3.30989
ENSSSCG00000008044_3_42395546_42395575_p	ENSSSCG00000008044	10473.5	10538	10505.7	36839.1	37735.7	37287.4	3.54925	1.82751	27778.8	30619.9	29199.4	2.77938	1.47476
ENSSSCG00000012940_2_5120435_5120464_m	ENSSSCG00000012940	5219.17	5269.94	5244.56	36369.8	37848.5	37109.2	7.07575	2.82288	44669.6	47169.1	45919.4	8.75562	3.13021
ENSSSCG00000008044_3_42396032_42396061_m	ENSSSCG00000008044	22971.8	21931.5	22451.6	36999.4	36945.2	36972.3	1.64675	0.719624	28251.8	28370.9	28311.3	1.26099	0.334558
ENSSSCG00000002283_7_95991399_95991428_p	ENSSSCG00000002283	1529.04	1624.41	1576.73	35383	38262.4	36822.7	23.3539	4.54559	33889	39338.1	36613.6	23.2212	4.53737
ENSSSCG00000017867_12_51619638_51619667_m	ENSSSCG00000017867	9367.91	9684.43	9526.17	30141.1	31753.5	30947.3	3.24866	1.69984	40829.9	41650.6	41240.2	4.32915	2.11408
ENSSSCG00000014579_9_258848_258877_p	ENSSSCG00000014579	5070.21	5701.43	5385.82	26677.9	31841.4	29259.7	5.43272	2.44168	28916.3	33969.1	31442.7	5.83805	2.54549
ENSSSCG00000006914_4_137710023_137710052_p	ENSSSCG00000006914	7005.72	7816.55	7411.13	27863.7	27153.5	27508.6	3.71179	1.89212	26330.2	22820.7	24575.4	3.31602	1.72945
ENSSSCG00000008044_3_42396905_42396934_p	ENSSSCG00000008044	7618.61	7204.57	7411.59	25370.6	24149.9	24760.2	3.34075	1.74017	18512.2	17796.9	18154.6	2.44948	1.29248
ENSSSCG00000021223_13_20286986_20287015_m	ENSSSCG00000021223	5251.1	5772.87	5511.98	23582.4	24986.4	24284.4	4.40574	2.13939	21491.4	23020	22255.7	4.0377	2.01353
ENSSSCG00000008044_3_42395812_42395841_m	ENSSSCG00000008044	20713.9	25137	22925.5	21802.6	26498.7	24150.6	1.05344	0.07511	24697.7	30619	27658.4	1.20645	0.270766
ENSSSCG00000030480_13_211218469_211218498_p	ENSSSCG00000030480	4840.37	4163.5	4501.93	24885.6	22214.1	23549.8	5.23105	2.3871	17589.6	15495.3	16542.5	3.67452	1.87756
ENSSSCG00000008044_3_42396008_42396037_p	ENSSSCG00000008044	6387.5	5671.34	6029.42	23383.4	22216	22799.7	3.78141	1.91892	15352.5	12841.1	14096.8	2.338	1.22528
ENSSSCG00000004037_1_8537179_8537208_p	ENSSSCG00000004037	7689.9	8294.09	7992	21925.2	23328.8	22627	2.8312	1.50142	22035.2	22848.7	22442	2.80806	1.48957
ENSSSCG00000011915_13_155644189_155644218_p	ENSSSCG00000011915	5243.65	4735.05	4989.35	23843.2	21234.3	22538.8	4.51738	2.17549	14695.7	12202.3	13449	2.69554	1.43058
ENSSSCG00000009156_8_124656910_124656939_m	ENSSSCG00000009156	6876.97	6820.09	6848.53	22127.4	21547.8	21837.6	3.18866	1.67295	43213.3	41687.7	42450.5	6.19849	2.63192
ENSSSCG00000017925_12_54698226_54698255_p	ENSSSCG00000017925	7011.04	6956.4	6983.72	21932.5	19795.6	20864.1	2.98753	1.57895	21748.4	18279	20013.7	2.86577	1.51892
ENSSSCG00000008044_3_42396004_42396033_p	ENSSSCG00000008044	5037.22	5458.89	5248.06	20034.4	21569.8	20802.1	3.96377	1.98687	14849.6	15223.4	15036.5	2.86516	1.51862
ENSSSCG00000013273_2_18179951_18179980_p	ENSSSCG00000013273	15134	16126.6	15630.3	19715.9	21631	20673.5	1.32265	0.403433	19874.5	21888.2	20881.3	1.33595	0.417868
ENSSSCG00000030480_13_211218573_211218602_p	ENSSSCG00000030480	6645	7360.62	7002.81	19280.1	21769.6	20524.9	2.93095	1.55137	17965.1	20886.9	19426	2.77403	1.47198
ENSSSCG00000028123_9_67362637_67362666_m	ENSSSCG00000028123	6402.4	8120.18	7261.29	17244.7	21238.1	19241.4	2.64986	1.40592	17848.8	22009.6	19929.2	2.74458	1.45659
ENSSSCG00000021323_JH118536.1_55275_55304_m	ENSSSCG00000021323	3508.18	3402.99	3455.59	18671.5	17960.2	18315.8	5.30036	2.40609	27305.9	23269.2	25287.6	7.31788	2.87143
ENSSSCG00000001654_7_43521244_43521273_p	ENSSSCG00000001654	15487.3	15070	15278.6	17943.5	18600.7	18272.1	1.19592	0.258124	14002.4	14950.7	14476.5	0.947502	-0.0777996
ENSSSCG00000001654_7_43521242_43521271_m	ENSSSCG00000001654	15272.3	15095.4	15183.9	17782.1	18596.9	18189.5	1.19795	0.260567	14096.5	14832.9	14464.7	0.952637	-0.0700017
ENSSSCG00000030480_13_211216417_211216446_p	ENSSSCG00000030480	4015.73	4328.95	4172.34	17383	18247	17815	4.26979	2.09416	18031.6	19399.9	18715.7	4.48567	2.16532
ENSSSCG00000005732_1_306530137_306530166_p	ENSSSCG00000005732	4490.3	4887.34	4688.82	17443.8	17338.8	17391.3	3.7091	1.89107	13739.9	14488.5	14114.2	3.01019	1.58985
ENSSSCG00000009142_8_120826997_120827026_p	ENSSSCG00000009142	11033.2	11259	11146.1	16714.7	17878	17296.3	1.55178	0.633929	20643.1	22283.3	21463.2	1.92563	0.945327
ENSSSCG00000016962_16_51351403_51351432_m	ENSSSCG00000016962	17234.4	18776.6	18005.5	16234.9	18176.2	17205.6	0.955571	-0.0655652	14691.3	17389.2	16040.2	0.890848	-0.166748
ENSSSCG00000021372_JH118504.1_43185_43214_p	ENSSSCG00000021372	7750.55	6884.95	7317.75	17963.4	16429.7	17196.5	2.34998	1.23265	21359.7	20275.3	20817.5	2.84479	1.50832
ENSSSCG00000002642_6_928581_928610_p	ENSSSCG00000002642	8064.45	8688.92	8376.68	16296.7	17102.7	16699.7	1.99359	0.995372	18572	18607.9	18590	2.21925	1.15007
ENSSSCG00000028058_16_78031972_78032001_p	ENSSSCG00000028058	7689.9	8637.21	8163.56	15029.2	17374.2	16201.7	1.98464	0.988874	12962.4	14366.2	13664.3	1.67382	0.743144
ENSSSCG00000023722_JH118907.1_333_362_m	ENSSSCG00000023722	6330.04	5459.83	5894.94	16866.6	15158.3	16012.5	2.71631	1.44165	16754.6	14735	15744.8	2.6709	1.41733
ENSSSCG00000009142_8_120826996_120827025_p	ENSSSCG00000009142	10532	10751.4	10641.7	15709	16288.3	15998.6	1.50339	0.588222	18132.3	19179.7	18656	1.75311	0.809914
ENSSSCG00000010036_14_51945623_51945652_p	ENSSSCG00000010036	6310.89	7388.82	6849.86	14948.5	16761.5	15855	2.31464	1.21079	7368.34	8176.25	7772.3	1.13467	0.182267
ENSSSCG00000008044_3_42395541_42395570_m	ENSSSCG00000008044	5782.06	6129.15	5955.6	15133.9	15892.5	15513.2	2.60481	1.38118	14044.5	14227.6	14136	2.37357	1.24706
ENSSSCG00000014579_9_240083_240112_p	ENSSSCG00000014579	5771.42	5091.33	5431.37	16228.6	14475.8	15352.2	2.82658	1.49906	14360.1	11709.4	13034.7	2.3999	1.26297
ENSSSCG00000017925_12_54698086_54698115_m	ENSSSCG00000017925	12922.9	13214.3	13068.6	15063.7	15207.1	15135.4	1.15815	0.211821	19140.2	20513.6	19826.9	1.51714	0.601351
ENSSSCG00000004037_1_8519845_8519874_p	ENSSSCG00000004037	9362.59	9491.72	9427.16	14162.8	14626.8	14394.8	1.52695	0.610657	11955.7	12670.8	12313.2	1.30615	0.385316
ENSSSCG00000003884_6_151683085_151683114_m	ENSSSCG00000003884	11708.8	11433.9	11571.4	12901.6	13539.9	13220.8	1.14254	0.192249	6546.56	6906.73	6726.64	0.581319	-0.782599
ENSSSCG00000012739_X_139182146_139182175_m	ENSSSCG00000012739	6021.47	7253.45	6637.46	11878.1	13899.4	12888.8	1.94182	0.957409	5909.73	6749.96	6329.85	0.953655	-0.068461
ENSSSCG00000010974_10_36377442_36377471_m	ENSSSCG00000010974	14395.6	15146.1	14770.9	12694.2	12712.1	12703.1	0.860014	-0.217568	10319.9	10605.7	10462.8	0.708339	-0.497488
ENSSSCG00000001401_7_27580039_27580068_p	ENSSSCG00000001401	6404.53	5999.42	6201.98	13325.9	11949.2	12637.6	2.03767	1.02692	11901.4	12268.5	12084.9	1.94856	0.962411
ENSSSCG00000029200_8_80342338_80342367_p	ENSSSCG00000029200	5368.14	5670.4	5519.27	11950.4	13202.5	12576.5	2.27864	1.18818	9844.75	11441.1	10642.9	1.92832	0.947347
ENSSSCG00000012940_2_5120602_5120631_m	ENSSSCG00000012940	7687.77	7254.39	7471.08	12814.7	11937.8	12376.2	1.65655	0.728181	11877.1	10642.8	11259.9	1.50714	0.591809
ENSSSCG00000012739_X_139172075_139172104_m	ENSSSCG00000012739	4311.54	4377.83	4344.68	12082.4	12453	12267.7	2.82362	1.49754	20277.6	21714.2	20995.9	4.83255	2.27279
ENSSSCG00000023145_15_133855711_133855740_m	ENSSSCG00000023145	9755.23	9147.66	9451.45	12633.4	11805.9	12219.6	1.29289	0.370595	12134	12582.9	12358.4	1.30757	0.386891
ENSSSCG00000017925_12_54697174_54697203_p	ENSSSCG00000017925	8250.66	8092.92	8171.79	12252.1	11768.6	12010.3	1.46973	0.555554	8599.9	8408.23	8504.07	1.04066	0.0575005
ENSSSCG00000004037_1_8519743_8519772_p	ENSSSCG00000004037	1857.83	1852.85	1855.34	12164.1	11728.4	11946.3	6.43886	2.68681	8954.31	8261.43	8607.87	4.63951	2.21397
ENSSSCG00000023722_JH118907.1_332_361_p	ENSSSCG00000023722	9985.06	10014.4	9999.73	11655	11795.3	11725.2	1.17255	0.229649	8958.74	9041.63	9000.19	0.900043	-0.151934
ENSSSCG00000006877_4_130820685_130820714_m	ENSSSCG00000006877	7130.21	7276.96	7203.58	11695.9	11740.9	11718.4	1.62674	0.701984	14830.8	16085.2	15458	2.14588	1.10157
ENSSSCG00000017962_12_55466133_55466162_m	ENSSSCG00000017962	4907.41	5023.65	4965.53	11183.6	12116.5	11650.1	2.34619	1.23032	8699.58	9220.15	8959.86	1.80441	0.85153
ENSSSCG00000003983_6_157691185_157691214_m	ENSSSCG00000003983	5353.24	5885.68	5619.46	10973.1	12300.1	11636.6	2.07076	1.05016	4566.31	5316.42	4941.37	0.879331	-0.185522
ENSSSCG00000000092_5_6453408_6453437_m	ENSSSCG00000000092	5238.33	6014.46	5626.4	11315.6	11399.6	11357.6	2.01863	1.01337	6063.68	6634.88	6349.28	1.12848	0.174382
ENSSSCG00000030480_13_211218464_211218493_p	ENSSSCG00000030480	5425.6	5432.57	5429.09	10903.9	11586.9	11245.4	2.07133	1.05056	8563.35	8795.16	8679.26	1.59866	0.676862
ENSSSCG00000003983_6_157691210_157691239_p	ENSSSCG00000003983	8502.84	8998.19	8750.52	10839	11583.1	11211.1	1.28119	0.357482	14144.2	14484	14314.1	1.6358	0.709995
ENSSSCG00000029447_13_37227273_37227302_m	ENSSSCG00000029447	11646	11320.1	11483.1	11026.5	10926.4	10976.4	0.955879	-0.0651001	7245.4	7641.62	7443.51	0.648215	-0.625455
ENSSSCG00000011811_13_135363615_135363644_m	ENSSSCG00000011811	4652.03	4780.17	4716.1	10683.9	10909.2	10796.6	2.2893	1.1949	13427.6	13438.3	13432.9	2.84831	1.51011
ENSSSCG00000007842_3_24445610_24445639_p	ENSSSCG00000007842	13785.9	13855.5	13820.7	11085.2	10459.9	10772.5	0.779451	-0.35947	10494.9	8817.81	9656.34	0.698689	-0.517277
ENSSSCG00000011811_13_135363810_135363839_p	ENSSSCG00000011811	13365.6	13340.3	13352.9	11051.6	10452.2	10751.9	0.805212	-0.312559	5324.96	5059.07	5192.02	0.38883	-1.36279
ENSSSCG00000012794_X_142263565_142263594_p	ENSSSCG00000012794	12566.5	12827	12696.7	9997.8	11364.2	10681	0.84124	-0.249411	11260.2	11416.7	11338.4	0.893018	-0.163239
ENSSSCG00000012940_2_5120446_5120475_p	ENSSSCG00000012940	7291.95	7464.97	7378.46	10446.1	10827.9	10637	1.44163	0.527706	9299.85	10112.7	9706.28	1.31549	0.3956
ENSSSCG00000004037_1_8537276_8537305_m	ENSSSCG00000004037	6560.94	5477.69	6019.32	11088.3	9947.51	10517.9	1.74736	0.805175	8546.74	7686.93	8116.83	1.34846	0.431317
ntc_367_396_p	ntc_367_396_p	14477.5	14804.9	14641.2	10361.3	10538.3	10449.8	0.713725	-0.48656	8348.49	8661.05	8504.77	0.580879	-0.783689
ENSSSCG00000006877_4_130823555_130823584_m	ENSSSCG00000006877	9849.93	9256.71	9553.32	10717.5	9876.77	10297.1	1.07786	0.108167	15856.4	14550.2	15203.3	1.59141	0.670308
ENSSSCG00000021991_13_216576820_216576849_p	ENSSSCG00000021991	6976.99	7548.63	7262.81	9897.23	10532.5	10214.9	1.40647	0.492074	5291.74	5368.98	5330.36	0.733925	-0.446295
ENSSSCG00000021223_13_20286891_20286920_p	ENSSSCG00000021223	3549.68	3775.26	3662.47	9858.47	10529.7	10194.1	2.78339	1.47684	12946.9	14010.1	13478.5	3.68017	1.87977
ENSSSCG00000001401_7_27579062_27579091_m	ENSSSCG00000001401	3566.7	3599.47	3583.08	10118.3	10149.2	10133.7	2.82822	1.49989	12099.7	12746.9	12423.3	3.46721	1.79377
ENSSSCG00000016962_16_51356339_51356368_m	ENSSSCG00000016962	4428.58	5136.45	4782.52	9386.03	10842.3	10114.2	2.11482	1.08053	10439.5	11433.9	10936.7	2.28681	1.19333
ENSSSCG00000000092_5_6453013_6453042_m	ENSSSCG00000000092	8725.23	7257.22	7991.22	10880.9	9119.67	10000.3	1.25141	0.323552	9828.14	8626.61	9227.38	1.15469	0.207505
ENSSSCG00000025560_2_61568683_61568712_m	ENSSSCG00000025560	9797.79	7902.09	8849.94	10148.6	9538.37	9843.51	1.11227	0.153505	13975.8	12304.7	13140.3	1.48478	0.570254
ENSSSCG00000008044_3_42396857_42396886_p	ENSSSCG00000008044	4795.68	4876.06	4835.87	9483.45	10167.4	9825.41	2.03178	1.02274	4279.46	4712.92	4496.19	0.929759	-0.105072
ENSSSCG00000010036_14_51945590_51945619_p	ENSSSCG00000010036	12971.9	12248.9	12610.4	10208.4	9140.7	9674.53	0.767188	-0.382349	5945.17	5186.84	5566.01	0.441383	-1.1799
ENSSSCG00000006092_4_44727952_44727981_m	ENSSSCG00000006092	7011.04	6774.03	6892.53	9654.2	9299.38	9476.79	1.37494	0.459365	8547.85	7980.52	8264.19	1.19901	0.261838
ENSSSCG00000017962_12_55465684_55465713_p	ENSSSCG00000017962	21075.7	20636.1	20855.9	9592.4	9346.22	9469.31	0.454036	-1.13912	6161.14	5796.69	5978.91	0.286678	-1.8025
ENSSSCG00000011811_13_135363656_135363685_p	ENSSSCG00000011811	9193.41	9162.7	9178.06	9338.89	9579.47	9459.18	1.03063	0.0435269	12131.8	12060	12095.9	1.31792	0.398259
ENSSSCG00000017962_12_55465682_55465711_m	ENSSSCG00000017962	21095.9	20746	20921	9462.5	9402.62	9432.56	0.450866	-1.14923	6008.3	5760.44	5884.37	0.281267	-1.82999
ENSSSCG00000029447_13_37227221_37227250_m	ENSSSCG00000029447	3833.78	4006.51	3920.14	8989.01	9432.26	9210.63	2.34957	1.23239	10504.8	10886.6	10695.7	2.7284	1.44805
ENSSSCG00000027585_6_44185121_44185150_m	ENSSSCG00000027585	8334.72	7856.97	8095.84	9326.32	8651.26	8988.79	1.1103	0.150945	4590.67	3992.53	4291.6	0.530099	-0.915665
ENSSSCG00000017867_12_51619917_51619946_m	ENSSSCG00000017867	5477.74	4932.46	5205.1	8987.96	8784.13	8886.05	1.70718	0.771616	7837.93	7881.75	7859.84	1.51003	0.594574
ENSSSCG00000004160_1_30727176_30727205_m	ENSSSCG00000004160	3946.57	4301.69	4124.13	8572.09	9192.32	8882.2	2.15372	1.10683	7674.01	8342.08	8008.05	1.94176	0.957362
ENSSSCG00000021223_13_20286916_20286945_m	ENSSSCG00000021223	11318.3	12313.8	11816	8824.54	8933.26	8878.9	0.751428	-0.412294	9933.36	10517.8	10225.6	0.865396	-0.208567
ENSSSCG00000005171_1_227335917_227335946_m	ENSSSCG00000005171	7177.03	7588.11	7382.57	8495.61	9229.6	8862.61	1.20048	0.263608	9852.51	10410.8	10131.7	1.37238	0.456677
ENSSSCG00000026009_5_65991082_65991111_p	ENSSSCG00000026009	3340.06	3258.23	3299.14	8698.84	8977.23	8838.04	2.67889	1.42163	21772.8	20373.1	21072.9	6.3874	2.67523
ENSSSCG00000003983_6_157682940_157682969_m	ENSSSCG00000003983	9257.25	9432.5	9344.88	8582.56	9047.97	8815.27	0.943326	-0.0841713	12982.4	13091.2	13036.8	1.39508	0.480343
ENSSSCG00000006092_4_44727983_44728012_m	ENSSSCG00000006092	9363.66	9183.39	9273.52	8453.71	8651.26	8552.48	0.922248	-0.116774	7793.63	7753.98	7773.81	0.83828	-0.254496
ENSSSCG00000015199_9_57496044_57496073_p	ENSSSCG00000015199	6906.76	7082.37	6994.56	8325.91	8706.7	8516.31	1.21756	0.283994	5574.15	5801.22	5687.68	0.813158	-0.298392
ENSSSCG00000006914_4_137710084_137710113_m	ENSSSCG00000006914	5058.5	5041.51	5050.01	8166.68	8656.99	8411.84	1.66571	0.736136	5820.02	5832.93	5826.48	1.15376	0.206339
ENSSSCG00000016962_16_51351418_51351447_p	ENSSSCG00000016962	3082.56	3099.36	3090.96	7988.6	8652.21	8320.41	2.69185	1.4286	7359.48	7315.4	7337.44	2.37384	1.24722
ENSSSCG00000029447_13_37227463_37227492_m	ENSSSCG00000029447	4846.76	4617.54	4732.15	8576.28	7907.53	8241.91	1.74168	0.800482	4425.65	4913.18	4669.42	0.986744	-0.019253
ENSSSCG00000030480_13_211209843_211209872_m	ENSSSCG00000030480	3805.05	3189.6	3497.33	8639.13	7384.64	8011.88	2.29086	1.19589	5363.72	4842.5	5103.11	1.45915	0.545125
ENSSSCG00000027386_13_65615081_65615110_m	ENSSSCG00000027386	3328.35	3568.44	3448.4	7713.1	8029.9	7871.5	2.28265	1.19071	6201.01	6150.99	6176	1.79098	0.840746
ENSSSCG00000021750_2_78150113_78150142_p	ENSSSCG00000021750	6785.46	6541.83	6663.65	7738.24	7724.95	7731.59	1.16026	0.214454	3966.03	3924.57	3945.3	0.592063	-0.756177
ENSSSCG00000012794_X_142263630_142263659_p	ENSSSCG00000012794	18274	19022.9	18648.5	7498.35	7913.27	7705.81	0.413214	-1.27504	3814.3	3668.12	3741.21	0.200618	-2.31748
ENSSSCG00000017925_12_54698074_54698103_m	ENSSSCG00000017925	9404.09	9077.16	9240.62	7652.34	7596.85	7624.6	0.825117	-0.277329	6236.45	6147.37	6191.91	0.670075	-0.577606
ENSSSCG00000012794_X_142263628_142263657_m	ENSSSCG00000012794	18686.9	18739	18713	7453.3	7732.6	7592.95	0.405759	-1.3013	3878.54	3731.55	3805.05	0.203338	-2.29805
ntc_466_495_m	ntc_466_495_m	14377.5	14686.5	14532	7632.44	7441.99	7537.21	0.518664	-0.947127	5770.18	5795.78	5782.98	0.397949	-1.32934
ENSSSCG00000011811_13_135363831_135363860_p	ENSSSCG00000011811	9725.43	9947.65	9836.54	7293.03	7539.5	7416.26	0.75395	-0.407459	6536.59	6701.94	6619.26	0.672926	-0.571481
ENSSSCG00000006092_4_44727995_44728024_p	ENSSSCG00000006092	15077.6	15330.4	15204	7291.98	7479.27	7385.63	0.485769	-1.04166	3611.63	3724.3	3667.97	0.24125	-2.0514
ENSSSCG00000023145_15_133856286_133856315_p	ENSSSCG00000023145	3910.39	3851.4	3880.9	7416.64	7320.59	7368.61	1.89869	0.925004	6083.61	6303.23	6193.42	1.59587	0.674347
ENSSSCG00000027585_6_44188739_44188768_p	ENSSSCG00000027585	6515.19	5978.74	6246.97	7566.44	6924.83	7245.63	1.15986	0.213956	6319.52	5484.06	5901.79	0.944745	-0.0820034
ENSSSCG00000021223_13_20265049_20265078_p	ENSSSCG00000021223	7606.91	8178.47	7892.69	6968.29	7420.96	7194.63	0.911556	-0.133597	5515.45	5759.53	5637.49	0.714268	-0.485463
ENSSSCG00000030480_13_211209734_211209763_m	ENSSSCG00000030480	4675.44	4359.03	4517.24	7477.4	6687.76	7082.58	1.5679	0.648834	4711.39	4586.06	4648.73	1.02911	0.0413953
ENSSSCG00000027386_13_65615062_65615091_m	ENSSSCG00000027386	5738.43	7230.89	6484.66	6298.91	7856.87	7077.89	1.09148	0.126287	4898.57	6097.53	5498.05	0.847854	-0.238112
ENSSSCG00000021991_13_216576489_216576518_m	ENSSSCG00000021991	14298.7	13083.7	13691.2	7252.18	6895.19	7073.68	0.516659	-0.952715	7339.54	6643.94	6991.74	0.510674	-0.969525
ENSSSCG00000013631_2_70007626_70007655_m	ENSSSCG00000013631	8429.42	8855.31	8642.36	6782.87	7287.13	7035	0.814014	-0.296875	3362.43	3601.97	3482.2	0.402923	-1.31143
ENSSSCG00000023223_14_99328561_99328590_m	ENSSSCG00000023223	6682.25	6888.71	6785.48	7230.18	6704.96	6967.57	1.02684	0.0382047	5113.42	4272.53	4692.98	0.691621	-0.531947
ENSSSCG00000002879_6_40005280_40005309_p	ENSSSCG00000002879	5569.25	5465.47	5517.36	7150.56	6645.69	6898.13	1.25026	0.322227	4197.5	3937.25	4067.38	0.737196	-0.439879
ENSSSCG00000015783_15_52299725_52299754_m	ENSSSCG00000015783	4504.13	4432.35	4468.24	6776.59	7008.95	6892.77	1.54261	0.625376	8568.89	9083.32	8826.1	1.9753	0.982069
ENSSSCG00000007842_3_24448819_24448848_p	ENSSSCG00000007842	9108.28	8346.74	8727.51	7081.42	6678.2	6879.81	0.78829	-0.343201	5888.69	5254.8	5571.75	0.638412	-0.647441
ENSSSCG00000016962_16_51351394_51351423_p	ENSSSCG00000016962	3989.13	3807.22	3898.17	6883.44	6830.19	6856.81	1.75898	0.81474	12018.8	12115.3	12067.1	3.09557	1.6302
ENSSSCG00000021223_13_20276353_20276382_m	ENSSSCG00000021223	8873.13	10042.6	9457.86	6314.62	7303.38	6809	0.71993	-0.474071	6814.58	7257.41	7035.99	0.743931	-0.42676
ENSSSCG00000028529_17_39851458_39851487_p	ENSSSCG00000028529	6451.35	7299.52	6875.43	6368.04	7043.37	6705.7	0.975314	-0.0360614	4105.58	4372.21	4238.89	0.616528	-0.697763
ENSSSCG00000011811_13_135363665_135363694_m	ENSSSCG00000011811	7270.67	7207.39	7239.03	6764.02	6619.88	6691.95	0.924427	-0.113369	3280.48	3195.11	3237.79	0.447269	-1.16079
ENSSSCG00000014587_9_1656179_1656208_p	ENSSSCG00000014587	9580.72	9760.58	9670.65	6753.54	6600.76	6677.15	0.690455	-0.53438	6816.79	5965.23	6391.01	0.660867	-0.597569
ENSSSCG00000012178_Y_1285083_1285112_m	ENSSSCG00000012178	6139.58	7044.76	6592.17	6568.13	6627.53	6597.83	1.00086	0.00123767	5437.93	5779.47	5608.7	0.850812	-0.233088
ENSSSCG00000002642_6_927227_927256_m	ENSSSCG00000002642	7563.28	7110.57	7336.92	6744.11	6394.28	6569.2	0.895361	-0.159458	4453.34	3972.59	4212.97	0.574214	-0.800339
ENSSSCG00000016692_18_49341202_49341231_p	ENSSSCG00000016692	7927.19	7770.48	7848.84	6628.88	6445.9	6537.39	0.832913	-0.263763	3902.9	3778.67	3840.79	0.489345	-1.03108
ENSSSCG00000017867_12_51619701_51619730_m	ENSSSCG00000017867	4513.71	4386.29	4450	6725.26	6319.72	6522.49	1.46573	0.551617	7023.9	6683.81	6853.86	1.54019	0.623111
ENSSSCG00000005171_1_227335972_227336001_m	ENSSSCG00000005171	15396.8	14485.3	14941.1	6556.6	6411.49	6484.05	0.433975	-1.20432	4692.57	4663.08	4677.83	0.313085	-1.67537
ntc_394_423_m	ntc_394_423_m	11651.4	12267.7	11959.5	6162.73	6759.45	6461.09	0.540246	-0.888312	5327.18	5758.63	5542.9	0.463471	-1.10945
ENSSSCG00000013238_2_16407732_16407761_p	ENSSSCG00000013238	8317.69	7368.14	7842.92	6836.3	5748.07	6292.18	0.802276	-0.31783	7658.51	6336.75	6997.63	0.892223	-0.164524
ENSSSCG00000016125_15_120894059_120894088_m	ENSSSCG00000016125	8600.73	9306.53	8953.63	6273.77	6292	6282.88	0.701713	-0.511047	17457.9	17638.3	17548.1	1.95989	0.97077
ENSSSCG00000006092_4_44709414_44709443_m	ENSSSCG00000006092	5518.17	5676.98	5597.58	6029.69	6462.15	6245.92	1.11583	0.158111	4685.92	5039.14	4862.53	0.868685	-0.203096
ENSSSCG00000002622_7_134213045_134213074_m	ENSSSCG00000002622	9955.27	11308.8	10632.1	5937.5	6550.1	6243.8	0.587262	-0.767924	5611.81	6006.91	5809.36	0.5464	-0.871969
ENSSSCG00000006987_17_5706271_5706300_p	ENSSSCG00000006987	4762.7	5060.31	4911.5	5968.93	6492.74	6230.84	1.26862	0.343261	3624.92	3861.13	3743.03	0.762094	-0.39196
ENSSSCG00000016125_15_120893699_120893728_m	ENSSSCG00000016125	11148.1	10906.5	11027.3	6217.2	6113.24	6165.22	0.559087	-0.838854	3856.39	3910.07	3883.23	0.352147	-1.50575
ENSSSCG00000023145_15_133855228_133855257_m	ENSSSCG00000023145	10419.2	10308.6	10363.9	6223.48	6015.73	6119.61	0.590473	-0.760058	2998.06	2571.67	2784.87	0.268708	-1.89589
ENSSSCG00000011266_13_26392557_26392586_p	ENSSSCG00000011266	2429.23	2479.86	2454.55	5991.97	6219.34	6105.66	2.48749	1.31469	4895.24	4800.82	4848.03	1.97512	0.981943
ENSSSCG00000016962_16_51341373_51341402_p	ENSSSCG00000016962	2685.67	2797.6	2741.63	5965.79	6174.42	6070.1	2.21405	1.14668	9430.54	9974.07	9702.31	3.53888	1.82329
ENSSSCG00000023145_15_133855230_133855259_p	ENSSSCG00000023145	10277.7	10095.2	10186.5	6086.25	6002.35	6044.3	0.593366	-0.753005	2954.87	2705.78	2830.33	0.277852	-1.84761
ENSSSCG00000010036_14_51945626_51945655_p	ENSSSCG00000010036	6731.19	8400.32	7565.76	5253.45	6786.22	6019.84	0.795669	-0.32976	5940.74	7413.27	6677.01	0.88253	-0.180283
ENSSSCG00000008620_3_130634928_130634957_p	ENSSSCG00000008620	8801.84	7810.91	8306.37	6382.71	5617.1	5999.91	0.722326	-0.469278	7118.04	6427.37	6772.7	0.815363	-0.294486
ENSSSCT00000020806_6_35_p	ENSSSCT00000020806	20687.3	19097.2	19892.2	6131.3	5859.91	5995.61	0.301404	-1.73023	4410.15	3949.94	4180.04	0.210134	-2.25062
ENSSSCG00000005732_1_306530188_306530217_m	ENSSSCG00000005732	6814.19	7206.45	7010.32	5606.48	6281.48	5943.98	0.84789	-0.238051	9625.47	10792.3	10208.9	1.45627	0.542275
ENSSSCG00000014034_2_82029613_82029642_p	ENSSSCG00000014034	7550.51	7150.05	7350.28	6132.35	5718.43	5925.39	0.806145	-0.310889	10714.2	9617.95	10166.1	1.38308	0.467889
ENSSSCG00000001794_7_56774851_56774880_m	ENSSSCG00000001794	17694.1	17978.5	17836.3	5850.56	5939.25	5894.91	0.3305	-1.59728	4475.49	4418.42	4446.96	0.24932	-2.00393
ENSSSCG00000013238_2_16407925_16407954_m	ENSSSCG00000013238	5931.02	6224.1	6077.56	5698.66	6024.33	5861.5	0.964449	-0.0522231	5742.5	5667.11	5704.8	0.938666	-0.0913158
ENSSSCG00000016692_18_49340360_49340389_p	ENSSSCG00000016692	5906.55	6595.42	6250.98	5623.24	5981.32	5802.28	0.928218	-0.107464	3338.07	3659.06	3498.56	0.559682	-0.83732
ENSSSCG00000023223_14_99328405_99328434_p	ENSSSCG00000023223	4680.76	4916.48	4798.62	5650.47	5773.88	5712.18	1.19038	0.25142	6663.95	6699.22	6681.59	1.3924	0.47757
ENSSSCG00000014034_2_82030320_82030349_m	ENSSSCG00000014034	4304.09	4170.08	4237.08	5895.6	5511.95	5703.77	1.34616	0.428845	2611.53	2602.48	2607.01	0.615284	-0.700676
ENSSSCG00000013631_2_70008692_70008721_p	ENSSSCG00000013631	8562.43	7816.55	8189.49	5859.98	5514.82	5687.4	0.694476	-0.526004	6361.6	6131.96	6246.78	0.762781	-0.39066
ENSSSCG00000003983_6_157721490_157721519_m	ENSSSCG00000003983	8349.61	8878.81	8614.21	5653.62	5720.34	5686.98	0.660186	-0.599056	3459.9	3347.34	3403.62	0.395117	-1.33965
ENSSSCG00000014034_2_82029518_82029547_p	ENSSSCG00000014034	6471.56	6328.44	6400	5798.18	5524.38	5661.28	0.884574	-0.176945	3925.05	4112.14	4018.6	0.627906	-0.67138
ENSSSCG00000021372_JH118504.1_43234_43263_m	ENSSSCG00000021372	10111.7	9211.59	9661.64	5874.65	5386.72	5630.69	0.582788	-0.778957	4538.62	4328.71	4433.67	0.458894	-1.12377
ENSSSCG00000001794_7_56774852_56774881_m	ENSSSCG00000001794	17332.3	17607.2	17469.8	5544.67	5645.78	5595.23	0.32028	-1.64259	4288.32	4171.95	4230.13	0.24214	-2.04609
ENSSSCG00000028960_13_218436933_218436962_m	ENSSSCG00000028960	4564.78	4737.87	4651.33	5369.73	5788.22	5578.97	1.19944	0.262357	3103.27	3161.58	3132.43	0.673448	-0.570361
ENSSSCG00000007842_3_24445597_24445626_p	ENSSSCG00000007842	3769.94	3754.57	3762.26	5616.95	5525.33	5571.14	1.4808	0.566376	3078.91	3042.87	3060.89	0.813579	-0.297646
ENSSSCG00000013238_2_16407967_16407996_p	ENSSSCG00000013238	4749.93	4867.6	4808.76	5760.47	5349.44	5554.95	1.15517	0.208109	2741.11	2732.06	2736.59	0.569084	-0.813287
ENSSSCG00000010974_10_36377408_36377437_m	ENSSSCG00000010974	7025.93	6488.25	6757.09	5778.28	5116.19	5447.23	0.80615	-0.310879	3839.78	3215.04	3527.41	0.522031	-0.937793
ENSSSCG00000012940_2_5120405_5120434_p	ENSSSCG00000012940	6393.89	6765.57	6579.73	5034.52	5836.01	5435.26	0.826062	-0.275678	5271.8	6295.98	5783.89	0.879047	-0.185988
ENSSSCG00000021323_JH118536.1_50931_50960_p	ENSSSCG00000021323	4317.92	3964.21	4141.06	5323.64	5521.51	5422.57	1.30946	0.388976	4402.4	5049.11	4725.75	1.14119	0.190542
ENSSSCG00000006987_17_5705063_5705092_m	ENSSSCG00000006987	6009.76	5930.8	5970.28	5276.5	5505.26	5390.88	0.902952	-0.147279	1631.38	1756.13	1693.76	0.283698	-1.81757
ENSSSCG00000028270_17_41671333_41671362_m	ENSSSCG00000028270	6010.83	5615.88	5813.36	5336.21	5351.35	5343.78	0.919225	-0.12151	3784.4	3714.34	3749.37	0.644958	-0.632723
ENSSSCG00000011915_13_155651589_155651618_m	ENSSSCG00000011915	4351.97	4191.7	4271.84	5359.26	5309.29	5334.27	1.24871	0.320435	2096.54	2122.22	2109.38	0.493787	-1.01804
ENSSSCG00000005206_1_241971535_241971564_p	ENSSSCG00000005206	9963.78	11398.2	10681	5058.61	5558.79	5308.7	0.497024	-1.00861	3912.87	4603.28	4258.07	0.39866	-1.32677
ENSSSCT00000020806_9_38_p	ENSSSCT00000020806	17120.6	16522.4	16821.5	5298.5	5272.96	5285.73	0.314225	-1.67013	6635.16	6382.97	6509.06	0.386949	-1.36978
ENSSSCG00000026964_15_133850304_133850333_p	ENSSSCG00000026964	6640.75	7347.46	6994.1	5079.56	5484.23	5281.89	0.755192	-0.405084	2427.69	2605.2	2516.44	0.359795	-1.47475
ENSSSCG00000008620_3_130629349_130629378_m	ENSSSCG00000008620	6729.06	7993.28	7361.17	4955.95	5572.17	5264.06	0.715112	-0.483759	4621.69	5168.72	4895.2	0.665003	-0.588567
ntc_393_422_m	ntc_393_422_m	8697.56	9260.47	8979.01	4927.67	5562.61	5245.14	0.584155	-0.775576	7053.8	7126.02	7089.91	0.789609	-0.34079
ENSSSCG00000008620_3_130634877_130634906_m	ENSSSCG00000008620	9493.47	12476.4	10984.9	5114.13	5305.47	5209.8	0.474268	-1.07623	3290.45	3354.59	3322.52	0.302461	-1.72518
ENSSSCG00000028270_17_41667926_41667955_m	ENSSSCG00000028270	3709.28	3798.76	3754.02	5080.61	5324.59	5202.6	1.38587	0.470795	6854.45	7130.55	6992.5	1.86267	0.897371
ENSSSCG00000021764_8_124545883_124545912_m	ENSSSCG00000021764	15195.7	15105.7	15150.7	5167.55	5187.89	5177.72	0.341747	-1.549	5666.08	6027.76	5846.92	0.385917	-1.37364
ENSSSCG00000023223_14_99328447_99328476_p	ENSSSCG00000023223	10363.9	10755.2	10559.5	5099.46	5255.76	5177.61	0.490327	-1.02818	3935.02	3977.12	3956.07	0.374645	-1.4164
ENSSSCG00000015199_9_57495058_57495087_p	ENSSSCG00000015199	4574.36	4262.2	4418.28	5179.08	5110.45	5144.77	1.16443	0.21962	7050.48	6691.06	6870.77	1.55508	0.636987
ENSSSCG00000021750_2_78143814_78143843_m	ENSSSCG00000021750	17228.1	16370.1	16799.1	5110.99	5140.09	5125.54	0.305108	-1.71261	6630.73	6440.06	6535.39	0.389033	-1.36204
ENSSSCG00000006092_4_44727939_44727968_m	ENSSSCG00000006092	8113.4	7255.33	7684.37	5308.97	4723.3	5016.14	0.652772	-0.61535	4804.43	4521.72	4663.07	0.606826	-0.720645
ENSSSCG00000021750_2_78143867_78143896_m	ENSSSCG00000021750	4833.99	5074.41	4954.2	4816.63	5204.14	5010.38	1.01134	0.0162686	2507.43	2618.79	2563.11	0.517361	-0.950756
ENSSSCG00000017867_12_51619713_51619742_p	ENSSSCG00000017867	7906.97	8478.34	8192.66	4720.25	5277.74	4999	0.61018	-0.712693	5717.02	6344.91	6030.97	0.736143	-0.441942
ENSSSCG00000006987_17_5705084_5705113_m	ENSSSCG00000006987	9813.75	9093.14	9453.45	5311.07	4654.47	4982.77	0.527085	-0.923892	4597.32	4306.06	4451.69	0.470906	-1.08649
ENSSSCG00000028960_13_218440031_218440060_p	ENSSSCG00000028960	6274.71	7543.93	6909.32	4477.22	5467.02	4972.12	0.719625	-0.474683	2233.87	2684.94	2459.41	0.355955	-1.49023
ENSSSCG00000023145_15_133855173_133855202_m	ENSSSCG00000023145	5424.54	4973.82	5199.18	5290.12	4580.86	4935.49	0.949282	-0.0750906	4612.83	3925.47	4269.15	0.82112	-0.284336
ENSSSCG00000015783_15_52299512_52299541_m	ENSSSCG00000015783	8127.23	9600.77	8864	4369.32	5451.73	4910.52	0.553985	-0.852081	5631.74	7041.75	6336.74	0.714886	-0.484216
ENSSSCG00000015771_15_45495489_45495518_m	ENSSSCG00000015771	7439.85	5903.54	6671.69	5344.59	4445.12	4894.86	0.733675	-0.446787	3982.65	3149.8	3566.22	0.53453	-0.903656
ENSSSCG00000006987_17_5705095_5705124_m	ENSSSCG00000006987	7671.81	7208.33	7440.07	4995.76	4783.52	4889.64	0.657203	-0.605589	4143.24	4210	4176.62	0.561368	-0.832981
ENSSSCG00000011266_13_26392512_26392541_p	ENSSSCG00000011266	2622.89	2449.78	2536.33	5343.54	4424.09	4883.82	1.92554	0.945264	6306.23	4771.82	5539.02	2.18387	1.12689
ntc_378_407_p	ntc_378_407_p	5839.52	7325.84	6582.68	4359.89	5341.79	4850.84	0.73691	-0.440439	4575.17	5985.17	5280.17	0.802131	-0.318091
ENSSSCG00000028529_17_39851471_39851500_m	ENSSSCG00000028529	6079.99	6562.52	6321.25	4634.35	5059.79	4847.07	0.76679	-0.383097	2742.22	2864.36	2803.29	0.443471	-1.17309
ENSSSCG00000027585_6_44188599_44188628_m	ENSSSCG00000027585	6274.71	6174.27	6224.49	4786.25	4838.01	4812.13	0.773096	-0.371281	4225.19	4479.13	4352.16	0.6992	-0.516224
ENSSSCG00000012794_X_142263443_142263472_m	ENSSSCG00000012794	8507.09	9688.19	9097.64	4612.35	4988.09	4800.22	0.527634	-0.922391	4541.94	5092.6	4817.27	0.529508	-0.917276
ENSSSCG00000021223_13_20286924_20286953_m	ENSSSCG00000021223	4155.12	4435.17	4295.15	4635.4	4960.37	4797.89	1.11705	0.159691	3302.63	3501.39	3402.01	0.792059	-0.336321
ENSSSCG00000017867_12_51619664_51619693_m	ENSSSCG00000017867	8316.63	7060.74	7688.69	5129.84	4422.18	4776.01	0.621174	-0.686931	10642.2	9377.82	10010	1.30191	0.380632
ENSSSCG00000027386_13_65614979_65615008_p	ENSSSCG00000027386	5269.18	5673.22	5471.2	4618.64	4932.65	4775.64	0.872869	-0.196163	2159.67	2432.13	2295.9	0.419633	-1.2528
ENSSSCG00000026964_15_133849839_133849868_p	ENSSSCG00000026964	5125.54	4300.75	4713.14	4983.19	4533.07	4758.13	1.00954	0.0137045	2910.57	2629.67	2770.12	0.587743	-0.766743
ENSSSCG00000001654_7_43521241_43521270_m	ENSSSCG00000001654	18931.6	18128.9	18530.3	4788.34	4683.15	4735.75	0.255568	-1.96822	2767.7	2721.19	2744.44	0.148106	-2.7553
ENSSSCG00000001654_7_43521243_43521272_p	ENSSSCG00000001654	18982.7	18100.7	18541.7	4806.15	4647.78	4726.97	0.254937	-1.97179	2818.64	2728.44	2773.54	0.149584	-2.74097
ENSSSCG00000007842_3_24448835_24448864_m	ENSSSCG00000007842	4399.85	5474.87	4937.36	4093.82	5189.8	4641.81	0.940139	-0.0890542	2762.16	3553.95	3158.05	0.639623	-0.644706
ENSSSCG00000017962_12_55466270_55466299_m	ENSSSCG00000017962	5008.49	4948.44	4978.47	4557.88	4657.34	4607.61	0.925508	-0.111683	2872.91	2941.39	2907.15	0.583944	-0.776097
ENSSSCG00000011915_13_155686652_155686681_m	ENSSSCG00000011915	3637.99	3542.12	3590.06	4658.45	4547.41	4602.93	1.28213	0.358544	2161.88	2008.04	2084.96	0.58076	-0.783986
ENSSSCG00000009156_8_124723270_124723299_p	ENSSSCG00000009156	4030.63	4008.39	4019.51	4585.12	4613.37	4599.24	1.14423	0.194377	7175.63	7226.6	7201.12	1.79154	0.841201
ENSSSCG00000017962_12_55466141_55466170_p	ENSSSCG00000017962	8636.91	8740.62	8688.76	4569.4	4551.23	4560.32	0.524852	-0.930017	5947.39	5397.98	5672.68	0.652876	-0.61512
ENSSSCG00000009087_8_108688843_108688872_m	ENSSSCG00000009087	7145.11	7930.29	7537.7	4382.94	4728.08	4555.51	0.604363	-0.726512	1777.57	1834.06	1805.82	0.239571	-2.06147
ENSSSCG00000021750_2_78150340_78150369_p	ENSSSCG00000021750	10496.9	11252.4	10874.7	4579.88	4524.46	4552.17	0.418604	-1.25634	3025.75	2999.38	3012.56	0.277026	-1.85191
ENSSSCG00000004037_1_8519711_8519740_p	ENSSSCG00000004037	4083.83	3670.91	3877.37	4684.63	4418.35	4551.49	1.17386	0.231262	2831.93	2534.52	2683.23	0.692022	-0.53111
ENSSSCG00000013273_2_18180050_18180079_p	ENSSSCG00000013273	5091.49	5067.83	5079.66	4575.69	4512.04	4543.86	0.894521	-0.160812	2950.44	3177.89	3064.16	0.603222	-0.729238
ENSSSCG00000014579_9_240164_240193_m	ENSSSCG00000014579	3761.42	5129.87	4445.65	3806.79	5280.61	4543.7	1.02206	0.031474	2962.62	4084.96	3523.79	0.792637	-0.335267
ENSSSCG00000015771_15_45495499_45495528_m	ENSSSCG00000015771	7535.62	6813.51	7174.56	4775.77	4232.9	4504.34	0.62782	-0.671576	2252.7	2176.59	2214.64	0.30868	-1.69582
ENSSSCG00000023722_JH118907.1_124_153_m	ENSSSCG00000023722	8759.27	9085.62	8922.45	4497.12	4491.96	4494.54	0.503734	-0.989265	3377.94	3583.85	3480.89	0.390128	-1.35798
ENSSSCG00000006092_4_44721043_44721072_p	ENSSSCG00000006092	5070.21	5141.15	5105.68	4482.46	4493.87	4488.17	0.879053	-0.185977	3713.52	3888.32	3800.92	0.744449	-0.425755
ENSSSCG00000023722_JH118907.1_253_282_m	ENSSSCG00000023722	8574.13	8653.19	8613.66	4335.8	4588.51	4462.16	0.518032	-0.948886	2992.52	3121.71	3057.12	0.354915	-1.49446
ntc_368_397_p	ntc_368_397_p	7994.22	8122.06	8058.14	4426.94	4378.2	4402.57	0.546351	-0.872101	3329.21	3383.59	3356.4	0.416523	-1.26353
ENSSSCG00000006987_17_5704875_5704904_m	ENSSSCG00000006987	7756.94	8285.63	8021.29	4304.37	4473.8	4389.09	0.54718	-0.869913	4156.53	4297.9	4227.21	0.527	-0.924126
ENSSSCG00000029200_8_80342359_80342388_p	ENSSSCG00000029200	4782.91	4213.32	4498.12	4640.64	4115.32	4377.98	0.973292	-0.039056	2674.66	2298.92	2486.79	0.552852	-0.855036
ENSSSCG00000014587_9_1656248_1656277_p	ENSSSCG00000014587	5375.59	5249.26	5312.43	4336.85	4401.15	4369	0.822411	-0.282068	4081.22	4157.45	4119.33	0.775415	-0.36696
ENSSSCG00000028960_13_218438936_218438965_m	ENSSSCG00000028960	10759.7	9863.98	10311.8	4596.64	4140.18	4368.41	0.42363	-1.23912	3046.79	2809.99	2928.39	0.283983	-1.81612
ENSSSCG00000029200_8_80342422_80342451_m	ENSSSCG00000029200	5040.41	5064.07	5052.24	4522.26	4195.62	4358.94	0.862774	-0.212945	5972.86	4904.12	5438.49	1.07645	0.106283
ENSSSCT00000021407_3_32_p	ENSSSCT00000021407	7384.52	7179.19	7281.86	4439.51	4271.14	4355.32	0.598106	-0.741526	3186.34	3156.14	3171.24	0.435499	-1.19926
ENSSSCG00000021223_13_20265090_20265119_m	ENSSSCG00000021223	5817.17	5089.45	5453.31	4653.21	3970.02	4311.61	0.790641	-0.338905	3157.54	2676.79	2917.16	0.534935	-0.902566
ENSSSCG00000021764_8_124545836_124545865_m	ENSSSCG00000021764	5092.55	5586.74	5339.65	4038.3	4541.67	4289.98	0.803421	-0.315772	3179.69	3285.72	3232.71	0.605416	-0.724
ENSSSCG00000010974_10_36372743_36372772_m	ENSSSCG00000010974	1388.59	1569.89	1479.24	4013.16	4503.43	4258.29	2.87871	1.52542	3585.05	4130.26	3857.65	2.60786	1.38287
ENSSSCG00000006092_4_44727991_44728020_m	ENSSSCG00000006092	9035.93	8891.97	8963.95	4386.08	4117.23	4251.66	0.474306	-1.07611	4302.72	3780.49	4041.6	0.450873	-1.14921
ENSSSCG00000006092_4_44727994_44728023_p	ENSSSCG00000006092	9064.66	9526.5	9295.58	4012.11	4355.26	4183.69	0.450073	-1.15177	2771.02	2866.17	2818.6	0.303219	-1.72157
ENSSSCG00000012178_Y_1279833_1279862_m	ENSSSCG00000012178	4133.84	3897.46	4015.65	4010.01	4271.14	4140.58	1.03111	0.0441974	1619.2	1725.32	1672.26	0.416435	-1.26384
ENSSSCG00000005206_1_241961365_241961394_m	ENSSSCG00000005206	6507.74	6379.2	6443.47	4132.58	4143.04	4137.81	0.642171	-0.638971	3309.27	3112.65	3210.96	0.498328	-1.00483
ENSSSCG00000011915_13_155651587_155651616_p	ENSSSCG00000011915	5148.95	4965.36	5057.16	4079.15	4090.47	4084.81	0.807729	-0.308057	6075.86	5415.19	5745.53	1.13612	0.184113
ENSSSCG00000013238_2_16407717_16407746_p	ENSSSCG00000013238	7908.03	7863.55	7885.79	4079.15	4009.21	4044.18	0.512844	-0.963408	2883.98	2543.58	2713.78	0.344136	-1.53895
ENSSSCG00000015199_9_57496062_57496091_p	ENSSSCG00000015199	4757.38	4933.4	4845.39	4039.35	3987.23	4013.29	0.828269	-0.271829	5780.15	5358.11	5569.13	1.14937	0.200839
ENSSSCG00000001794_7_56739139_56739168_p	ENSSSCG00000001794	3828.46	4555.5	4191.98	3669.56	4341.88	4005.72	0.955568	-0.0655701	2830.82	3572.98	3201.9	0.763816	-0.388703
ENSSSCG00000021323_JH118536.1_50927_50956_m	ENSSSCG00000021323	5560.73	5917.64	5739.19	3887.45	4116.28	4001.86	0.697288	-0.520174	7574.34	8303.12	7938.73	1.38325	0.468061
ENSSSCG00000028270_17_41672329_41672358_m	ENSSSCG00000028270	9028.48	7904.91	8466.7	4068.68	3912.66	3990.67	0.471337	-1.08517	3078.91	2630.57	2854.74	0.337173	-1.56844
ENSSSCG00000013238_2_16404334_16404363_m	ENSSSCG00000013238	12450.5	11385	11917.7	4035.16	3796.99	3916.07	0.328592	-1.60563	2001.29	1909.27	1955.28	0.164065	-2.60766
ENSSSCG00000023145_15_133855178_133855207_p	ENSSSCG00000023145	9287.04	10099.9	9693.49	3822.5	3992	3907.25	0.40308	-1.31086	1894.97	1975.42	1935.2	0.199639	-2.32454
ENSSSCG00000017925_12_54698191_54698220_p	ENSSSCG00000017925	5738.43	6053.01	5895.72	3715.65	4094.29	3904.97	0.66234	-0.594356	2726.72	3220.48	2973.6	0.504366	-0.987458
ENSSSCG00000001794_7_56739116_56739145_p	ENSSSCG00000001794	7117.44	6765.57	6941.5	3764.89	4029.29	3897.09	0.561418	-0.832852	3413.38	3593.82	3503.6	0.504732	-0.986411
ENSSSCG00000015783_15_52298420_52298449_p	ENSSSCG00000015783	9780.76	9572.57	9676.67	3968.11	3823.76	3895.94	0.402611	-1.31254	3684.72	3310.19	3497.46	0.361432	-1.4682
ENSSSCG00000028270_17_41669323_41669352_m	ENSSSCG00000028270	4602.02	5629.98	5116	3505.1	4229.08	3867.09	0.75588	-0.40377	2390.03	2985.79	2687.91	0.525392	-0.928533
ENSSSCG00000011915_13_155686578_155686607_p	ENSSSCG00000011915	15502.2	16656.8	16079.5	3554.33	4128.7	3841.52	0.238908	-2.06547	3555.14	3871.1	3713.12	0.230923	-2.11452
ENSSSCG00000008620_3_130643477_130643506_p	ENSSSCG00000008620	7688.84	7586.23	7637.54	3793.17	3802.73	3797.95	0.497274	-1.00789	3283.8	3176.08	3229.94	0.422903	-1.2416
ENSSSCG00000028123_9_67363845_67363874_m	ENSSSCG00000028123	5399	4841.28	5120.14	4054.01	3536.02	3795.02	0.741194	-0.432077	1970.28	1951.86	1961.07	0.383011	-1.38454
ENSSSCG00000004037_1_8519799_8519828_p	ENSSSCG00000004037	8978.47	9921.33	9449.9	3755.46	3780.74	3768.1	0.398745	-1.32646	3158.65	3011.16	3084.9	0.326448	-1.61507
ENSSSCG00000011811_13_135363991_135364020_m	ENSSSCG00000011811	9809.49	10080.2	9944.85	3673.75	3842.88	3758.31	0.377916	-1.40386	2329.12	2436.66	2382.89	0.23961	-2.06124
ENSSSCG00000012794_X_142263336_142263365_m	ENSSSCG00000012794	8470.92	7233.71	7852.32	4023.63	3414.62	3719.12	0.473634	-1.07815	2813.1	2372.32	2592.71	0.330184	-1.59866
ENSSSCG00000001401_7_27579995_27580024_m	ENSSSCG00000001401	7732.46	8459.54	8096	3590.99	3843.83	3717.41	0.459167	-1.12291	1600.37	1784.22	1692.3	0.209028	-2.25823
ENSSSCG00000006987_17_5705030_5705059_m	ENSSSCG00000006987	6421.55	6299.3	6360.43	3696.8	3735.81	3716.31	0.584286	-0.775255	2765.48	2565.33	2665.41	0.419061	-1.25477
ENSSSCG00000003983_6_157691226_157691255_m	ENSSSCG00000003983	6116.17	6229.74	6172.95	3614.04	3712.87	3663.46	0.593469	-0.752756	822.888	933.342	878.115	0.142252	-2.81348
ENSSSCG00000026964_15_133849883_133849912_p	ENSSSCG00000026964	7376.01	6844.53	7110.27	3691.56	3568.52	3630.04	0.510535	-0.969918	3220.67	3161.58	3191.13	0.448805	-1.15584
ENSSSCG00000004072_1_14604643_14604672_p	ENSSSCG00000004072	12804.8	12539.4	12672.1	3404.53	3815.16	3609.84	0.284866	-1.81165	2582.74	2797.31	2690.02	0.212279	-2.23596
ENSSSCG00000013631_2_70009507_70009536_m	ENSSSCG00000013631	6479.01	8310.08	7394.54	3315.49	3889.72	3602.6	0.487198	-1.03742	2666.91	3205.98	2936.45	0.39711	-1.33239
ENSSSCG00000000092_5_6453246_6453275_p	ENSSSCG00000000092	9354.08	9647.77	9500.93	3439.1	3756.84	3597.97	0.378697	-1.40088	2521.83	2676.79	2599.31	0.273585	-1.86994
ENSSSCG00000016692_18_49352432_49352461_m	ENSSSCG00000016692	1824.85	1655.43	1740.14	3818.31	3360.13	3589.22	2.0626	1.04447	3231.75	3230.45	3231.1	1.8568	0.89282
ENSSSCG00000012178_Y_1285094_1285123_m	ENSSSCG00000012178	8041.04	8091.04	8066.04	3557.47	3616.32	3586.9	0.444691	-1.16912	3120.99	2871.61	2996.3	0.371471	-1.42868
ENSSSCG00000028123_9_67363892_67363921_m	ENSSSCG00000028123	11900.4	11897.3	11898.8	3632.9	3495.87	3564.38	0.299557	-1.7391	1821.87	1734.38	1778.13	0.149437	-2.74239
ENSSSCG00000017962_12_55466181_55466210_p	ENSSSCG00000017962	6640.75	6845.47	6743.11	3462.15	3664.12	3563.13	0.528411	-0.920268	3610.52	4081.33	3845.92	0.570349	-0.810084
ENSSSCG00000028058_16_78047494_78047523_p	ENSSSCG00000028058	5615	4764.19	5189.6	3681.08	3434.69	3557.89	0.685581	-0.544601	4126.62	3391.75	3759.18	0.724369	-0.465203
ENSSSCG00000022072_17_40772360_40772389_p	ENSSSCG00000022072	4778.66	4390.05	4584.35	3751.27	3341.97	3546.62	0.773635	-0.370275	1426.49	1410.89	1418.69	0.309463	-1.69216
ENSSSCG00000015199_9_57496185_57496214_m	ENSSSCG00000015199	10339.4	9530.27	9934.83	3686.32	3403.15	3544.73	0.356799	-1.48682	3917.3	3770.52	3843.91	0.386913	-1.36992
ENSSSCG00000028123_9_67363894_67363923_p	ENSSSCG00000028123	12039.7	11823.1	11931.4	3520.81	3565.66	3543.23	0.296967	-1.75163	1804.15	1682.73	1743.44	0.146122	-2.77475
ENSSSCG00000003983_6_157689699_157689728_m	ENSSSCG00000003983	8490.07	8232.05	8361.06	3620.33	3450.94	3535.63	0.422869	-1.24172	2877.34	2802.74	2840.04	0.339675	-1.55777
ENSSSCG00000023223_14_99328799_99328828_m	ENSSSCG00000023223	5296.85	4837.52	5067.18	3718.8	3319.02	3518.91	0.694451	-0.526056	2475.31	2319.76	2397.54	0.47315	-1.07963
ENSSSCG00000005732_1_306530260_306530289_m	ENSSSCG00000005732	6490.72	5378.99	5934.85	3902.12	3129.75	3515.93	0.592421	-0.755305	1906.04	1388.23	1647.14	0.277537	-1.84925
ENSSSCG00000002879_6_40006181_40006210_p	ENSSSCG00000002879	5340.48	5943.96	5642.22	3301.87	3723.39	3512.63	0.622562	-0.683711	2468.66	2969.48	2719.07	0.481915	-1.05315
ENSSSCG00000014034_2_82029463_82029492_m	ENSSSCG00000014034	3584.79	4196.4	3890.6	3171.98	3799.86	3485.92	0.895986	-0.158452	1582.65	1871.21	1726.93	0.443873	-1.17178
ENSSSCG00000005171_1_227339796_227339825_m	ENSSSCG00000005171	5477.74	4752.91	5115.33	3664.32	3297.99	3481.16	0.680535	-0.555259	3802.12	3345.53	3573.83	0.698651	-0.517357
ENSSSCG00000021323_JH118536.1_55235_55264_m	ENSSSCG00000021323	7905.91	6660.28	7283.09	3668.51	3286.52	3477.52	0.477478	-1.06649	5225.28	4307.87	4766.58	0.654472	-0.611598
ENSSSCG00000006987_17_5704957_5704986_p	ENSSSCG00000006987	6712.04	6907.52	6809.78	3339.58	3599.11	3469.35	0.509466	-0.972943	1964.74	2009.86	1987.3	0.29183	-1.7768
ENSSSCG00000023145_15_133855707_133855736_p	ENSSSCG00000023145	9266.83	9409	9337.91	3263.11	3654.56	3458.84	0.370408	-1.43281	2552.84	2575.3	2564.07	0.274587	-1.86467
ENSSSCG00000007842_3_24449743_24449772_p	ENSSSCG00000007842	6056.58	5932.68	5994.63	3638.13	3193.8	3415.96	0.569837	-0.811378	2097.64	1974.52	2036.08	0.339651	-1.55788
ENSSSCG00000000092_5_6453278_6453307_m	ENSSSCG00000000092	9279.6	10036	9657.81	3232.73	3587.64	3410.19	0.353102	-1.50184	4003.69	4195.51	4099.6	0.424485	-1.23621
ntc_382_411_m	ntc_382_411_m	6514.13	8262.13	7388.13	2874.47	3945.16	3409.82	0.461527	-1.11551	1061.01	1353.8	1207.4	0.163425	-2.6133
ENSSSCG00000017867_12_51619667_51619696_m	ENSSSCG00000017867	10272.4	9621.45	9946.9	3648.61	3167.03	3407.82	0.342601	-1.5454	1718.87	1521.44	1620.16	0.16288	-2.61812
ENSSSCG00000009156_8_124723269_124723298_p	ENSSSCG00000009156	5827.81	5932.68	5880.25	3453.77	3338.14	3395.95	0.577519	-0.792059	2658.05	2403.13	2530.59	0.430354	-1.2164
ENSSSCG00000021991_13_216576488_216576517_m	ENSSSCG00000021991	10017	8860.01	9438.5	3534.43	3226.3	3380.36	0.358146	-1.48138	4739.08	4197.32	4468.2	0.473402	-1.07886
ntc_403_432_m	ntc_403_432_m	9426.44	9295.25	9360.84	3448.53	3292.26	3370.39	0.360052	-1.47372	2128.66	2178.4	2153.53	0.230057	-2.11994
ntc_383_412_m	ntc_383_412_m	6641.81	8216.07	7428.94	2923.71	3802.73	3363.22	0.452718	-1.14331	997.876	1323.9	1160.89	0.156265	-2.67793
ENSSSCG00000015199_9_57496108_57496137_p	ENSSSCG00000015199	4915.92	5421.29	5168.6	3170.93	3535.07	3353	0.648724	-0.624324	2851.87	3194.2	3023.03	0.584884	-0.773777
ENSSSCG00000009087_8_108693548_108693577_p	ENSSSCG00000009087	7564.34	6981.78	7273.06	3428.62	3276.96	3352.79	0.460988	-1.1172	2707.89	2491.93	2599.91	0.357471	-1.4841
ENSSSCG00000016125_15_120893967_120893996_m	ENSSSCG00000016125	7891.01	7755.44	7823.23	3344.82	3326.67	3335.75	0.42639	-1.22975	1956.99	1638.33	1797.66	0.229785	-2.12164
ENSSSCG00000001401_7_27579370_27579399_p	ENSSSCG00000001401	7563.28	6141.37	6852.33	3621.37	3042.76	3332.07	0.486268	-1.04018	1095.34	940.591	1017.96	0.148558	-2.75091
ENSSSCG00000012739_X_139179770_139179799_p	ENSSSCG00000012739	11340.7	10494.8	10917.7	3402.44	3243.5	3322.97	0.304365	-1.71613	3279.37	3030.19	3154.78	0.28896	-1.79106
ENSSSCG00000028529_17_39851474_39851503_m	ENSSSCG00000028529	4581.81	4802.73	4692.27	3405.58	3199.53	3302.55	0.703829	-0.506704	2795.38	2786.43	2790.91	0.594788	-0.749552
ENSSSCG00000002642_6_928549_928578_p	ENSSSCG00000002642	7835.68	7907.73	7871.71	3335.39	3247.33	3291.36	0.418125	-1.25799	1203.88	1134.51	1169.19	0.148531	-2.75116
ENSSSCG00000015783_15_52299512_52299541_p	ENSSSCG00000015783	9909.51	8111.72	9010.62	3630.8	2942.38	3286.59	0.364747	-1.45503	2023.44	1568.56	1796	0.19932	-2.32684
ENSSSCG00000010974_10_36372746_36372775_m	ENSSSCG00000010974	7766.51	7382.24	7574.38	3424.43	3146	3285.22	0.433728	-1.20514	1645.78	1667.33	1656.55	0.218705	-2.19294
ENSSSCG00000015771_15_45495387_45495416_p	ENSSSCG00000015771	4333.88	4323.31	4328.6	3262.06	3297.99	3280.03	0.757758	-0.40019	3963.82	4111.23	4037.53	0.932757	-0.100427
ENSSSCG00000027585_6_44185085_44185114_m	ENSSSCG00000027585	6273.65	6107.53	6190.59	3307.11	3239.68	3273.39	0.528769	-0.919289	1646.88	1664.61	1655.75	0.267462	-1.90259
ENSSSCG00000006987_17_5705161_5705190_m	ENSSSCG00000006987	3657.15	3265.75	3461.45	3320.73	3212.91	3266.82	0.943773	-0.0834878	3946.1	3999.78	3972.94	1.14777	0.198831
ENSSSCG00000028529_17_39852593_39852622_p	ENSSSCG00000028529	6457.73	6695.06	6576.4	3165.69	3353.44	3259.56	0.495646	-1.01262	3988.18	4085.86	4037.02	0.613865	-0.704006
ENSSSCG00000011915_13_155651590_155651619_m	ENSSSCG00000011915	6009.76	6073.69	6041.73	3209.69	3252.11	3230.9	0.534764	-0.903026	5359.29	5255.71	5307.5	0.878474	-0.186928
ENSSSCG00000030480_13_211209805_211209834_m	ENSSSCG00000030480	6893.99	6812.57	6853.28	3192.93	3235.86	3214.39	0.46903	-1.09225	1038.85	1057.49	1048.17	0.152944	-2.70892
ENSSSCG00000014034_2_82029379_82029408_m	ENSSSCG00000014034	7074.88	7370.02	7222.45	3101.79	3288.43	3195.11	0.442386	-1.17662	1950.34	2128.56	2039.45	0.282377	-1.82431
ENSSSCG00000027585_6_44185166_44185195_p	ENSSSCG00000027585	11739.7	11657.6	11698.6	3204.45	3154.6	3179.53	0.271786	-1.87946	2679.09	2692.19	2685.64	0.229569	-2.123
ENSSSCG00000021223_13_20269053_20269082_m	ENSSSCG00000021223	8734.8	8633.45	8684.13	3107.03	3232.03	3169.53	0.36498	-1.45411	2658.05	2462.93	2560.49	0.294847	-1.76196
ENSSSCG00000029200_8_80342318_80342347_p	ENSSSCG00000029200	6343.88	6515.51	6429.69	3147.88	3073.35	3110.61	0.483789	-1.04755	2669.13	2845.33	2757.23	0.428827	-1.22153
ENSSSCG00000030480_13_211209747_211209776_p	ENSSSCG00000030480	7182.35	8219.83	7701.09	2917.42	3303.73	3110.57	0.403914	-1.30788	3299.31	3315.63	3307.47	0.42948	-1.21934
ENSSSCG00000012739_X_139172152_139172181_p	ENSSSCG00000012739	5542.65	5495.55	5519.1	3212.83	3003.56	3108.2	0.563171	-0.828355	3034.61	2836.27	2935.44	0.531869	-0.910857
ENSSSCG00000012178_Y_1277646_1277675_m	ENSSSCG00000012178	4741.41	4902.38	4821.9	3114.36	3086.73	3100.55	0.643013	-0.637079	5577.48	5619.08	5598.28	1.16101	0.215382
ENSSSCG00000012739_X_139175228_139175257_p	ENSSSCG00000012739	4436.03	4382.53	4409.28	3105.98	3053.27	3079.63	0.698442	-0.517788	2759.94	2655.04	2707.49	0.614044	-0.703587
ENSSSCG00000005732_1_306530139_306530168_p	ENSSSCG00000005732	5126.6	4968.18	5047.39	3259.97	2893.63	3076.8	0.609582	-0.714108	3479.83	3424.37	3452.1	0.683937	-0.548065
ENSSSCG00000017962_12_55466278_55466307_p	ENSSSCG00000017962	6014.02	5273.7	5643.86	3241.11	2887.89	3064.5	0.54298	-0.881029	1268.11	1184.35	1226.23	0.217268	-2.20245
ENSSSCG00000006987_17_5704961_5704990_m	ENSSSCG00000006987	3152.79	2862.46	3007.62	3129.03	2998.78	3063.9	1.01871	0.0267469	4670.42	4565.22	4617.82	1.53537	0.618587
ENSSSCG00000028529_17_39852716_39852745_m	ENSSSCG00000028529	9175.32	9282.09	9228.7	2953.04	3146	3049.52	0.330438	-1.59755	2394.46	2675.88	2535.17	0.274705	-1.86405
ntc_404_433_m	ntc_404_433_m	11884.4	11463	11673.7	3131.12	2929	3030.06	0.259563	-1.94584	2032.3	2206.49	2119.4	0.181553	-2.46154
ENSSSCG00000004037_1_8536949_8536978_p	ENSSSCG00000004037	6590.74	7479.07	7034.9	2822.09	3221.52	3021.81	0.429545	-1.21912	2539.55	2739.31	2639.43	0.375191	-1.4143
ENSSSCG00000010036_14_51945603_51945632_m	ENSSSCG00000010036	6660.96	6057.71	6359.34	3087.12	2939.52	3013.32	0.473842	-1.07752	3542.96	3232.26	3387.61	0.532699	-0.908608
ENSSSCG00000025560_2_61568500_61568529_p	ENSSSCG00000025560	7772.9	8199.15	7986.02	2917.42	3088.64	3003.03	0.376036	-1.41106	1116.38	1225.12	1170.75	0.1466	-2.77004
ENSSSCG00000027386_13_65615012_65615041_m	ENSSSCG00000027386	5320.26	5058.43	5189.34	2929.99	3074.3	3002.15	0.578522	-0.789557	2277.06	2346.95	2312	0.445529	-1.16641
ENSSSCG00000016962_16_51351397_51351426_p	ENSSSCG00000016962	3878.47	3517.68	3698.08	3263.11	2739.72	3001.42	0.811616	-0.30113	2679.09	2597.95	2638.52	0.713485	-0.487044
ENSSSCG00000004072_1_14582615_14582644_p	ENSSSCG00000004072	4680.76	4221.78	4451.27	3137.41	2842.01	2989.71	0.671652	-0.574213	1698.94	1447.13	1573.03	0.35339	-1.50067
ENSSSCG00000009142_8_120827208_120827237_p	ENSSSCG00000009142	6479.01	6962.98	6720.99	3028.46	2919.44	2973.95	0.442487	-1.17629	1997.97	1815.03	1906.5	0.283663	-1.81775
ENSSSCG00000021372_JH118504.1_45468_45497_m	ENSSSCG00000021372	6488.59	7415.14	6951.87	2741.43	3190.93	2966.18	0.426674	-1.22879	2402.21	2660.48	2531.34	0.364125	-1.4575
ENSSSCG00000017925_12_54697155_54697184_m	ENSSSCG00000017925	4804.19	5451.37	5127.78	2786.48	3110.63	2948.55	0.575015	-0.798328	2555.05	2731.16	2643.1	0.515448	-0.956102
ENSSSCG00000003884_6_151682881_151682910_m	ENSSSCG00000003884	11442.8	10175.1	10809	3001.23	2880.25	2940.74	0.272064	-1.87798	1228.24	1154.44	1191.34	0.110218	-3.18157
ENSSSCG00000023145_15_133855680_133855709_m	ENSSSCG00000023145	6682.25	6801.29	6741.77	2924.75	2955.77	2940.26	0.436126	-1.19718	3135.39	3006.63	3071.01	0.45552	-1.13441
ENSSSCG00000017962_12_55466501_55466530_m	ENSSSCG00000017962	4702.05	4518.84	4610.44	2980.27	2880.25	2930.26	0.63557	-0.653876	4378.03	4043.27	4210.65	0.913286	-0.130862
ENSSSCG00000002622_7_134216744_134216773_p	ENSSSCG00000002622	3022.97	2775.98	2899.48	2989.7	2853.48	2921.59	1.00763	0.0109627	1138.53	1119.1	1128.82	0.389318	-1.36098
ENSSSCG00000001794_7_56774926_56774955_m	ENSSSCG00000001794	8794.39	6949.82	7872.1	3244.26	2590.6	2917.43	0.370603	-1.43205	1877.25	1429.92	1653.58	0.210056	-2.25115
ENSSSCG00000006987_17_5704974_5705003_p	ENSSSCG00000006987	10602.2	10508.9	10555.5	2961.42	2864	2912.71	0.275941	-1.85757	2506.32	2399.5	2452.91	0.232382	-2.10543
ENSSSCG00000010974_10_36386170_36386199_m	ENSSSCG00000010974	8066.58	7730.06	7898.32	2959.32	2830.54	2894.93	0.366525	-1.44802	972.404	1053.86	1013.13	0.128272	-2.96272
ENSSSCG00000001794_7_56774857_56774886_p	ENSSSCG00000001794	5756.52	5543.5	5650.01	2955.13	2821.93	2888.53	0.511244	-0.967916	1304.66	1337.49	1321.07	0.233818	-2.09654
ENSSSCG00000013238_2_16407963_16407992_m	ENSSSCG00000013238	10178.7	9362.94	9770.83	2999.13	2738.77	2868.95	0.293624	-1.76796	1283.62	1220.59	1252.11	0.128147	-2.96413
ENSSSCG00000013238_2_16407837_16407866_m	ENSSSCG00000013238	4239.18	4329.89	4284.54	2809.52	2907.97	2858.75	0.667224	-0.583756	773.05	763.89	768.47	0.179359	-2.47908
ENSSSCG00000029200_8_80348570_80348599_p	ENSSSCG00000029200	5637.35	6252.3	5944.82	2847.24	2816.2	2831.72	0.476333	-1.06996	1497.37	1484.28	1490.83	0.250777	-1.99552
ENSSSCG00000004160_1_30769449_30769478_p	ENSSSCG00000004160	2546.28	2262.71	2404.49	2879.71	2770.31	2825.01	1.17489	0.232524	3086.66	2975.82	3031.24	1.26066	0.334176
ENSSSCG00000009156_8_124656931_124656960_p	ENSSSCG00000009156	11554.5	10824.7	11189.6	2774.95	2847.74	2811.35	0.251246	-1.99283	1249.28	1065.64	1157.46	0.103441	-3.27313
ENSSSCG00000030478_5_93584672_93584701_p	ENSSSCG00000030478	6247.05	6944.18	6595.61	2636.68	2954.81	2795.74	0.423879	-1.23827	1399.91	1400.01	1399.96	0.212256	-2.23612
ENSSSCG00000014034_2_82030192_82030221_m	ENSSSCG00000014034	6990.82	6063.35	6527.08	2939.42	2639.35	2789.38	0.427355	-1.22649	1257.04	1115.48	1186.26	0.181744	-2.46002
ENSSSCG00000015771_15_45495461_45495490_p	ENSSSCG00000015771	4623.31	4174.78	4399.04	2961.42	2609.72	2785.57	0.633221	-0.659218	1831.84	1576.71	1704.28	0.38742	-1.36803
ENSSSCG00000009156_8_124683211_124683240_m	ENSSSCG00000009156	6205.55	5536.92	5871.23	2937.32	2616.41	2776.87	0.472961	-1.08021	3058.97	2566.24	2812.6	0.479048	-1.06176
ENSSSCG00000028123_9_67363124_67363153_m	ENSSSCG00000028123	6371.54	5452.31	5911.93	2942.56	2606.85	2774.71	0.46934	-1.09129	1394.37	1264.09	1329.23	0.224839	-2.15304
ENSSSCG00000023722_JH118907.1_1628_1657_m	ENSSSCG00000023722	9096.58	6654.64	7875.61	3131.12	2386.98	2759.05	0.350329	-1.51322	5445.68	3326.5	4386.09	0.556921	-0.844456
ENSSSCG00000029447_13_37227324_37227353_p	ENSSSCG00000029447	4306.22	4089.23	4197.73	2810.57	2698.62	2754.59	0.656211	-0.607768	1245.96	1189.78	1217.87	0.290127	-1.78524
ENSSSCG00000005732_1_306530215_306530244_m	ENSSSCG00000005732	7308.97	7982.94	7645.95	2524.59	2948.12	2736.35	0.357883	-1.48244	1840.7	2031.6	1936.15	0.253226	-1.9815
ENSSSCG00000021372_JH118504.1_45510_45539_p	ENSSSCG00000021372	8005.93	8419.12	8212.52	2723.62	2733.03	2728.33	0.332216	-1.58981	1110.84	1129.07	1119.96	0.136372	-2.87438
ENSSSCG00000005171_1_227339865_227339894_p	ENSSSCG00000005171	9475.38	9058.36	9266.87	2750.86	2694.79	2722.83	0.293824	-1.76698	2356.8	2328.82	2342.81	0.252816	-1.98384
ENSSSCG00000012940_2_5120248_5120277_m	ENSSSCG00000012940	5487.32	5927.04	5707.18	2651.34	2781.79	2716.56	0.475991	-1.07099	1934.84	1834.06	1884.45	0.33019	-1.59863
ENSSSCG00000005206_1_241966386_241966415_m	ENSSSCG00000005206	9891.43	10622.6	10257	2558.11	2854.44	2706.27	0.263846	-1.92223	2841.9	3051.94	2946.92	0.287307	-1.79933
ENSSSCG00000004072_1_14572905_14572934_m	ENSSSCG00000004072	4712.69	4609.08	4660.88	2616.78	2774.14	2695.46	0.578314	-0.790074	1398.8	1643.77	1521.28	0.326394	-1.61531
ENSSSCG00000022072_17_40765954_40765983_p	ENSSSCG00000022072	5006.36	5291.56	5148.96	2515.16	2809.51	2662.34	0.517062	-0.95159	1774.25	2018.01	1896.13	0.368255	-1.44122
ENSSSCG00000013238_2_16404280_16404309_p	ENSSSCG00000013238	7051.47	7345.58	7198.53	2624.11	2671.85	2647.98	0.36785	-1.44281	3089.98	3178.8	3134.39	0.435421	-1.19952
ENSSSCG00000013273_2_18179969_18179998_m	ENSSSCG00000013273	6209.81	6559.7	6384.75	2528.78	2744.5	2636.64	0.412959	-1.27593	2821.96	3186.95	3004.46	0.470568	-1.08753
ENSSSCG00000013273_2_18180325_18180354_m	ENSSSCG00000013273	4067.87	4340.23	4204.05	2602.11	2664.2	2633.16	0.626338	-0.674986	2207.29	1949.14	2078.22	0.494337	-1.01643
ENSSSCG00000004072_1_14572840_14572869_p	ENSSSCG00000004072	7779.28	7775.18	7777.23	2644.01	2509.34	2576.68	0.33131	-1.59375	977.941	969.588	973.764	0.125207	-2.99761
ENSSSCG00000012940_2_5120632_5120661_p	ENSSSCG00000012940	12575	10721.3	11648.1	2712.1	2430	2571.05	0.220726	-2.17967	1767.6	1448.94	1608.27	0.138071	-2.85651
ENSSSCG00000000092_5_6453403_6453432_p	ENSSSCG00000000092	6313.02	5031.17	5672.09	2684.87	2444.34	2564.6	0.452144	-1.14515	2520.72	2208.3	2364.51	0.416867	-1.26234
ENSSSCG00000003983_6_157691228_157691257_m	ENSSSCG00000003983	5330.9	4921.18	5126.04	2586.4	2535.15	2560.77	0.499562	-1.00126	939.178	965.057	952.117	0.185741	-2.42863
ENSSSCG00000014191_2_118300641_118300670_p	ENSSSCG00000014191	7399.42	8602.43	8000.92	2388.41	2666.12	2527.26	0.315871	-1.66259	2176.28	2506.43	2341.35	0.292635	-1.77282
ENSSSCG00000021223_13_20276225_20276254_p	ENSSSCG00000021223	4746.74	5172.18	4959.46	2419.84	2603.98	2511.91	0.506489	-0.981398	2405.54	2673.16	2539.35	0.512022	-0.965723
ENSSSCG00000005732_1_306530266_306530295_m	ENSSSCG00000005732	7609.03	6817.27	7213.15	2623.06	2385.07	2504.07	0.347153	-1.52636	1294.69	946.934	1120.81	0.155385	-2.68608
ENSSSCG00000028058_16_78028025_78028054_m	ENSSSCG00000028058	5946.99	7024.08	6485.53	2112.9	2863.04	2487.97	0.383619	-1.38225	3839.78	4667.61	4253.69	0.655874	-0.608509
ENSSSCG00000029447_13_37227308_37227337_p	ENSSSCG00000029447	5998.06	6506.11	6252.09	2407.27	2568.61	2487.94	0.397937	-1.32939	1890.54	1968.17	1929.36	0.308594	-1.69622
ENSSSCG00000027585_6_44188583_44188612_p	ENSSSCG00000027585	14102.9	13452.2	13777.6	2461.74	2490.22	2475.98	0.179711	-2.47625	1938.16	2013.48	1975.82	0.143409	-2.8018
ENSSSCG00000015199_9_57496878_57496907_m	ENSSSCG00000015199	6905.7	7335.24	7120.47	2421.93	2507.43	2464.68	0.34614	-1.53057	1303.55	1395.48	1349.52	0.189526	-2.39953
ENSSSCG00000002622_7_134216720_134216749_p	ENSSSCG00000002622	5567.12	6601.06	6084.09	2318.22	2581.04	2449.63	0.402629	-1.31248	902.63	1046.61	974.62	0.160192	-2.64213
ENSSSCG00000003983_6_157691234_157691263_p	ENSSSCG00000003983	3759.3	4184.18	3971.74	2359.08	2506.47	2432.78	0.612522	-0.707167	1088.69	1189.78	1139.24	0.286836	-1.8017
ENSSSCG00000021991_13_216576719_216576748_m	ENSSSCG00000021991	6390.7	6114.11	6252.4	2488.97	2362.13	2425.55	0.387939	-1.3661	1701.15	1510.56	1605.86	0.256839	-1.96107
ENSSSCG00000005206_1_241971545_241971574_m	ENSSSCG00000005206	8093.18	8826.16	8459.67	2348.6	2497.87	2423.24	0.286446	-1.80367	704.383	751.204	727.794	0.086031	-3.539
ENSSSCG00000016692_18_49352398_49352427_m	ENSSSCG00000016692	2559.04	2944.25	2751.65	2310.89	2518.9	2414.9	0.877619	-0.188334	1021.13	1220.59	1120.86	0.407343	-1.29568
ENSSSCG00000004072_1_14604642_14604671_m	ENSSSCG00000004072	7197.25	7542.99	7370.12	2205.09	2612.58	2408.84	0.326838	-1.61335	1640.24	1823.19	1731.71	0.234964	-2.08949
ENSSSCG00000005732_1_306530236_306530265_m	ENSSSCG00000005732	8634.78	8200.09	8417.43	2486.88	2325.8	2406.34	0.285876	-1.80654	1014.49	940.591	977.54	0.116133	-3.10615
ENSSSCG00000013631_2_70008678_70008707_m	ENSSSCG00000013631	7779.28	7929.35	7854.32	2381.08	2418.53	2399.8	0.305539	-1.71057	954.683	1197.94	1076.31	0.137034	-2.86739
ENSSSCG00000021750_2_78143993_78144022_m	ENSSSCG00000021750	5869.31	5527.52	5698.41	2444.98	2346.83	2395.9	0.420451	-1.24999	2002.4	1867.59	1934.99	0.339567	-1.55823
ENSSSCG00000028123_9_67366430_67366459_m	ENSSSCG00000028123	6723.74	7734.76	7229.25	2197.76	2589.64	2393.7	0.331113	-1.59461	1354.5	1789.66	1572.08	0.217461	-2.20117
ENSSSCG00000016125_15_120894027_120894056_m	ENSSSCG00000016125	4623.31	6181.79	5402.55	2163.19	2577.21	2370.2	0.438719	-1.18863	1429.81	1364.67	1397.24	0.258626	-1.95106
ENSSSCG00000005171_1_227335867_227335896_m	ENSSSCG00000005171	5112.77	4991.69	5052.23	2392.6	2343.96	2368.28	0.46876	-1.09308	1109.74	1135.41	1122.58	0.222194	-2.17011
ENSSSCG00000013631_2_70007543_70007572_p	ENSSSCG00000013631	6024.66	5352.67	5688.66	2487.93	2239.77	2363.85	0.415536	-1.26695	1868.39	1703.57	1785.98	0.313954	-1.67137
ENSSSCG00000002879_6_39995754_39995783_p	ENSSSCG00000002879	4130.65	4738.81	4434.73	2110.81	2614.5	2362.65	0.532761	-0.908439	1332.35	1643.77	1488.06	0.335547	-1.57542
ENSSSCG00000004160_1_30766497_30766526_m	ENSSSCG00000004160	7797.37	8254.61	8025.99	2307.75	2399.41	2353.58	0.293245	-1.76982	1191.69	1247.78	1219.74	0.151973	-2.71811
ENSSSCG00000021750_2_78144013_78144042_p	ENSSSCG00000021750	8922.07	9481.38	9201.73	2197.76	2458.68	2328.22	0.253019	-1.98268	1238.21	1403.64	1320.92	0.143552	-2.80036
ENSSSCG00000004072_1_14572779_14572808_p	ENSSSCG00000004072	4397.73	4947.5	4672.61	2190.42	2457.72	2324.07	0.497382	-1.00758	737.609	736.706	737.157	0.157761	-2.66419
ENSSSCG00000005732_1_306530281_306530310_p	ENSSSCG00000005732	6474.76	6056.77	6265.76	2410.41	2229.25	2319.83	0.370239	-1.43347	1148.5	1104.61	1126.55	0.179795	-2.47558
ENSSSCG00000029200_8_80348471_80348500_m	ENSSSCG00000029200	2770.79	2911.35	2841.07	2311.94	2294.26	2303.1	0.810645	-0.302858	2378.96	2107.72	2243.34	0.789611	-0.340787
ENSSSCG00000012940_2_5120560_5120589_m	ENSSSCG00000012940	11546	10335.9	10941	2412.5	2190.06	2301.28	0.210336	-2.24923	1098.66	954.183	1026.42	0.0938146	-3.41404
ENSSSCG00000011915_13_155644205_155644234_p	ENSSSCG00000011915	4150.87	3836.36	3993.61	2397.84	2202.49	2300.16	0.57596	-0.795959	2511.86	2269.92	2390.89	0.598679	-0.740146
ENSSSCG00000014587_9_1656095_1656124_p	ENSSSCG00000014587	6914.21	5635.62	6274.92	2556.02	2039.02	2297.52	0.366143	-1.44952	982.371	782.92	882.645	0.140663	-2.82969
ENSSSCG00000028960_13_218440028_218440057_m	ENSSSCG00000028960	4754.18	4634.47	4694.32	2414.6	2168.07	2291.33	0.488108	-1.03473	1004.52	961.432	982.977	0.209397	-2.25569
ENSSSCG00000004072_1_14604632_14604661_p	ENSSSCG00000004072	7112.12	7428.3	7270.21	2215.56	2365	2290.28	0.315022	-1.66647	1272.54	1428.1	1350.32	0.185734	-2.42869
ENSSSCG00000001401_7_27579391_27579420_p	ENSSSCG00000001401	4166.83	3676.55	3921.69	2361.17	2136.53	2248.85	0.573439	-0.802288	4858.69	4780.88	4819.79	1.22901	0.297495
ENSSSCG00000022072_17_40766054_40766083_p	ENSSSCG00000022072	7231.3	6703.52	6967.41	2331.84	2157.56	2244.7	0.322171	-1.6341	1348.96	1322.99	1335.97	0.191746	-2.38273
ENSSSCG00000014587_9_1655921_1655950_p	ENSSSCG00000014587	6512	6328.44	6420.22	2323.46	2137.48	2230.47	0.347414	-1.52527	1994.65	1888.43	1941.54	0.30241	-1.72542
ENSSSCG00000013631_2_70009528_70009557_p	ENSSSCG00000013631	12816.5	12155.8	12486.2	2321.37	2122.19	2221.78	0.177939	-2.49055	1008.95	922.468	965.71	0.0773423	-3.6926
ENSSSCG00000027386_13_65615063_65615092_m	ENSSSCG00000027386	5128.73	5337.63	5233.18	2179.95	2258.89	2219.42	0.424105	-1.23751	3153.11	3408.96	3281.04	0.626968	-0.673535
ENSSSCG00000010036_14_51990417_51990446_m	ENSSSCG00000010036	3674.17	3407.69	3540.93	2324.51	2108.8	2216.66	0.626009	-0.675744	1999.08	1886.62	1942.85	0.548682	-0.865957
ENSSSCG00000015783_15_52299523_52299552_p	ENSSSCG00000015783	4816.96	4437.05	4627.01	2327.65	2094.46	2211.06	0.477859	-1.06534	1922.66	1657.36	1790.01	0.386861	-1.37011
ENSSSCG00000029200_8_80342386_80342415_m	ENSSSCG00000029200	8615.63	8166.25	8390.94	2397.84	2017.03	2207.44	0.263074	-1.92646	1641.35	1526.87	1584.11	0.188788	-2.40516
ENSSSCG00000016962_16_51341374_51341403_p	ENSSSCG00000016962	3536.91	3655.87	3596.39	2135.95	2258.89	2197.42	0.611007	-0.710739	1938.16	1992.64	1965.4	0.546493	-0.871726
ENSSSCG00000012940_2_5120353_5120382_m	ENSSSCG00000012940	8077.22	7217.73	7647.48	2206.14	2186.23	2196.19	0.287178	-1.79998	1213.84	1086.48	1150.16	0.150398	-2.73315
ENSSSCG00000003884_6_151682857_151682886_p	ENSSSCG00000003884	5810.79	5507.78	5659.28	2280.51	2104.98	2192.75	0.38746	-1.36788	2465.34	1993.55	2229.44	0.393945	-1.34394
ENSSSCG00000009087_8_108693554_108693583_m	ENSSSCG00000009087	6984.44	7566.49	7275.46	2072.05	2292.34	2182.2	0.299939	-1.73726	889.339	944.215	916.777	0.126009	-2.9884
ENSSSCG00000011811_13_135363937_135363966_p	ENSSSCG00000011811	8210.22	8684.22	8447.22	2130.71	2230.21	2180.46	0.258128	-1.95384	744.254	728.55	736.402	0.0871769	-3.51991
ENSSSCG00000000092_5_6453141_6453170_p	ENSSSCG00000000092	3692.26	4666.43	4179.34	1899.2	2446.25	2172.73	0.519873	-0.943769	1858.42	2602.48	2230.45	0.533685	-0.905941
ENSSSCG00000016962_16_51341343_51341372_m	ENSSSCG00000016962	5010.62	5600.84	5305.73	1971.49	2367.86	2169.67	0.40893	-1.29007	693.308	854.506	773.907	0.145862	-2.77732
ENSSSCG00000015199_9_57496027_57496056_p	ENSSSCG00000015199	3996.58	4741.63	4369.1	1869.87	2461.55	2165.71	0.495687	-1.0125	1132.99	1535.03	1334.01	0.305328	-1.71157
ENSSSCG00000009156_8_124683286_124683315_p	ENSSSCG00000009156	10832	11349.3	11090.7	2148.52	2181.45	2164.99	0.195208	-2.35691	1299.12	1505.13	1402.12	0.126424	-2.98366
ENSSSCG00000015199_9_57495143_57495172_m	ENSSSCG00000015199	5537.33	6496.71	6017.02	2032.24	2282.78	2157.51	0.358569	-1.47968	1305.77	1604.8	1455.29	0.241862	-2.04775
ENSSSCG00000016125_15_120894090_120894119_m	ENSSSCG00000016125	5453.27	4958.78	5206.02	2201.95	2066.74	2134.34	0.409976	-1.28639	1852.88	1699.95	1776.42	0.341223	-1.55121
ENSSSCG00000009087_8_108693557_108693586_m	ENSSSCG00000009087	8805.03	10053.9	9429.45	1940.06	2319.11	2129.58	0.225844	-2.1466	692.201	837.289	764.745	0.0811017	-3.62412
ENSSSCG00000012794_X_142263465_142263494_m	ENSSSCG00000012794	9672.23	9496.42	9584.33	2111.86	2136.53	2124.19	0.221632	-2.17376	544.9	540.069	542.485	0.0566013	-4.14302
ENSSSCG00000012178_Y_1279838_1279867_p	ENSSSCG00000012178	7365.37	7365.32	7365.34	2083.57	2156.6	2120.09	0.287846	-1.79663	2085.46	2163.9	2124.68	0.28847	-1.79351
ENSSSCG00000002642_6_927203_927232_p	ENSSSCG00000002642	12377.1	10282.3	11329.7	2294.13	1922.4	2108.26	0.186083	-2.42598	1061.01	910.688	985.846	0.0870145	-3.5226
ENSSSCG00000010030_14_51342491_51342520_m	ENSSSCG00000010030	2333.47	2302.19	2317.83	2125.47	2082.99	2104.23	0.907847	-0.139479	1309.09	1335.68	1322.38	0.570526	-0.809634
ENSSSCG00000014587_9_1656113_1656142_p	ENSSSCG00000014587	7846.32	8013.02	7929.67	2064.72	2132.7	2098.71	0.264665	-1.91776	1594.83	1631.08	1612.96	0.203408	-2.29755
ENSSSCG00000001401_7_27580011_27580040_p	ENSSSCG00000001401	6568.39	6105.65	6337.02	1988.25	2198.66	2093.45	0.330353	-1.59792	1115.27	1242.34	1178.81	0.186019	-2.42648
ENSSSCG00000001794_7_56774828_56774857_m	ENSSSCG00000001794	2891.03	3289.25	3090.14	1959.96	2206.31	2083.14	0.674124	-0.568915	1075.4	1213.34	1144.37	0.370331	-1.43311
ENSSSCG00000005732_1_306530197_306530226_p	ENSSSCG00000005732	7847.38	7877.65	7862.52	2087.76	2072.48	2080.12	0.264562	-1.91832	2024.55	2019.82	2022.19	0.257193	-1.95908
ENSSSCG00000010036_14_51978689_51978718_m	ENSSSCG00000010036	3278.34	2991.25	3134.8	2165.28	1977.84	2071.56	0.660828	-0.597654	2001.29	1822.28	1911.79	0.60986	-0.713451
ENSSSCG00000001654_7_43521637_43521666_p	ENSSSCG00000001654	4725.45	4720.95	4723.2	2130.71	2001.74	2066.23	0.437463	-1.19277	1983.57	1972.7	1978.14	0.418813	-1.25562
ENSSSCG00000017867_12_51619873_51619902_p	ENSSSCG00000017867	4390.28	5060.31	4725.29	1964.15	2142.26	2053.21	0.434514	-1.20252	928.103	992.242	960.172	0.203198	-2.29904
ENSSSCG00000003983_6_157689712_157689741_p	ENSSSCG00000003983	5130.86	5470.17	5300.52	2057.38	2030.42	2043.9	0.385604	-1.37481	1293.58	1244.15	1268.87	0.239386	-2.06259
ENSSSCG00000026964_15_133850335_133850364_p	ENSSSCG00000026964	9770.12	8905.13	9337.63	2090.91	1965.41	2028.16	0.217203	-2.20289	2333.55	2145.78	2239.66	0.239854	-2.05977
ENSSSCG00000029447_13_37227448_37227477_m	ENSSSCG00000029447	6503.48	5609.3	6056.39	2166.33	1882.25	2024.29	0.33424	-1.58104	1057.68	998.585	1028.13	0.16976	-2.55843
ENSSSCG00000014587_9_1655911_1655940_m	ENSSSCG00000014587	15647.9	15215.7	15431.8	2014.43	2017.03	2015.73	0.130622	-2.93653	1073.19	994.054	1033.62	0.0669798	-3.90013
ENSSSCG00000002622_7_134215076_134215105_p	ENSSSCG00000002622	5816.11	5711.77	5763.94	2040.62	1985.49	2013.06	0.34925	-1.51767	2016.8	1907.46	1962.13	0.340415	-1.55464
ENSSSCG00000005171_1_227335854_227335883_m	ENSSSCG00000005171	5303.23	5515.3	5409.26	1947.39	2050.49	1998.94	0.36954	-1.4362	1525.06	1550.43	1537.75	0.28428	-1.81462
ENSSSCG00000028960_13_218436974_218437003_p	ENSSSCG00000028960	5937.41	6547.47	6242.44	1849.97	2130.79	1990.38	0.318846	-1.64907	2526.26	2868.89	2697.57	0.432134	-1.21045
ENSSSCG00000001794_7_56774786_56774815_p	ENSSSCG00000001794	3513.5	3614.51	3564	1976.72	1958.72	1967.72	0.55211	-0.856972	1413.2	1367.39	1390.29	0.390093	-1.35811
ENSSSCG00000013273_2_18180282_18180311_p	ENSSSCG00000013273	4014.67	4146.58	4080.62	1851.02	2081.08	1966.05	0.481801	-1.05349	1552.74	1784.22	1668.48	0.40888	-1.29025
ENSSSCG00000012940_2_5120219_5120248_m	ENSSSCG00000012940	6812.06	5593.32	6202.69	2152.71	1777.09	1964.9	0.316782	-1.65844	1800.83	1647.39	1724.11	0.277962	-1.84704
ENSSSCG00000028960_13_218436972_218437001_p	ENSSSCG00000028960	6037.43	6960.16	6498.79	1763.02	2162.34	1962.68	0.302007	-1.72735	1148.5	1382.8	1265.65	0.194751	-2.3603
ENSSSCG00000017962_12_55466278_55466307_m	ENSSSCG00000017962	5461.78	5551.96	5506.87	1824.83	2099.24	1962.04	0.356289	-1.48888	454.084	550.037	502.06	0.0911699	-3.4553
ENSSSCG00000009142_8_120827030_120827059_m	ENSSSCG00000009142	5091.49	4385.35	4738.42	2090.91	1824.89	1957.9	0.413196	-1.2751	918.135	800.137	859.136	0.181313	-2.46345
ENSSSCG00000028123_9_67366445_67366474_p	ENSSSCG00000028123	8591.15	9339.43	8965.29	1862.54	2042.84	1952.69	0.217806	-2.19889	1532.81	1786.04	1659.42	0.185094	-2.43367
ENSSSCG00000010974_10_36386212_36386241_p	ENSSSCG00000010974	5504.34	5718.35	5611.34	2044.81	1850.7	1947.76	0.347111	-1.52653	758.652	643.371	701.012	0.124928	-3.00084
ENSSSCG00000029200_8_80342506_80342535_p	ENSSSCG00000029200	5942.73	6021.98	5982.36	1950.53	1942.47	1946.5	0.325374	-1.61983	1008.95	1084.67	1046.81	0.174983	-2.51471
ENSSSCG00000005171_1_227335931_227335960_p	ENSSSCG00000005171	8360.26	8642.85	8501.55	1932.73	1955.85	1944.29	0.228698	-2.12848	2792.06	2911.48	2851.77	0.335441	-1.57587
ENSSSCG00000027585_6_44188668_44188697_p	ENSSSCG00000027585	9348.76	8099.5	8724.13	2032.24	1822.98	1927.61	0.220952	-2.1782	1080.94	1018.52	1049.73	0.120325	-3.05499
ENSSSCG00000021764_8_124545886_124545915_p	ENSSSCG00000021764	9216.82	8630.63	8923.73	1944.25	1910.92	1927.59	0.216007	-2.21085	1531.7	1404.54	1468.12	0.164519	-2.60367
ENSSSCG00000003884_6_151682975_151683004_p	ENSSSCG00000003884	8347.49	9251.07	8799.28	1939.01	1911.88	1925.45	0.218819	-2.19219	1325.7	1062.92	1194.31	0.135728	-2.8812
ENSSSCG00000025560_2_61570607_61570636_p	ENSSSCG00000025560	2836.76	3101.24	2969	1848.92	1980.71	1914.81	0.644936	-0.632772	898.2	955.089	926.644	0.312107	-1.67989
ENSSSCG00000021764_8_124539123_124539152_m	ENSSSCG00000021764	6338.56	6025.74	6182.15	1974.63	1850.7	1912.66	0.309385	-1.69253	1377.76	1291.27	1334.51	0.215866	-2.21179
ENSSSCG00000004160_1_30767793_30767822_p	ENSSSCG00000004160	4249.82	4127.78	4188.8	1861.49	1962.54	1912.02	0.45646	-1.13144	1303.55	1341.11	1322.33	0.315683	-1.66345
ENSSSCG00000002642_6_928597_928626_m	ENSSSCG00000002642	8049.55	8321.36	8185.45	1854.16	1964.46	1909.31	0.233256	-2.10001	688.878	768.421	728.65	0.0890176	-3.48977
ENSSSCG00000026009_5_65990982_65991011_p	ENSSSCG00000026009	3266.64	2896.31	3081.47	2002.91	1814.37	1908.64	0.619393	-0.691073	2459.8	2226.43	2343.12	0.760388	-0.395192
ENSSSCG00000008620_3_130643473_130643502_p	ENSSSCG00000008620	6299.19	6912.22	6605.7	1849.97	1961.59	1905.78	0.288505	-1.79333	1620.3	1618.4	1619.35	0.245144	-2.0283
ENSSSCG00000002642_6_928014_928043_p	ENSSSCG00000002642	8043.17	8436.04	8239.61	1890.82	1910.92	1900.87	0.2307	-2.11591	1557.17	1715.35	1636.26	0.198585	-2.33217
ntc_458_487_m	ntc_458_487_m	5555.41	5260.54	5407.98	1966.25	1834.45	1900.35	0.351397	-1.50883	1423.16	1324.8	1373.98	0.254066	-1.97673
ENSSSCG00000029447_13_37227384_37227413_p	ENSSSCG00000029447	6185.33	5962.76	6074.05	1917.01	1881.29	1899.15	0.312667	-1.6773	178.311	193.011	185.661	0.0305663	-5.03191
ENSSSCG00000029200_8_80342315_80342344_m	ENSSSCG00000029200	5250.03	6138.55	5694.29	1780.83	1996.96	1888.9	0.331717	-1.59197	1813.01	2075.1	1944.06	0.341404	-1.55045
ENSSSCG00000014034_2_82029916_82029945_m	ENSSSCG00000014034	6603.51	7272.26	6937.88	1773.5	1993.13	1883.32	0.271454	-1.88122	939.178	1101.89	1020.53	0.147096	-2.76517
ENSSSCG00000010036_14_51978633_51978662_p	ENSSSCG00000010036	6544.98	6606.7	6575.84	1878.25	1878.42	1878.34	0.285642	-1.80772	808.49	840.007	824.249	0.125345	-2.99602
ENSSSCG00000014191_2_118336402_118336431_p	ENSSSCG00000014191	4954.23	5190.04	5072.13	1929.58	1802.9	1866.24	0.367941	-1.44246	908.167	859.037	883.602	0.174207	-2.52112
ENSSSCG00000002622_7_134216729_134216758_m	ENSSSCG00000002622	6188.53	6182.73	6185.63	1888.73	1816.29	1852.51	0.299486	-1.73944	2028.98	1722.6	1875.79	0.30325	-1.72142
ENSSSCG00000011266_13_26392765_26392794_p	ENSSSCG00000011266	6121.49	5848.07	5984.78	1775.59	1881.29	1828.44	0.305515	-1.71068	578.126	558.193	568.159	0.094934	-3.39693
ENSSSCG00000017962_12_55466300_55466329_p	ENSSSCG00000017962	8410.27	8593.97	8502.12	1837.4	1815.33	1826.36	0.214813	-2.21885	1282.51	1299.43	1290.97	0.151841	-2.71937
ENSSSCG00000021991_13_216576729_216576758_p	ENSSSCG00000021991	4506.26	4840.34	4673.3	1727.41	1901.36	1814.39	0.388245	-1.36496	358.837	422.269	390.553	0.0835712	-3.58085
ENSSSCG00000028058_16_78046559_78046588_p	ENSSSCG00000028058	5030.84	5478.63	5254.74	1704.36	1912.84	1808.6	0.344184	-1.53875	1213.84	1388.23	1301.04	0.247593	-2.01396
ENSSSCG00000029447_13_37227505_37227534_p	ENSSSCG00000029447	4851.01	5592.38	5221.7	1596.46	1990.27	1793.37	0.343445	-1.54185	1286.94	1693.61	1490.27	0.2854	-1.80894
ENSSSCG00000003884_6_151682952_151682981_p	ENSSSCG00000003884	5530.94	5699.55	5615.24	1809.12	1776.14	1792.63	0.319243	-1.64727	615.782	579.94	597.861	0.106471	-3.23147
ENSSSCG00000016125_15_120893750_120893779_m	ENSSSCG00000016125	14074.2	13011.3	13542.7	1818.54	1721.65	1770.1	0.130704	-2.93562	603.599	572.691	588.145	0.0434288	-4.5252
ENSSSCG00000017925_12_54697836_54697865_m	ENSSSCG00000017925	9380.68	8335.46	8858.07	1861.49	1670.98	1766.24	0.199393	-2.32631	548.223	530.102	539.162	0.0608668	-4.0382
ENSSSCG00000017867_12_51619704_51619733_m	ENSSSCG00000017867	7850.57	7277.9	7564.24	1790.26	1741.72	1765.99	0.233466	-2.09872	1734.38	1492.44	1613.41	0.213294	-2.22908
ENSSSCG00000016125_15_120893734_120893763_p	ENSSSCG00000016125	4954.23	4420.13	4687.18	1912.82	1613.63	1763.22	0.37618	-1.4105	2906.14	2522.74	2714.44	0.57912	-0.788066
ENSSSCG00000023722_JH118907.1_1691_1720_p	ENSSSCG00000023722	3358.15	4875.12	4116.63	1445.62	2080.13	1762.87	0.428231	-1.22354	1355.61	2009.86	1682.73	0.408764	-1.29066
ENSSSCG00000014191_2_118300602_118300631_p	ENSSSCG00000014191	2782.5	2457.3	2619.9	1783.97	1739.81	1761.89	0.672504	-0.572385	1783.11	1711.73	1747.42	0.66698	-0.584285
ENSSSCG00000027386_13_65615051_65615080_p	ENSSSCG00000027386	3468.81	3661.51	3565.16	1763.02	1757.97	1760.5	0.493806	-1.01798	2155.24	2167.53	2161.38	0.606251	-0.722013
ENSSSCG00000015783_15_52293741_52293770_p	ENSSSCG00000015783	5106.38	4738.81	4922.6	1838.45	1670.98	1754.71	0.356461	-1.48818	302.353	244.662	273.508	0.0555617	-4.16977
ENSSSCG00000023145_15_133856263_133856292_p	ENSSSCG00000023145	4526.48	4327.07	4426.77	1793.4	1709.22	1751.31	0.395618	-1.33782	1092.02	1048.42	1070.22	0.241761	-2.04835
ENSSSCG00000009087_8_108688803_108688832_p	ENSSSCG00000009087	6571.58	6905.63	6738.61	1697.03	1787.61	1742.32	0.258557	-1.95144	1556.07	1542.28	1549.17	0.229895	-2.12095
ENSSSCG00000025560_2_61570930_61570959_p	ENSSSCG00000025560	5608.62	5941.14	5774.88	1620.56	1847.83	1734.19	0.3003	-1.73553	2452.05	2468.37	2460.21	0.42602	-1.23101
ENSSSCG00000001794_7_56774743_56774772_m	ENSSSCG00000001794	5333.03	6047.37	5690.2	1572.37	1888.94	1730.65	0.304146	-1.71716	1971.39	2147.59	2059.49	0.361936	-1.46619
ENSSSCG00000027386_13_65607726_65607755_p	ENSSSCG00000027386	5474.55	5814.23	5644.39	1703.31	1742.68	1723	0.305258	-1.7119	682.233	707.709	694.971	0.123126	-3.02179
ENSSSCG00000027585_6_44185256_44185285_p	ENSSSCG00000027585	4339.2	4537.64	4438.42	1660.36	1756.06	1708.21	0.384869	-1.37756	2052.24	2116.78	2084.51	0.469651	-1.09034
ENSSSCG00000023145_15_133855684_133855713_p	ENSSSCG00000023145	10284.1	10216.5	10250.3	1727.41	1658.56	1692.98	0.165164	-2.59803	1251.5	1249.59	1250.54	0.122001	-3.03504
ENSSSCG00000017925_12_54698090_54698119_p	ENSSSCG00000017925	6038.49	6107.53	6073.01	1618.46	1764.67	1691.56	0.278538	-1.84405	1239.32	1249.59	1244.45	0.204915	-2.2869
ENSSSCG00000004160_1_30766508_30766537_p	ENSSSCG00000004160	6157.67	6616.1	6386.88	1578.65	1800.99	1689.82	0.264577	-1.91824	736.502	757.547	747.024	0.116962	-3.09588
ENSSSCG00000021372_JH118504.1_43146_43175_p	ENSSSCG00000021372	9863.76	9954.23	9908.99	1643.6	1720.69	1682.15	0.16976	-2.55843	726.534	772.046	749.29	0.0756171	-3.72514
ENSSSCG00000006877_4_130820666_130820695_m	ENSSSCG00000006877	5964.01	5962.76	5963.39	1662.46	1694.88	1678.67	0.281496	-1.82881	1220.49	1182.53	1201.51	0.201481	-2.31128
ENSSSCG00000005171_1_227339980_227340009_p	ENSSSCG00000005171	6451.35	6006	6228.67	1698.08	1657.6	1677.84	0.269373	-1.89232	1593.72	1451.66	1522.69	0.244465	-2.0323
ENSSSCG00000026964_15_133849935_133849964_m	ENSSSCG00000026964	6676.93	5992.84	6334.88	1716.93	1635.61	1676.27	0.26461	-1.91806	1052.15	956.902	1004.52	0.15857	-2.65681
ENSSSCT00000020329_46_75_m	ENSSSCT00000020329	6559.88	7039.12	6799.5	1578.65	1767.53	1673.09	0.246061	-2.02291	1620.3	1772.44	1696.37	0.249485	-2.00298
ENSSSCG00000025560_2_61570887_61570916_p	ENSSSCG00000025560	9298.75	8492.45	8895.6	1738.93	1601.2	1670.06	0.187741	-2.41319	1251.5	1147.19	1199.35	0.134825	-2.89084
ENSSSCG00000013273_2_18179954_18179983_p	ENSSSCG00000013273	5086.17	6312.46	5699.31	1511.61	1823.93	1667.77	0.292627	-1.77287	1146.28	1507.85	1327.06	0.232846	-2.10255
ENSSSCG00000012739_X_139172154_139172183_p	ENSSSCG00000012739	3445.4	3779.96	3612.68	1679.22	1642.3	1660.76	0.459704	-1.12122	2365.67	2549.93	2457.8	0.680325	-0.555704
ENSSSCG00000028529_17_39852700_39852729_p	ENSSSCG00000028529	5646.92	4465.26	5056.09	1837.4	1483.62	1660.51	0.328418	-1.6064	384.31	290.876	337.593	0.0667696	-3.90466
ENSSSCG00000010974_10_36377325_36377354_m	ENSSSCG00000010974	6496.04	6259.82	6377.93	1657.22	1644.22	1650.72	0.258817	-1.94999	1126.35	1053.86	1090.1	0.170918	-2.54862
ENSSSCG00000028270_17_41667891_41667920_m	ENSSSCG00000028270	4399.85	3903.1	4151.48	1708.55	1579.21	1643.88	0.395975	-1.33652	3237.28	3172.46	3204.87	0.771983	-0.37336
ENSSSCG00000009156_8_124683285_124683314_p	ENSSSCG00000009156	6955.71	7475.31	7215.51	1602.75	1670.03	1636.39	0.226788	-2.14059	993.446	1028.49	1010.97	0.14011	-2.83536
ENSSSCG00000025560_2_61568734_61568763_m	ENSSSCG00000025560	7548.38	7933.11	7740.75	1578.65	1689.15	1633.9	0.211078	-2.24415	640.147	667.838	653.992	0.084487	-3.56513
ENSSSCG00000011811_13_135363880_135363909_m	ENSSSCG00000011811	4880.81	5067.83	4974.32	1573.42	1684.37	1628.89	0.32746	-1.61061	260.267	280.909	270.588	0.054397	-4.20033
ENSSSCG00000003884_6_151682865_151682894_p	ENSSSCG00000003884	7557.96	7513.85	7535.9	1661.41	1587.82	1624.61	0.215583	-2.21368	862.759	803.761	833.26	0.110572	-3.17694
ENSSSCG00000015771_15_45509379_45509408_p	ENSSSCG00000015771	5005.3	4870.42	4937.86	1654.08	1586.86	1620.47	0.328172	-1.60747	156.16	123.237	139.699	0.0282914	-5.14349
ENSSSCG00000002642_6_924047_924076_p	ENSSSCG00000002642	3960.4	3707.57	3833.99	1690.74	1546.71	1618.73	0.422205	-1.24399	753.114	707.709	730.411	0.19051	-2.39206
ENSSSCG00000009087_8_108693547_108693576_p	ENSSSCG00000009087	8574.13	8593.97	8584.05	1702.27	1533.33	1617.8	0.188465	-2.40763	583.664	548.225	565.944	0.0659297	-3.92293
ntc_465_494_m	ntc_465_494_m	6034.24	6256.06	6145.15	1604.84	1628.92	1616.88	0.263115	-1.92623	953.576	1041.17	997.375	0.162303	-2.62324
ENSSSCG00000009142_8_120827124_120827153_p	ENSSSCG00000009142	5464.97	6075.57	5770.27	1480.19	1745.55	1612.87	0.279513	-1.83901	1054.36	1207.91	1131.13	0.196028	-2.35087
ENSSSCG00000009087_8_108688782_108688811_p	ENSSSCG00000009087	2685.67	2731.8	2708.73	1646.75	1575.39	1611.07	0.594768	-0.749601	1264.79	1262.28	1263.53	0.466467	-1.10015
ENSSSCG00000001654_7_43521126_43521155_m	ENSSSCG00000001654	6413.04	6502.35	6457.7	1646.75	1572.52	1609.63	0.249258	-2.00429	738.717	717.676	728.196	0.112764	-3.14862
ENSSSCG00000013273_2_18180083_18180112_p	ENSSSCG00000013273	7444.11	7980.12	7712.11	1521.04	1695.84	1608.44	0.20856	-2.26147	2289.25	2557.17	2423.21	0.314208	-1.67021
ENSSSCG00000008620_3_130634900_130634929_m	ENSSSCG00000008620	13642.2	13334.7	13488.4	1589.13	1623.19	1606.16	0.119077	-3.07004	1160.68	1128.17	1144.42	0.0848448	-3.55903
ENSSSCG00000000092_5_6453391_6453420_m	ENSSSCG00000000092	6715.23	7717.84	7216.54	1556.66	1639.44	1598.05	0.221442	-2.175	3257.22	2739.31	2998.27	0.415472	-1.26718
ENSSSCG00000009142_8_120827187_120827216_p	ENSSSCG00000009142	7902.71	7365.32	7634.02	1683.41	1503.69	1593.55	0.208744	-2.2602	269.128	241.944	255.536	0.0334733	-4.90085
ENSSSCG00000015771_15_45495417_45495446_p	ENSSSCG00000015771	8020.82	8283.75	8152.29	1546.18	1632.75	1589.46	0.194971	-2.35867	1252.61	1371.02	1311.81	0.160913	-2.63565
ENSSSCG00000021764_8_124539141_124539170_m	ENSSSCG00000021764	5920.38	5490.85	5705.62	1578.65	1543.84	1561.25	0.273634	-1.86968	1848.45	1934.64	1891.55	0.331524	-1.59282
ENSSSCG00000013238_2_16407884_16407913_m	ENSSSCG00000013238	9218.95	9060.24	9139.59	1515.8	1599.29	1557.54	0.170417	-2.55286	933.64	959.62	946.63	0.103575	-3.27126
ENSSSCG00000023722_JH118907.1_20_49_m	ENSSSCG00000023722	7480.28	7119.03	7299.66	1605.89	1507.52	1556.7	0.213257	-2.22933	1602.58	1636.52	1619.55	0.221867	-2.17223
ENSSSCG00000026009_5_65990970_65990999_m	ENSSSCG00000026009	936.366	958.855	947.61	1452.95	1657.6	1555.27	1.64126	0.714804	36.5482	28.0909	32.3195	0.0341064	-4.87382
ENSSSCG00000002622_7_134216721_134216750_p	ENSSSCG00000002622	6284.29	6931.96	6608.12	1486.47	1605.98	1546.22	0.233988	-2.09549	1043.28	1077.42	1060.35	0.160462	-2.6397
ENSSSCG00000004072_1_14572820_14572849_p	ENSSSCG00000004072	6913.14	6308.7	6610.92	1619.51	1470.24	1544.87	0.233685	-2.09736	1455.28	1280.4	1367.84	0.206906	-2.27295
ENSSSCG00000028123_9_67364423_67364452_p	ENSSSCG00000028123	4481.79	5624.34	5053.06	1381.72	1701.57	1541.64	0.305091	-1.71269	995.661	1210.63	1103.14	0.218312	-2.19554
ENSSSCG00000028058_16_78048160_78048189_p	ENSSSCG00000028058	4546.69	4199.22	4372.96	1589.13	1490.31	1539.72	0.352101	-1.50594	1226.03	1205.19	1215.61	0.277983	-1.84693
ENSSSCG00000015771_15_45495463_45495492_p	ENSSSCG00000015771	13892.3	12994.4	13443.3	1582.85	1491.27	1537.06	0.114336	-3.12865	1623.63	1570.37	1597	0.118795	-3.07345
ENSSSCG00000004072_1_14574245_14574274_m	ENSSSCG00000004072	5573.5	5494.61	5534.06	1521.04	1544.8	1532.92	0.276997	-1.85206	1556.07	1361.95	1459.01	0.263642	-1.92335
ENSSSCG00000010030_14_51342959_51342988_m	ENSSSCG00000010030	11310.9	12092.9	11701.9	1499.04	1540.02	1519.53	0.129854	-2.94504	2178.49	2144.87	2161.68	0.18473	-2.43651
ENSSSCG00000010030_14_51342961_51342990_p	ENSSSCG00000010030	11471.5	11800.5	11636	1512.66	1513.25	1512.96	0.130024	-2.94316	2097.64	2120.41	2109.03	0.18125	-2.46395
ENSSSCG00000028123_9_67362636_67362665_p	ENSSSCG00000028123	9290.24	8355.2	8822.72	1583.89	1440.6	1512.25	0.171404	-2.54453	1031.1	894.377	962.739	0.109121	-3.19601
ENSSSCG00000030478_5_93592827_93592856_m	ENSSSCG00000030478	3866.76	4539.52	4203.14	1557.7	1466.41	1512.06	0.359745	-1.47495	678.91	579.94	629.425	0.149751	-2.73936
ENSSSCG00000009156_8_124683274_124683303_p	ENSSSCG00000009156	6399.21	8224.53	7311.87	1342.96	1680.54	1511.75	0.206753	-2.27402	1576	1785.13	1680.57	0.229841	-2.12129
ENSSSCG00000021764_8_124545846_124545875_m	ENSSSCG00000021764	8499.65	8916.41	8708.03	1443.52	1574.43	1508.98	0.173286	-2.52878	1169.54	1324.8	1247.17	0.143221	-2.80369
ENSSSCG00000002879_6_40006316_40006345_m	ENSSSCG00000002879	8741.19	8712.42	8726.8	1472.85	1542.89	1507.87	0.172786	-2.53294	2031.19	1914.71	1972.95	0.22608	-2.1451
ENSSSCG00000011811_13_135363987_135364016_p	ENSSSCG00000011811	11070.4	10769.3	10919.8	1516.85	1497.96	1507.4	0.138043	-2.85681	2635.9	2462.03	2548.96	0.233425	-2.09897
ENSSSCG00000017867_12_51619707_51619736_p	ENSSSCG00000017867	4562.65	4363.73	4463.19	1497.99	1514.21	1506.1	0.337449	-1.56726	1377.76	1322.08	1349.92	0.302456	-1.7252
ENSSSCG00000021991_13_216576612_216576641_m	ENSSSCG00000021991	8167.66	7574.01	7870.84	1555.61	1437.73	1496.67	0.190154	-2.39476	717.674	637.028	677.351	0.0860583	-3.53854
ENSSSCG00000022072_17_40772290_40772319_p	ENSSSCG00000022072	5203.21	5654.42	5428.82	1479.14	1469.28	1474.21	0.271552	-1.8807	1650.21	1496.97	1573.59	0.289858	-1.78658
ENSSSCG00000016962_16_51341353_51341382_p	ENSSSCG00000016962	1952.54	1531.35	1741.94	1656.17	1284.78	1470.48	0.844161	-0.244411	1151.82	832.758	992.29	0.569646	-0.811862
ENSSSCG00000013631_2_70008720_70008749_m	ENSSSCG00000013631	3756.1	3985.83	3870.97	1471.81	1463.54	1467.67	0.379149	-1.39916	1700.04	1828.62	1764.33	0.455787	-1.13357
ENSSSCG00000004160_1_30727147_30727176_m	ENSSSCG00000004160	6023.6	6062.41	6043	1447.71	1486.49	1467.1	0.242777	-2.0423	701.061	655.151	678.106	0.112213	-3.15568
ENSSSCG00000013273_2_18179986_18180015_p	ENSSSCG00000013273	6966.35	7778.94	7372.65	1385.91	1532.37	1459.14	0.197913	-2.33707	811.813	917.031	864.422	0.117247	-3.09238
ENSSSCG00000006092_4_44712138_44712167_m	ENSSSCG00000006092	4059.36	4044.11	4051.73	1425.71	1481.71	1453.71	0.358787	-1.4788	2361.23	2087.79	2224.51	0.549027	-0.865052
ENSSSCG00000029447_13_37227347_37227376_p	ENSSSCG00000029447	4354.1	4250.92	4302.51	1495.9	1403.32	1449.61	0.336922	-1.56952	1334.56	1344.74	1339.65	0.311365	-1.68332
ENSSSCG00000028960_13_218435697_218435726_p	ENSSSCG00000028960	8381.54	7950.97	8166.26	1452.95	1436.78	1444.86	0.176931	-2.49874	408.675	417.738	413.207	0.0505993	-4.30474
ENSSSCG00000016692_18_49340350_49340379_p	ENSSSCG00000016692	4491.36	5006.73	4749.04	1407.9	1454.94	1431.42	0.301413	-1.73019	551.545	673.275	612.41	0.128954	-2.95507
ENSSSCG00000002622_7_134213057_134213086_m	ENSSSCG00000002622	2507.97	2559.77	2533.87	1445.62	1411.92	1428.77	0.563869	-0.826568	501.707	530.102	515.904	0.203603	-2.29617
ENSSSCG00000022072_17_40772432_40772461_p	ENSSSCG00000022072	3957.21	4634.47	4295.84	1283.25	1543.84	1413.54	0.32905	-1.60362	569.266	695.928	632.597	0.147258	-2.76358
ENSSSCG00000028529_17_39852644_39852673_p	ENSSSCG00000028529	7105.74	6388.61	6747.17	1489.61	1337.36	1413.49	0.209493	-2.25502	826.211	809.198	817.704	0.121192	-3.04463
ENSSSCG00000013273_2_18180107_18180136_p	ENSSSCG00000013273	11301.3	10880.2	11090.7	1460.28	1366.04	1413.16	0.127418	-2.97236	847.254	772.952	810.103	0.0730432	-3.77511
ENSSSCG00000028529_17_39851435_39851464_p	ENSSSCG00000028529	6206.61	5378.05	5792.33	1487.52	1335.45	1411.48	0.243681	-2.03693	729.856	575.41	652.633	0.112672	-3.1498
ENSSSCG00000014034_2_82029395_82029424_p	ENSSSCG00000014034	5837.39	5911.06	5874.22	1383.81	1412.88	1398.35	0.238048	-2.07068	616.889	639.747	628.318	0.106962	-3.22483
ENSSSCG00000028270_17_41671324_41671353_p	ENSSSCG00000028270	7869.73	7545.81	7707.77	1394.29	1377.51	1385.9	0.179805	-2.47549	1082.05	1110.04	1096.05	0.1422	-2.81401
ENSSSCG00000021750_2_78144071_78144100_m	ENSSSCG00000021750	4423.26	4159.74	4291.5	1420.48	1349.79	1385.13	0.322761	-1.63146	1028.89	905.251	967.069	0.225345	-2.14979
ENSSSCG00000006877_4_130820630_130820659_p	ENSSSCG00000006877	4032.76	4504.74	4268.75	1246.58	1497	1371.79	0.321357	-1.63775	960.221	1118.2	1039.21	0.243446	-2.03833
ENSSSCG00000010974_10_36386158_36386187_m	ENSSSCG00000010974	8332.59	8116.42	8224.51	1405.81	1337.36	1371.58	0.166768	-2.58409	1159.57	1096.45	1128.01	0.137153	-2.86615
ENSSSCG00000006877_4_130820646_130820675_m	ENSSSCG00000006877	2650.55	2801.36	2725.96	1302.1	1439.65	1370.87	0.502896	-0.991667	297.923	326.216	312.07	0.114481	-3.12682
ENSSSCG00000011811_13_135363655_135363684_m	ENSSSCG00000011811	7036.57	6448.77	6742.67	1442.47	1291.47	1366.97	0.202735	-2.30233	1434.24	1340.21	1387.22	0.205738	-2.28112
ENSSSCG00000005171_1_227338382_227338411_m	ENSSSCG00000005171	6410.91	6085.91	6248.41	1412.09	1317.29	1364.69	0.218406	-2.19492	1889.43	1870.31	1879.87	0.300856	-1.73286
ENSSSCG00000017925_12_54697945_54697974_m	ENSSSCG00000017925	3133.63	3114.4	3124.02	1328.29	1399.5	1363.89	0.436583	-1.19567	200.461	217.478	208.969	0.0668913	-3.90204
ENSSSCG00000010030_14_51346679_51346708_p	ENSSSCG00000010030	2288.78	2503.36	2396.07	1410	1301.03	1355.52	0.565725	-0.821827	1630.27	1417.23	1523.75	0.635937	-0.653043
ENSSSCG00000014191_2_118300571_118300600_p	ENSSSCG00000014191	4762.7	4886.4	4824.55	1297.91	1405.23	1351.57	0.280145	-1.83576	1327.92	1400.01	1363.97	0.282714	-1.82259
ENSSSCG00000009142_8_120827053_120827082_m	ENSSSCG00000009142	7806.95	6752.41	7279.68	1398.48	1301.03	1349.76	0.185414	-2.43118	1947.02	1664.61	1805.82	0.248063	-2.01122
ENSSSCG00000005206_1_241959074_241959103_p	ENSSSCG00000005206	3564.57	3599.47	3582.02	1308.39	1371.77	1340.08	0.374113	-1.41845	1131.89	1045.71	1088.8	0.303961	-1.71804
ENSSSCG00000002879_6_40005940_40005969_p	ENSSSCG00000002879	7889.94	7574.01	7731.98	1334.58	1316.33	1325.45	0.171425	-2.54435	645.685	654.245	649.965	0.0840619	-3.5724
ENSSSCG00000028960_13_218436968_218436997_p	ENSSSCG00000028960	5962.95	6376.38	6169.67	1231.92	1416.7	1324.31	0.214649	-2.21995	984.586	1051.14	1017.86	0.164979	-2.59965
ENSSSCG00000002642_6_927281_927310_p	ENSSSCG00000002642	7584.56	8091.98	7838.27	1260.2	1382.29	1321.24	0.168563	-2.56864	663.405	776.576	719.991	0.0918558	-3.44449
ENSSSCG00000009142_8_120827169_120827198_p	ENSSSCG00000009142	4423.26	4265.96	4344.61	1273.82	1325.89	1299.85	0.299187	-1.74088	1840.7	1862.15	1851.43	0.426143	-1.23059
ENSSSCG00000023223_14_99328532_99328561_p	ENSSSCG00000023223	7906.97	8011.14	7959.05	1250.77	1347.88	1299.32	0.163251	-2.61484	1284.72	1449.85	1367.29	0.17179	-2.54128
ENSSSCG00000026009_5_65991118_65991147_m	ENSSSCG00000026009	5049.99	4282.88	4666.44	1443.52	1153.82	1298.67	0.2783	-1.84529	261.375	224.727	243.051	0.0520849	-4.26299
ENSSSCG00000012794_X_142263383_142263412_m	ENSSSCG00000012794	6904.63	6228.8	6566.71	1370.19	1218.82	1294.51	0.197132	-2.34277	573.696	524.665	549.18	0.0836309	-3.57982
ENSSSCG00000015771_15_45509395_45509424_p	ENSSSCG00000015771	7863.34	8414.42	8138.88	1257.06	1328.76	1292.91	0.158856	-2.65421	672.265	659.682	665.974	0.0818262	-3.61129
ENSSSCG00000016692_18_49340409_49340438_p	ENSSSCG00000016692	3570.96	4088.29	3829.63	1204.68	1378.47	1291.57	0.337258	-1.56807	449.654	476.639	463.146	0.120938	-3.04766
ENSSSCG00000023722_JH118907.1_1636_1665_m	ENSSSCG00000023722	7871.86	7156.63	7514.24	1316.77	1254.19	1285.48	0.171073	-2.54732	1182.83	1111.85	1147.34	0.152689	-2.71133
ENSSSCG00000002622_7_134213094_134213123_m	ENSSSCG00000002622	4760.57	4485.94	4623.25	1309.44	1251.33	1280.38	0.276944	-1.85234	615.782	633.404	624.593	0.135098	-2.88792
ENSSSCG00000030478_5_93584767_93584796_p	ENSSSCG00000030478	3356.02	2976.21	3166.11	1310.48	1223.6	1267.04	0.400189	-1.32125	623.534	492.949	558.242	0.176318	-2.50375
ENSSSCG00000002879_6_40005900_40005929_p	ENSSSCG00000002879	7938.89	7652.98	7795.93	1232.96	1291.47	1262.22	0.161907	-2.62676	1665.71	1636.52	1651.12	0.211792	-2.23928
ENSSSCG00000015199_9_57495156_57495185_p	ENSSSCG00000015199	10528.8	9909.11	10218.9	1295.82	1226.47	1261.14	0.123412	-3.01844	560.406	528.289	544.348	0.0532684	-4.23058
ENSSSCG00000010030_14_51346709_51346738_m	ENSSSCG00000010030	7695.22	8263.07	7979.15	1243.44	1277.14	1260.29	0.157948	-2.66248	575.911	550.037	562.974	0.0705557	-3.82509
ENSSSCG00000001401_7_27579037_27579066_p	ENSSSCG00000001401	7604.78	7350.28	7477.53	1279.06	1239.85	1259.46	0.168432	-2.56976	1848.45	1940.08	1894.27	0.253328	-1.98092
ENSSSCG00000004072_1_14572902_14572931_m	ENSSSCG00000004072	4606.28	4291.35	4448.81	1258.11	1257.06	1257.58	0.282678	-1.82277	879.372	892.565	885.968	0.199147	-2.32809
ENSSSCG00000006914_4_137710232_137710261_m	ENSSSCG00000006914	8955.06	8405.96	8680.51	1314.67	1199.7	1257.19	0.144829	-2.78758	2372.31	2228.24	2300.27	0.264993	-1.91597
ENSSSCG00000002622_7_134213056_134213085_m	ENSSSCG00000002622	4590.32	3897.46	4243.89	1340.86	1172.94	1256.9	0.296167	-1.75552	480.664	410.489	445.577	0.104992	-3.25164
ENSSSCG00000012739_X_139182100_139182129_p	ENSSSCG00000012739	11738.6	11817.4	11778	1274.87	1235.07	1254.97	0.106552	-3.23037	2720.07	2685.85	2702.96	0.229492	-2.12348
ENSSSCG00000021750_2_78143787_78143816_m	ENSSSCG00000021750	4874.42	4560.2	4717.31	1260.2	1224.56	1242.38	0.263366	-1.92486	758.652	762.984	760.818	0.161282	-2.63234
ENSSSCG00000021991_13_216576472_216576501_m	ENSSSCG00000021991	2078.09	2123.58	2100.84	1234.01	1228.38	1231.2	0.586051	-0.770903	1897.18	1998.08	1947.63	0.927073	-0.109245
ENSSSCG00000006877_4_130820633_130820662_p	ENSSSCG00000006877	7367.49	8163.43	7765.46	1204.68	1249.41	1227.05	0.158013	-2.66188	286.848	267.316	277.082	0.0356813	-4.80869
ENSSSCG00000021372_JH118504.1_43233_43262_p	ENSSSCG00000021372	7171.71	7992.34	7582.02	1213.06	1234.12	1223.59	0.16138	-2.63146	1376.65	1318.46	1347.55	0.17773	-2.49224
ENSSSCG00000027386_13_65614984_65615013_p	ENSSSCG00000027386	8461.34	8043.1	8252.22	1265.44	1171.03	1218.23	0.147625	-2.75999	680.018	719.489	699.753	0.0847958	-3.55986
ENSSSCG00000016125_15_120893899_120893928_m	ENSSSCG00000016125	6178.95	5984.38	6081.67	1286.39	1141.39	1213.89	0.199598	-2.32483	1127.46	1070.17	1098.81	0.180676	-2.46852
ENSSSCG00000014191_2_118336464_118336493_m	ENSSSCG00000014191	3733.76	3913.44	3823.6	1283.25	1120.36	1201.8	0.314312	-1.66973	146.193	164.921	155.557	0.0406833	-4.61942
ENSSSCG00000009142_8_120826765_120826794_m	ENSSSCG00000009142	5640.54	5031.17	5335.85	1195.25	1198.75	1197	0.224332	-2.1563	362.159	340.715	351.437	0.0658634	-3.92438
ENSSSCG00000014587_9_1656210_1656239_m	ENSSSCG00000014587	5923.58	6899.05	6411.32	1141.83	1243.68	1192.75	0.186039	-2.42633	849.469	908.875	879.172	0.137128	-2.8664
ENSSSCG00000010036_14_51950905_51950934_m	ENSSSCG00000010036	5070.21	4373.13	4721.67	1276.96	1106.02	1191.49	0.252345	-1.98653	561.513	466.671	514.092	0.108879	-3.1992
ENSSSCG00000014587_9_1656212_1656241_p	ENSSSCG00000014587	6002.32	6900.93	6451.63	1099.93	1273.31	1186.62	0.183926	-2.44281	840.609	950.559	895.584	0.138815	-2.84876
ENSSSCG00000015199_9_57495109_57495138_m	ENSSSCG00000015199	3413.48	3413.34	3413.41	1236.11	1115.58	1175.84	0.344478	-1.53752	1274.76	1155.35	1215.05	0.355965	-1.49019
ENSSSCG00000005206_1_241959081_241959110_p	ENSSSCG00000005206	3516.69	3928.48	3722.59	1104.12	1247.5	1175.81	0.315858	-1.66265	452.976	492.043	472.51	0.12693	-2.97789
ENSSSCG00000008620_3_130634904_130634933_p	ENSSSCG00000008620	9174.25	8533.81	8854.03	1210.97	1140.44	1175.7	0.132787	-2.91281	1543.88	1588.49	1566.19	0.17689	-2.49908
ENSSSCG00000009156_8_124723164_124723193_p	ENSSSCG00000009156	4390.28	4970.06	4680.17	1068.5	1271.4	1169.95	0.24998	-2.00011	252.515	257.349	254.932	0.0544706	-4.19838
ENSSSCG00000009087_8_108688858_108688887_m	ENSSSCG00000009087	3000.63	2951.77	2976.2	1152.3	1176.76	1164.53	0.391282	-1.35372	462.944	458.515	460.73	0.154805	-2.69148
ENSSSCG00000015771_15_45519299_45519328_p	ENSSSCG00000015771	8991.24	9189.03	9090.13	1150.21	1147.13	1148.67	0.126364	-2.98434	1642.45	1716.26	1679.36	0.184745	-2.43639
ENSSSCG00000014034_2_82030280_82030309_m	ENSSSCG00000014034	9235.97	9675.03	9455.5	1137.64	1158.6	1148.12	0.121423	-3.04188	229.257	288.158	258.707	0.0273605	-5.19176
ENSSSCG00000028270_17_41669264_41669293_p	ENSSSCG00000028270	9613.71	9648.71	9631.21	1170.11	1109.85	1139.98	0.118363	-3.07871	1949.24	1753.41	1851.33	0.192221	-2.37916
ntc_398_427_p	ntc_398_427_p	6148.09	6410.23	6279.16	1117.73	1141.39	1129.56	0.179891	-2.47481	287.955	360.65	324.303	0.0516475	-4.27516
ENSSSCG00000027386_13_65615009_65615038_p	ENSSSCG00000027386	10314.9	11240.2	10777.6	1069.55	1152.86	1111.21	0.103103	-3.27784	444.116	388.741	416.429	0.0386384	-4.69382
ENSSSCG00000010974_10_36386148_36386177_m	ENSSSCG00000010974	7239.81	7516.67	7378.24	1132.4	1077.34	1104.87	0.149747	-2.7394	579.234	604.407	591.82	0.0802116	-3.64005
ENSSSCG00000014587_9_1655942_1655971_p	ENSSSCG00000014587	2903.8	2493.96	2698.88	1140.78	1067.78	1104.28	0.409163	-1.28925	1295.8	1064.73	1180.27	0.437317	-1.19325
ENSSSCG00000004160_1_30766481_30766510_p	ENSSSCG00000004160	4698.85	4663.61	4681.23	1097.83	1085.95	1091.89	0.233248	-2.10006	358.837	361.557	360.197	0.0769449	-3.70003
ENSSSCG00000012794_X_142263542_142263571_m	ENSSSCG00000012794	6004.44	6300.24	6152.34	1031.83	1115.58	1073.71	0.17452	-2.51853	1186.16	1276.78	1231.47	0.200162	-2.32076
ENSSSCG00000003983_6_157691211_157691240_m	ENSSSCG00000003983	6769.5	6554.99	6662.25	1103.07	1035.28	1069.18	0.160483	-2.63951	1234.89	1124.54	1179.71	0.177074	-2.49757
ENSSSCG00000026964_15_133852033_133852062_m	ENSSSCG00000026964	4116.82	3958.57	4037.69	1087.35	1043.89	1065.62	0.263918	-1.92184	859.436	841.82	850.628	0.210672	-2.24693
ENSSSCG00000002879_6_40006379_40006408_m	ENSSSCG00000002879	3658.21	3665.27	3661.74	1081.07	1036.24	1058.65	0.289112	-1.7903	1219.38	1098.26	1158.82	0.316467	-1.65987
ENSSSCG00000011915_13_155651594_155651623_p	ENSSSCG00000011915	7311.1	7125.61	7218.35	1084.21	1030.5	1057.36	0.146482	-2.77121	1116.38	1066.55	1091.46	0.151207	-2.72541
ENSSSCG00000016692_18_49340349_49340378_m	ENSSSCG00000016692	6949.32	7759.2	7354.26	1019.26	1092.64	1055.95	0.143584	-2.80004	177.203	190.293	183.748	0.0249853	-5.32278
ENSSSCG00000021323_JH118536.1_52881_52910_p	ENSSSCG00000021323	3228.33	3213.1	3220.72	1022.41	1082.12	1052.27	0.326718	-1.61388	1189.48	1220.59	1205.04	0.374151	-1.41831
ENSSSCG00000011266_13_26392755_26392784_p	ENSSSCG00000011266	6231.09	6215.64	6223.36	1033.93	1062.05	1047.99	0.168396	-2.57007	1015.6	959.62	987.608	0.158694	-2.65568
ENSSSCG00000016125_15_120893822_120893851_p	ENSSSCG00000016125	8303.86	6651.82	7477.84	1143.92	934.909	1039.42	0.138999	-2.84685	1221.6	936.06	1078.83	0.14427	-2.79316
ENSSSCG00000016125_15_120893774_120893803_p	ENSSSCG00000016125	5377.72	5369.59	5373.65	1068.5	992.266	1030.38	0.191747	-2.38272	812.92	715.864	764.392	0.142248	-2.81352
ENSSSCG00000004160_1_30769452_30769481_p	ENSSSCG00000004160	5540.52	5661	5600.76	1046.5	1014.25	1030.38	0.183971	-2.44245	776.372	806.48	791.426	0.141307	-2.8231
ENSSSCG00000002879_6_39995707_39995736_p	ENSSSCG00000002879	6893.99	5615.88	6254.94	1122.97	932.041	1027.51	0.164271	-2.60585	864.974	762.984	813.979	0.130134	-2.94193
ENSSSCG00000012940_2_5120471_5120500_m	ENSSSCG00000012940	5474.55	5182.52	5328.53	1040.22	1012.34	1026.28	0.1926	-2.37632	894.877	751.204	823.041	0.154459	-2.6947
ENSSSCG00000014191_2_118300583_118300612_m	ENSSSCG00000014191	7542	7914.31	7728.16	995.171	1052.49	1023.83	0.132481	-2.91615	325.611	336.184	330.898	0.0428172	-4.54567
ENSSSCG00000028529_17_39851429_39851458_m	ENSSSCG00000028529	1946.15	2034.28	1990.21	979.457	1059.18	1019.32	0.512166	-0.965317	117.397	99.6773	108.537	0.0545355	-4.19666
ENSSSCG00000016692_18_49358003_49358032_p	ENSSSCG00000016692	5838.45	5699.55	5769	1030.79	1007.56	1019.17	0.176664	-2.50092	863.866	849.975	856.921	0.148539	-2.75109
ENSSSCG00000022072_17_40765960_40765989_m	ENSSSCG00000022072	3390.07	3637.07	3513.57	950.126	1085.95	1018.04	0.289744	-1.78715	1169.54	1221.5	1195.52	0.340258	-1.5553
ENSSSCG00000010974_10_36377484_36377513_m	ENSSSCG00000010974	9780.76	10640.5	10210.6	965.839	1058.23	1012.03	0.0991157	-3.33474	464.051	526.477	495.264	0.0485048	-4.36573
ENSSSCG00000021323_JH118536.1_55226_55255_p	ENSSSCG00000021323	3367.72	3904.04	3635.88	945.936	1049.62	997.779	0.274425	-1.86551	850.576	905.251	877.913	0.241458	-2.05016
ENSSSCG00000016692_18_49340371_49340400_p	ENSSSCG00000016692	3064.47	3126.62	3095.54	1016.12	972.191	994.156	0.321157	-1.63865	787.447	783.826	785.637	0.253796	-1.97826
ENSSSCG00000001654_7_43521611_43521640_m	ENSSSCG00000001654	3785.9	3552.46	3669.18	958.506	1029.55	994.027	0.270913	-1.8841	811.813	838.195	825.004	0.224847	-2.15298
ENSSSCG00000000092_5_6453021_6453050_m	ENSSSCG00000000092	6340.68	5640.32	5990.5	999.361	971.235	985.298	0.164477	-2.60405	909.275	851.787	880.531	0.146988	-2.76623
ENSSSCG00000012794_X_142263264_142263293_m	ENSSSCG00000012794	7216.4	7139.71	7178.05	959.554	998.957	979.256	0.136424	-2.87384	1252.61	1075.61	1164.11	0.162176	-2.62437
ENSSSCG00000005732_1_306530284_306530313_p	ENSSSCG00000005732	6261.95	5680.74	5971.34	1009.84	944.469	977.152	0.16364	-2.6114	808.49	696.835	752.663	0.126046	-2.98798
ENSSSCG00000017925_12_54697567_54697596_m	ENSSSCG00000017925	6299.19	5544.44	5921.81	1016.12	934.909	975.515	0.164733	-2.6018	1054.36	955.089	1004.72	0.169665	-2.55924
ENSSSCG00000022072_17_40772430_40772459_p	ENSSSCG00000022072	6880.16	7809.03	7344.59	909.272	1020.94	965.108	0.131404	-2.92792	636.825	723.113	679.969	0.0925809	-3.43314
ENSSSCG00000022072_17_40772367_40772396_p	ENSSSCG00000022072	6899.31	6039.85	6469.58	999.361	928.218	963.789	0.148972	-2.74688	1041.07	937.872	989.471	0.152942	-2.70894
ENSSSCG00000027386_13_65607727_65607756_p	ENSSSCG00000027386	4281.74	4209.56	4245.65	951.174	971.235	961.204	0.226397	-2.14307	822.888	796.512	809.7	0.190713	-2.39053
ENSSSCG00000021750_2_78150024_78150053_p	ENSSSCG00000021750	8735.87	10243.8	9489.82	882.035	1013.3	947.666	0.0998614	-3.32393	528.288	655.151	591.719	0.0623531	-4.00339
ENSSSCG00000021991_13_216576537_216576566_m	ENSSSCG00000021991	5423.47	4757.61	5090.54	993.076	881.377	937.226	0.184111	-2.44135	318.966	318.967	318.967	0.0626587	-3.99634
ENSSSCG00000015783_15_52299624_52299653_m	ENSSSCG00000015783	1892.95	2012.66	1952.8	949.079	919.614	934.346	0.478465	-1.06352	70.8813	66.1495	68.5154	0.0350857	-4.83297
ENSSSCG00000021323_JH118536.1_50895_50924_m	ENSSSCG00000021323	5726.73	5564.18	5645.45	907.177	954.028	930.602	0.164841	-2.60085	406.46	413.208	409.834	0.0725954	-3.78398
ENSSSCG00000002879_6_39995744_39995773_p	ENSSSCG00000002879	6819.51	7721.6	7270.55	865.275	978.882	922.079	0.126824	-2.9791	835.071	1013.08	924.077	0.127099	-2.97598
ENSSSCG00000028058_16_78048139_78048168_p	ENSSSCG00000028058	5274.5	4849.74	5062.12	967.934	863.214	915.574	0.180868	-2.46699	553.761	589.908	571.834	0.112963	-3.14607
ENSSSCG00000015783_15_52299531_52299560_p	ENSSSCG00000015783	3865.7	3559.04	3712.37	941.746	874.685	908.215	0.244646	-2.03123	796.308	707.709	752.008	0.202568	-2.30352
ENSSSCG00000006914_4_137710238_137710267_m	ENSSSCG00000006914	6151.28	5417.53	5784.41	968.982	845.051	907.016	0.156804	-2.67297	457.406	421.363	439.385	0.0759602	-3.71861
ENSSSCG00000008620_3_130634882_130634911_p	ENSSSCG00000008620	7127.02	6807.87	6967.44	900.891	903.363	902.127	0.129477	-2.94923	1259.25	1139.95	1199.6	0.172172	-2.53808
ENSSSCG00000014191_2_118300509_118300538_p	ENSSSCG00000014191	3029.36	3147.3	3088.33	875.75	917.702	896.726	0.29036	-1.78409	374.342	325.31	349.826	0.113274	-3.14212
ENSSSCG00000004037_1_8537164_8537193_p	ENSSSCG00000004037	5484.12	6442.19	5963.16	779.376	1008.52	893.946	0.149912	-2.73782	891.554	1169.85	1030.7	0.172845	-2.53245
ENSSSCG00000028960_13_218436930_218436959_m	ENSSSCG00000028960	4570.1	5053.73	4811.92	788.804	996.089	892.447	0.185466	-2.43077	888.232	1004.93	946.58	0.196716	-2.34582
ENSSSCG00000004037_1_8537336_8537365_p	ENSSSCG00000004037	6099.15	6041.73	6070.44	891.463	885.2	888.332	0.146337	-2.77263	632.395	679.618	656.006	0.108066	-3.21002
ENSSSCG00000030478_5_93584673_93584702_p	ENSSSCG00000030478	5857.61	6894.35	6375.98	800.327	969.323	884.825	0.138775	-2.84918	270.235	386.929	328.582	0.0515344	-4.27832
ENSSSCG00000028529_17_39852852_39852881_p	ENSSSCG00000028529	6177.88	5836.79	6007.34	873.655	849.831	861.743	0.143448	-2.8014	207.106	167.639	187.373	0.0311906	-5.00274
ENSSSCG00000013631_2_70008412_70008441_m	ENSSSCG00000013631	3979.55	4392.87	4186.21	861.084	862.258	861.671	0.205835	-2.28044	449.654	502.917	476.285	0.113775	-3.13575
ENSSSCG00000007842_3_24449728_24449757_m	ENSSSCG00000007842	3243.23	3142.6	3192.91	832.801	887.112	859.956	0.269333	-1.89254	449.654	479.357	464.505	0.14548	-2.78111
ENSSSCG00000008620_3_130643532_130643561_m	ENSSSCG00000008620	6648.2	6960.16	6804.18	808.707	892.848	850.777	0.125038	-2.99957	1168.43	1270.43	1219.43	0.179218	-2.48021
ENSSSCG00000017867_12_51619880_51619909_m	ENSSSCG00000017867	6121.49	6590.72	6356.1	839.086	858.434	848.76	0.133535	-2.90471	516.105	584.471	550.288	0.0865763	-3.52988
ENSSSCG00000001654_7_43521251_43521280_m	ENSSSCG00000001654	4762.7	5607.42	5185.06	764.71	928.218	846.464	0.163251	-2.61484	658.975	711.333	685.154	0.13214	-2.91986
ENSSSCG00000002622_7_134213052_134213081_m	ENSSSCG00000002622	5101.06	5500.25	5300.66	823.373	852.698	838.036	0.1581	-2.66109	1104.2	1156.26	1130.23	0.213224	-2.22956
ENSSSCG00000014034_2_82029573_82029602_m	ENSSSCG00000014034	3852.93	4495.34	4174.13	753.187	922.482	837.835	0.200721	-2.31674	818.458	971.4	894.929	0.214399	-2.22163
ENSSSCG00000026964_15_133850286_133850315_m	ENSSSCG00000026964	7950.6	7437.71	7694.15	887.273	785.783	836.528	0.108723	-3.20128	696.631	587.19	641.91	0.0834283	-3.58332
ENSSSCG00000005206_1_241966341_241966370_m	ENSSSCG00000005206	3297.5	2950.83	3124.16	856.894	814.461	835.678	0.267488	-1.90245	688.878	589.002	638.94	0.204516	-2.28972
ENSSSCG00000004160_1_30726701_30726730_p	ENSSSCG00000004160	7156.81	7427.36	7292.09	761.567	909.099	835.333	0.114553	-3.12591	341.116	401.427	371.272	0.0509144	-4.29578
ENSSSCG00000001654_7_43521718_43521747_p	ENSSSCG00000001654	9096.58	8658.84	8877.71	846.419	812.549	829.484	0.0934345	-3.4199	1758.74	1705.39	1732.07	0.195103	-2.35769
ENSSSCG00000013631_2_70008393_70008422_m	ENSSSCG00000013631	5524.56	5044.33	5284.44	865.275	787.694	826.485	0.1564	-2.67669	465.159	433.143	449.151	0.0849949	-3.55648
ENSSSCG00000003884_6_151682859_151682888_m	ENSSSCG00000003884	6363.03	6137.61	6250.32	798.232	842.183	820.207	0.131226	-2.92987	302.353	292.689	297.521	0.0476009	-4.39287
ENSSSCG00000000092_5_6453131_6453160_m	ENSSSCG00000000092	4002.96	4622.24	4312.6	750.044	871.817	810.931	0.188037	-2.41091	604.707	603.5	604.103	0.140079	-2.83569
ENSSSCG00000030478_5_93592831_93592860_m	ENSSSCG00000030478	7433.47	7985.76	7709.61	802.422	803.945	803.184	0.10418	-3.26286	396.493	332.56	364.526	0.047282	-4.40256
ENSSSCG00000021750_2_78143977_78144006_p	ENSSSCG00000021750	5694.81	5312.24	5503.52	843.276	751.369	797.322	0.144875	-2.78712	376.557	404.146	390.352	0.0709276	-3.81751
ENSSSCG00000003884_6_151683280_151683309_p	ENSSSCG00000003884	5178.74	4890.16	5034.45	769.948	822.108	796.028	0.158116	-2.66094	520.535	507.448	513.991	0.102095	-3.29202
ENSSSCG00000008620_3_130641607_130641636_p	ENSSSCG00000008620	5737.37	5269.94	5503.65	821.278	754.237	787.757	0.143133	-2.80457	299.031	254.63	276.83	0.0502994	-4.31332
ENSSSCG00000028058_16_78032593_78032622_p	ENSSSCG00000028058	3823.14	3608.87	3716	778.328	771.443	774.886	0.208527	-2.2617	291.278	271.847	281.563	0.0757703	-3.72222
ENSSSCG00000028270_17_41672354_41672383_p	ENSSSCG00000028270	6568.39	6790.95	6679.67	783.566	765.708	774.637	0.115969	-3.10818	508.352	533.726	521.039	0.0780037	-3.68031
ENSSSCG00000021223_13_20265079_20265108_m	ENSSSCG00000021223	6322.6	5602.72	5962.66	851.657	694.012	772.834	0.129612	-2.94772	149.515	136.83	143.173	0.0240115	-5.38013
ENSSSCG00000022072_17_40766015_40766044_m	ENSSSCG00000022072	5458.59	4999.21	5228.9	787.756	754.237	770.996	0.147449	-2.76171	1486.29	1335.68	1410.98	0.269844	-1.8898
ENSSSCG00000009142_8_120826836_120826865_p	ENSSSCG00000009142	7313.23	6379.2	6846.22	808.707	729.382	769.045	0.112331	-3.15417	809.598	753.923	781.76	0.114189	-3.13051
ENSSSCG00000029200_8_80342508_80342537_p	ENSSSCG00000029200	5556.48	5862.18	5709.33	748.997	776.223	762.61	0.133573	-2.9043	196.031	231.07	213.551	0.0374038	-4.74067
ENSSSCG00000023223_14_99328425_99328454_p	ENSSSCG00000023223	6403.46	6375.44	6389.45	756.33	752.325	754.327	0.118058	-3.08243	156.16	161.296	158.728	0.0248422	-5.33106
ENSSSCG00000026009_5_65991023_65991052_p	ENSSSCG00000026009	5926.77	6153.59	6040.18	740.616	766.664	753.64	0.124771	-3.00264	449.654	444.923	447.288	0.0740521	-3.75531
ENSSSCG00000010030_14_51343030_51343059_p	ENSSSCG00000010030	4679.7	5295.32	4987.51	686.144	815.417	750.78	0.150532	-2.73186	755.329	743.955	749.642	0.150304	-2.73405
ENSSSCG00000006914_4_137710011_137710040_m	ENSSSCG00000006914	4643.52	4905.2	4774.36	729.093	767.62	748.357	0.156745	-2.67351	622.427	677.805	650.116	0.136168	-2.87654
ENSSSCG00000013631_2_70009510_70009539_m	ENSSSCG00000013631	5436.24	6257.94	5847.09	663.098	824.976	744.037	0.127249	-2.97427	571.481	767.515	669.498	0.114501	-3.12657
ENSSSCG00000025560_2_61568665_61568694_p	ENSSSCG00000025560	7271.73	6561.58	6916.65	736.426	741.809	739.118	0.106861	-3.2262	417.535	404.146	410.841	0.0593988	-4.07342
ENSSSCG00000011266_13_26391388_26391417_m	ENSSSCG00000011266	504.361	459.686	482.023	809.755	668.202	738.978	1.53308	0.616429	1104.2	975.025	1039.61	2.15677	1.10887
ENSSSCG00000001794_7_56774769_56774798_m	ENSSSCG00000001794	7953.79	7398.22	7676.01	772.043	694.968	733.506	0.0955582	-3.38748	909.275	791.075	850.175	0.110757	-3.17452
ENSSSCG00000021764_8_124556578_124556607_m	ENSSSCG00000021764	6951.45	6458.17	6704.81	762.615	696.88	729.748	0.108839	-3.19973	312.321	275.472	293.896	0.0438337	-4.51182
ENSSSCG00000021764_8_124565122_124565151_m	ENSSSCG00000021764	2374.96	2054.02	2214.49	782.518	666.29	724.404	0.32712	-1.61211	1733.27	1477.04	1605.15	0.724841	-0.464264
ENSSSCG00000006914_4_137710028_137710057_p	ENSSSCG00000006914	4892.51	5785.09	5338.8	661.003	775.267	718.135	0.134512	-2.89419	163.913	173.982	168.948	0.0316452	-4.98187
ENSSSCG00000015771_15_45519298_45519327_p	ENSSSCG00000015771	5113.83	5160.9	5137.36	734.331	700.704	717.518	0.139666	-2.83994	608.029	589.002	598.516	0.116502	-3.10157
ENSSSCG00000025560_2_61570958_61570987_p	ENSSSCG00000025560	4109.37	3946.35	4027.86	731.189	664.378	697.783	0.173239	-2.52916	811.813	807.386	809.599	0.201	-2.31473
ENSSSCG00000021764_8_124546207_124546236_p	ENSSSCG00000021764	5361.76	4920.24	5141	710.238	680.629	695.433	0.135272	-2.88606	67.5588	69.7741	68.6664	0.0133566	-6.2263
ENSSSCG00000011915_13_155686592_155686621_m	ENSSSCG00000011915	1690.78	2170.58	1930.68	644.242	740.853	692.548	0.358706	-1.47912	503.922	657.87	580.896	0.300876	-1.73276
ENSSSCG00000002642_6_924063_924092_m	ENSSSCG00000002642	6459.86	6250.42	6355.14	717.57	663.422	690.496	0.108652	-3.20222	4.43008	1.81231	3.1212	0.00049113	-10.9916
ENSSSCG00000026964_15_133849939_133849968_p	ENSSSCG00000026964	3846.55	3265.75	3556.15	734.331	639.524	686.927	0.193166	-2.37209	558.191	482.982	520.586	0.14639	-2.77211
ENSSSCG00000006877_4_130820562_130820591_m	ENSSSCG00000006877	4278.55	4339.29	4308.92	659.955	694.012	676.984	0.157112	-2.67013	858.329	952.371	905.35	0.210111	-2.25078
ENSSSCG00000000092_5_6452994_6453023_m	ENSSSCG00000000092	6539.66	5748.43	6144.05	684.049	655.775	669.912	0.109034	-3.19715	611.352	550.943	581.148	0.0945871	-3.40221
ENSSSCG00000005206_1_241971540_241971569_m	ENSSSCG00000005206	5568.18	5033.05	5300.62	708.142	630.92	669.531	0.126312	-2.98494	676.695	525.571	601.133	0.113408	-3.1404
ENSSSCG00000022072_17_40772412_40772441_p	ENSSSCG00000022072	6848.24	6283.32	6565.78	714.428	605.11	659.769	0.100486	-3.31493	3.32256	2.71847	3.02052	0.000460039	-11.086
ENSSSCG00000028058_16_78028031_78028060_p	ENSSSCG00000028058	4403.05	3674.67	4038.86	728.046	584.079	656.063	0.162438	-2.62204	254.73	173.076	213.903	0.0529612	-4.23892
ENSSSCG00000012178_Y_1279815_1279844_p	ENSSSCG00000012178	6837.6	7549.57	7193.58	609.673	699.748	654.71	0.0910131	-3.45778	1618.09	1749.79	1683.94	0.234089	-2.09487
ENSSSCG00000028058_16_78032041_78032070_p	ENSSSCG00000028058	8171.92	7472.49	7822.2	683.001	622.317	652.659	0.0834367	-3.58317	598.061	608.937	603.499	0.0771521	-3.69615
ENSSSCG00000001401_7_27580004_27580033_p	ENSSSCG00000001401	3861.44	3511.1	3686.27	688.239	613.713	650.976	0.176595	-2.50149	101.892	113.27	107.581	0.0291842	-5.09867
ENSSSCG00000012794_X_142263545_142263574_m	ENSSSCG00000012794	4832.92	4258.44	4545.68	721.761	576.432	649.096	0.142794	-2.80799	725.426	575.41	650.418	0.143085	-2.80506
ENSSSCG00000021764_8_124558405_124558434_m	ENSSSCG00000021764	2776.11	3167.04	2971.58	617.006	673.938	645.472	0.217215	-2.2028	39.8708	62.5248	51.1978	0.0172292	-5.859
ENSSSCG00000021991_13_216576688_216576717_m	ENSSSCG00000021991	3899.75	3545.88	3722.82	678.811	611.802	645.306	0.173338	-2.52834	444.116	403.24	423.678	0.113806	-3.13535
ENSSSCG00000026964_15_133852247_133852276_m	ENSSSCG00000026964	5784.19	5634.68	5709.43	657.86	602.242	630.051	0.110353	-3.17981	371.02	328.029	349.524	0.0612187	-4.02988
ENSSSCG00000023223_14_99328732_99328761_m	ENSSSCG00000023223	6976.99	5390.27	6183.63	715.475	532.459	623.967	0.100906	-3.30891	470.696	352.495	411.596	0.0665622	-3.90915
ENSSSCG00000004037_1_8536960_8536989_m	ENSSSCG00000004037	5872.5	6000.36	5936.43	645.29	600.33	622.81	0.104913	-3.25273	260.267	289.97	275.119	0.0463441	-4.43147
ENSSSCG00000021323_JH118536.1_53325_53354_p	ENSSSCG00000021323	3585.85	3518.62	3552.24	604.435	624.229	614.332	0.172942	-2.53164	223.719	193.918	208.818	0.058785	-4.08841
ENSSSCG00000028960_13_218439999_218440028_m	ENSSSCG00000028960	2693.12	2966.81	2829.96	560.438	667.246	613.842	0.216908	-2.20484	297.923	374.243	336.083	0.118759	-3.07389
ENSSSCG00000023223_14_99328401_99328430_p	ENSSSCG00000023223	4787.17	5254.9	5021.03	540.535	679.673	610.104	0.12151	-3.04086	333.364	382.398	357.881	0.0712763	-3.81043
ENSSSCG00000016962_16_51351454_51351483_m	ENSSSCG00000016962	3785.9	3763.04	3774.47	588.722	618.493	603.608	0.159919	-2.64459	543.793	473.92	508.856	0.134815	-2.89094
ENSSSCG00000006914_4_137710241_137710270_m	ENSSSCG00000006914	6922.72	6359.46	6641.09	591.865	609.89	600.877	0.0904787	-3.46628	219.289	204.791	212.04	0.0319285	-4.96901
ENSSSCG00000012739_X_139182187_139182216_p	ENSSSCG00000012739	2382.41	2040.86	2211.63	666.241	535.326	600.783	0.271647	-1.8802	170.558	130.487	150.522	0.0680594	-3.87706
ENSSSCG00000013273_2_18180330_18180359_p	ENSSSCG00000013273	5302.17	6252.3	5777.23	599.197	585.035	592.116	0.102491	-3.28643	1098.66	945.122	1021.89	0.176882	-2.49914
ENSSSCG00000028123_9_67363075_67363104_p	ENSSSCG00000028123	5226.62	5610.24	5418.43	573.009	595.551	584.28	0.107832	-3.21314	209.321	203.885	206.603	0.0381297	-4.71294
ENSSSCG00000012739_X_139172072_139172101_m	ENSSSCG00000012739	3912.52	3982.07	3947.29	563.581	599.374	581.478	0.14731	-2.76307	261.375	268.222	264.799	0.0670836	-3.8979
ENSSSCG00000027585_6_44188583_44188612_m	ENSSSCG00000027585	1738.66	1899.85	1819.25	560.438	595.551	577.994	0.317709	-1.65422	269.128	306.281	287.704	0.158144	-2.66069
ENSSSCG00000012178_Y_1279887_1279916_p	ENSSSCG00000012178	8169.79	7893.63	8031.71	586.627	565.916	576.272	0.0717496	-3.80089	423.073	388.741	405.907	0.0505381	-4.30649
ENSSSCG00000026964_15_133852227_133852256_m	ENSSSCG00000026964	3614.58	3515.8	3565.19	569.866	580.256	575.061	0.161299	-2.63219	423.073	455.797	439.435	0.123257	-3.02026
ENSSSCG00000026009_5_66003257_66003286_p	ENSSSCG00000026009	1052.35	964.495	1008.42	607.578	540.106	573.842	0.56905	-0.813373	228.149	183.044	205.597	0.20388	-2.29421
ENSSSCG00000009087_8_108693565_108693594_p	ENSSSCG00000009087	8540.08	7756.38	8148.23	592.912	543.93	568.421	0.06976	-3.84146	166.128	150.422	158.275	0.0194245	-5.68598
ENSSSCG00000021372_JH118504.1_43198_43227_p	ENSSSCG00000021372	7845.25	7013.74	7429.5	600.245	534.37	567.308	0.0763588	-3.71106	194.924	200.261	197.592	0.0265956	-5.23267
ENSSSCG00000002642_6_928026_928055_m	ENSSSCG00000002642	9644.57	9210.65	9427.61	570.914	555.401	563.157	0.0597349	-4.06528	1107.52	919.749	1013.64	0.107518	-3.21735
ENSSSCG00000011915_13_155652266_155652295_m	ENSSSCG00000011915	7168.52	6683.78	6926.15	571.961	539.15	555.556	0.0802113	-3.64005	548.223	521.946	535.085	0.0772557	-3.69421
ENSSSCG00000005206_1_241966368_241966397_p	ENSSSCG00000005206	4282.81	4064.79	4173.8	563.581	520.987	542.284	0.129926	-2.94424	693.308	658.776	676.042	0.161973	-2.62618
ENSSSCG00000006914_4_137710088_137710117_m	ENSSSCG00000006914	2744.19	3052.35	2898.27	507.013	567.828	537.421	0.185428	-2.43107	280.203	257.349	268.776	0.0927365	-3.43072
ENSSSCG00000003884_6_151683095_151683124_p	ENSSSCG00000003884	2348.36	2211.01	2279.68	561.486	503.78	532.633	0.233643	-2.09762	264.698	246.475	255.586	0.112115	-3.15695
ENSSSCG00000006877_4_130820725_130820754_m	ENSSSCG00000006877	2382.41	2289.03	2335.72	525.869	536.282	531.076	0.227371	-2.13688	579.234	569.973	574.603	0.246007	-2.02323
ENSSSCG00000028270_17_41672237_41672266_m	ENSSSCG00000028270	3343.25	3454.7	3398.97	539.487	505.692	522.59	0.153749	-2.70135	512.782	540.976	526.879	0.155011	-2.68956
ENSSSCG00000010036_14_51978654_51978683_p	ENSSSCG00000010036	5084.04	4813.08	4948.56	521.679	510.472	516.075	0.104288	-3.26135	585.879	585.377	585.628	0.118343	-3.07895
ENSSSCG00000026009_5_66003162_66003191_m	ENSSSCG00000026009	2804.84	3212.16	3008.5	492.348	534.37	513.359	0.170636	-2.55101	17.7203	38.9647	28.3425	0.00942081	-6.72993
ENSSSCG00000004160_1_30769396_30769425_p	ENSSSCG00000004160	4953.16	5038.69	4995.92	503.871	509.516	506.693	0.101421	-3.30157	429.718	551.85	490.784	0.0982368	-3.34759
ENSSSCG00000012178_Y_1278652_1278681_m	ENSSSCG00000012178	2222.8	2508.06	2365.43	502.823	505.692	504.258	0.213178	-2.22987	141.763	133.205	137.484	0.0581221	-4.10477
ENSSSCG00000007842_3_24446346_24446375_m	ENSSSCG00000007842	2033.4	2191.27	2112.33	481.872	523.855	502.864	0.238061	-2.0706	506.137	480.263	493.2	0.233486	-2.09859
ENSSSCG00000010030_14_51346675_51346704_m	ENSSSCG00000010030	3092.13	2537.21	2814.67	516.441	469.366	492.904	0.17512	-2.51359	207.106	165.827	186.467	0.0662481	-3.91598
ENSSSCG00000013238_2_16407972_16408001_p	ENSSSCG00000013238	10041.5	9816.04	9928.75	489.205	486.573	487.889	0.049139	-4.34699	1492.94	1532.31	1512.62	0.152348	-2.71456
ENSSSCG00000005206_1_241971546_241971575_m	ENSSSCG00000005206	4590.32	5133.63	4861.98	448.351	525.767	487.059	0.100177	-3.31938	138.44	172.17	155.305	0.0319428	-4.96837
ENSSSCG00000001401_7_27579980_27580009_m	ENSSSCG00000001401	6552.43	7922.77	7237.6	447.303	521.943	484.623	0.0669591	-3.90058	640.147	858.131	749.139	0.103506	-3.27221
ENSSSCG00000021991_13_216576571_216576600_p	ENSSSCG00000021991	1770.58	1504.09	1637.33	504.918	456.939	480.929	0.293727	-1.76745	584.771	482.075	533.423	0.325788	-1.618
ENSSSCG00000021372_JH118504.1_43124_43153_m	ENSSSCG00000021372	4159.38	4124.96	4142.17	466.159	488.485	477.322	0.115235	-3.11735	251.407	264.598	258.003	0.0622868	-4.00493
ENSSSCG00000027585_6_44188628_44188657_p	ENSSSCG00000027585	4952.1	4997.33	4974.71	474.539	478.926	476.733	0.0958312	-3.38336	540.47	571.785	556.128	0.111791	-3.16112
ENSSSCG00000028058_16_78047527_78047556_m	ENSSSCG00000028058	5450.07	5408.13	5429.1	447.303	504.736	476.02	0.0876793	-3.51162	642.362	596.251	619.307	0.114072	-3.13199
ENSSSCG00000012739_X_139179779_139179808_m	ENSSSCG00000012739	6207.68	7155.69	6681.68	426.352	523.855	475.104	0.0711054	-3.8139	323.396	371.524	347.46	0.0520019	-4.26529
ENSSSCG00000021372_JH118504.1_46456_46485_m	ENSSSCG00000021372	8107.01	7144.41	7625.71	496.538	440.688	468.613	0.0614517	-4.0244	21.0429	17.217	19.1299	0.00250861	-8.6389
ENSSSCG00000007842_3_24449683_24449712_p	ENSSSCG00000007842	3803.99	4060.09	3932.04	447.303	456.939	452.121	0.114984	-3.1205	128.472	144.985	136.729	0.034773	-4.84589
ENSSSCG00000025560_2_61572150_61572179_m	ENSSSCG00000025560	6121.49	5450.43	5785.96	437.875	460.763	449.319	0.0776568	-3.68674	125.15	125.956	125.553	0.0216996	-5.52619
ENSSSCG00000014191_2_118308211_118308240_m	ENSSSCG00000014191	2583.52	2920.75	2752.13	407.496	482.75	445.123	0.161737	-2.62827	99.6769	110.551	105.114	0.0381937	-4.71052
ENSSSCG00000009156_8_124723248_124723277_m	ENSSSCG00000009156	3486.9	3113.46	3300.18	466.159	398.627	432.393	0.131021	-2.93213	189.386	198.448	193.917	0.0587596	-4.08903
ENSSSCG00000030478_5_93584635_93584664_m	ENSSSCG00000030478	3448.59	3648.35	3548.47	416.924	425.393	421.159	0.118687	-3.07476	400.923	420.457	410.69	0.115737	-3.11108
ENSSSCG00000005171_1_227335885_227335914_m	ENSSSCG00000005171	1718.44	1873.53	1795.99	431.59	398.627	415.108	0.231131	-2.11322	471.804	522.853	497.328	0.276911	-1.85251
ENSSSCG00000001401_7_27579376_27579405_p	ENSSSCG00000001401	3310.27	2989.37	3149.82	421.114	397.671	409.393	0.129973	-2.94371	17.7203	26.2785	21.9994	0.00698435	-7.16166
ENSSSCG00000015783_15_52298402_52298431_p	ENSSSCG00000015783	7345.15	7187.65	7266.4	405.401	399.583	402.492	0.0553908	-4.17421	139.548	142.267	140.907	0.0193916	-5.68842
ENSSSCG00000021323_JH118536.1_52899_52928_m	ENSSSCG00000021323	4617.98	4767.01	4692.5	403.306	389.068	396.187	0.0844298	-3.5661	725.426	698.647	712.037	0.151739	-2.72033
ENSSSCG00000002879_6_40005235_40005264_m	ENSSSCG00000002879	4040.2	3873.96	3957.08	393.878	390.023	391.951	0.0990504	-3.33569	114.075	86.0849	100.08	0.0252913	-5.30521
ENSSSCG00000006914_4_137710058_137710087_m	ENSSSCG00000006914	3277.28	3262.93	3270.1	380.26	394.803	387.532	0.118507	-3.07695	134.01	144.985	139.498	0.0426585	-4.55102
ENSSSCG00000015783_15_52293723_52293752_p	ENSSSCG00000015783	7087.65	7108.69	7098.17	399.116	375.684	387.4	0.0545775	-4.19555	129.58	123.237	126.409	0.0178086	-5.81128
ENSSSCG00000028270_17_41672249_41672278_m	ENSSSCG00000028270	3230.46	3059.88	3145.17	394.926	348.918	371.922	0.118252	-3.08007	139.548	140.454	140.001	0.044513	-4.48963
ENSSSCG00000023722_JH118907.1_133_162_p	ENSSSCG00000023722	5067.01	5625.28	5346.15	354.071	388.112	371.091	0.0694129	-3.84865	114.075	114.176	114.125	0.0213472	-5.54981
ENSSSCG00000030478_5_93592799_93592828_m	ENSSSCG00000030478	4317.92	4835.64	4576.78	383.403	350.83	367.116	0.0802128	-3.64002	313.428	283.627	298.528	0.0652266	-3.9384
ENSSSCG00000029447_13_37227351_37227380_p	ENSSSCG00000029447	4304.09	4056.33	4180.21	369.784	363.257	366.521	0.08768	-3.51161	846.146	897.095	871.621	0.208511	-2.2618
ntc_408_437_p	ntc_408_437_p	2147.26	3782.78	2965.02	249.316	446.424	347.87	0.117325	-3.09142	317.859	568.16	443.009	0.149412	-2.74263
ENSSSCG00000025560_2_61570693_61570722_m	ENSSSCG00000025560	5143.63	5773.81	5458.72	337.31	342.226	339.768	0.0622433	-4.00594	277.988	329.841	303.914	0.0556751	-4.16683
ENSSSCG00000010036_14_51990422_51990451_m	ENSSSCG00000010036	2390.92	2002.31	2196.62	382.355	277.223	329.789	0.150135	-2.73567	63.1287	53.4633	58.296	0.026539	-5.23574
ENSSSCG00000016692_18_49340410_49340439_p	ENSSSCG00000016692	4718.01	5080.05	4899.03	313.217	340.315	326.766	0.0667001	-3.90617	220.397	212.041	216.219	0.044135	-4.50193
ENSSSCG00000026009_5_66003024_66003053_m	ENSSSCG00000026009	3055.96	3178.32	3117.14	307.979	320.24	314.109	0.100769	-3.31088	87.4942	90.6157	89.0549	0.0285694	-5.12938
ENSSSCG00000007842_3_24445559_24445588_m	ENSSSCG00000007842	4589.26	4917.42	4753.34	304.836	322.152	313.494	0.0659524	-3.92243	356.622	340.715	348.668	0.0733523	-3.76901
ENSSSCG00000002283_7_95991473_95991502_p	ENSSSCG00000002283	2445.19	2591.73	2518.46	279.695	329.799	304.747	0.121005	-3.04686	198.246	202.073	200.16	0.079477	-3.65332
ENSSSCG00000012178_Y_1277652_1277681_p	ENSSSCG00000012178	6908.89	6253.24	6581.06	302.741	304.945	303.843	0.0461693	-4.43692	243.655	214.759	229.207	0.0348282	-4.8436
ENSSSCG00000007842_3_24445607_24445636_p	ENSSSCG00000007842	5400.06	5019.89	5209.98	303.789	277.223	290.506	0.0557595	-4.16464	743.147	665.119	704.133	0.135151	-2.88736
ENSSSCG00000026009_5_65991081_65991110_p	ENSSSCG00000026009	3457.1	3230.96	3344.03	255.602	260.972	258.287	0.077238	-3.69454	324.504	256.442	290.473	0.086863	-3.52511
ENSSSCG00000023223_14_99328393_99328422_m	ENSSSCG00000023223	4538.18	4325.19	4431.68	262.935	250.456	256.695	0.0579228	-4.10973	120.72	154.047	137.383	0.0310002	-5.01158
ENSSSCG00000006877_4_130820673_130820702_p	ENSSSCG00000006877	8336.85	8175.65	8256.25	252.459	257.148	254.803	0.0308619	-5.01803	136.225	165.827	151.026	0.0182923	-5.77262
ENSSSCG00000023223_14_99328394_99328423_m	ENSSSCG00000023223	3815.69	3722.61	3769.15	237.793	249.5	243.647	0.0646424	-3.95138	128.472	124.143	126.308	0.033511	-4.89922
ENSSSCG00000006914_4_137710097_137710126_p	ENSSSCG00000006914	3038.93	3044.83	3041.88	237.793	241.853	239.823	0.0788403	-3.66492	337.794	382.398	360.096	0.118379	-3.07851
ENSSSCG00000014191_2_118300545_118300574_p	ENSSSCG00000014191	5605.43	4991.69	5298.56	250.364	226.558	238.461	0.0450049	-4.47377	301.246	299.032	300.139	0.0566454	-4.1419
ENSSSCG00000006092_4_44721016_44721045_p	ENSSSCG00000006092	4410.49	4759.49	4584.99	221.033	246.632	233.833	0.0509995	-4.29337	223.719	222.915	223.317	0.048706	-4.35976
ENSSSCG00000010030_14_51343039_51343068_m	ENSSSCG00000010030	4732.9	5117.65	4925.28	188.559	224.646	206.602	0.0419473	-4.57528	84.1716	110.551	97.3614	0.0197677	-5.66071
ENSSSCG00000014191_2_118279213_118279242_p	ENSSSCG00000014191	1958.92	1966.59	1962.76	186.464	225.602	206.033	0.104971	-3.25194	0	0	0	0	#NUM!
ENSSSCG00000009087_8_108693566_108693595_p	ENSSSCG00000009087	3974.23	3776.2	3875.21	211.605	186.408	199.006	0.0513537	-4.28339	137.333	142.267	139.8	0.0360753	-4.79284
ENSSSCG00000006877_4_130830537_130830566_p	ENSSSCG00000006877	6255.56	6721.38	6488.47	183.321	212.219	197.77	0.0304802	-5.03598	33.2256	37.1524	35.189	0.00542332	-7.52661
ENSSSCG00000011266_13_26391542_26391571_m	ENSSSCG00000011266	1881.24	1686.46	1783.85	204.272	186.408	195.34	0.109505	-3.19093	1.10752	0.906157	1.00684	0.000564419	-10.7909
ENSSSCG00000012178_Y_1279884_1279913_m	ENSSSCG00000012178	2663.32	2842.72	2753.02	168.655	192.144	180.4	0.0655278	-3.93175	79.7415	71.5864	75.664	0.027484	-5.18527
ENSSSCG00000001654_7_43521207_43521236_p	ENSSSCG00000001654	3569.89	3231.9	3400.9	203.224	151.039	177.131	0.0520837	-4.26302	0	0	0	0	#NUM!
ENSSSCG00000030478_5_93584646_93584675_m	ENSSSCG00000030478	4341.33	4892.98	4617.16	160.275	169.201	164.738	0.0356796	-4.80876	22.1504	31.7155	26.933	0.00583324	-7.42149
ENSSSCG00000011266_13_26392573_26392602_m	ENSSSCG00000011266	3185.77	3382.31	3284.04	162.37	160.598	161.484	0.0491723	-4.34601	0	0.906157	0.453078	0.000137964	-12.8234
ENSSSCG00000021323_JH118536.1_53303_53332_p	ENSSSCG00000021323	2447.32	2626.51	2536.91	165.513	149.127	157.32	0.0620122	-4.0113	161.698	158.577	160.138	0.063123	-3.98569
ntc_384_413_m	ntc_384_413_m	4858.46	6350.06	5604.26	59.7102	94.638	77.1741	0.0137706	-6.18226	242.547	306.281	274.414	0.0489652	-4.3521
ENSSSCG00000010030_14_51349060_51349089_m	ENSSSCG00000010030	2987.86	2998.77	2993.31	79.6137	72.6514	76.1325	0.0254342	-5.29709	264.698	224.727	244.712	0.0817529	-3.61259
ENSSSCG00000021372_JH118504.1_44815_44844_m	ENSSSCG00000021372	5227.69	4647.63	4937.66	71.2333	74.5633	72.8983	0.0147637	-6.0818	2.21504	2.71847	2.46676	0.00049958	-10.967
ENSSSCG00000011266_13_26391516_26391545_m	ENSSSCG00000011266	1011.91	986.116	999.015	13.6181	20.0747	16.8464	0.016863	-5.88999	270.235	192.105	231.17	0.231398	-2.11155
ENSSSCG00000030478_5_93592785_93592814_p	ENSSSCG00000030478	7139.79	5948.66	6544.22	13.6181	7.64752	10.6328	0.00162476	-9.26555	1.10752	2.71847	1.913	0.000292318	-11.7402
ENSSSCG00000030478_5_93592786_93592815_p	ENSSSCG00000030478	3985.94	3381.37	3683.66	10.4755	8.60346	9.53947	0.00258967	-8.59301	0	2.71847	1.35924	0.000368991	-11.4041
ENSSSCG00000026009_5_66003069_66003098_m	ENSSSCG00000026009	1174.71	1323.6	1249.15	0	0.95594	0.47797	0.000382635	-11.3517	28.7955	29.9032	29.3494	0.0234954	-5.41148
ENSSSCG00000014587_9_1656135_1656164_p	ENSSSCG00000014587	527.77	486.948	507.359	0	0	0	0	#NUM!	0	0	0	0	#NUM!
ENSSSCG00000011266_13_26391447_26391476_p	ENSSSCG00000011266	709.723	715.381	712.552	0	0	0	0	#NUM!	0	0	0	0	#NUM!
ENSSSCG00000003884_6_151683091_151683120_p	ENSSSCG00000003884	1680.14	1566.13	1623.13	0	0	0	0	#NUM!	0	0	0	0	#NUM!
