# Supplementary material for: Genome-scale CRISPR screen identifies TMEM41B as a multi-function host factor required for coronavirus replication
Source: PLoS Pathog. 2021 Dec 6;17(12):e1010113. doi: 10.1371/journal.ppat.1010113 (PMC8675922; doi:10.1371/journal.ppat.1010113)
Supplement: S3 Data — (XLSX) [file ppat.1010113.s016.xlsx]

## Sheet: File 3A_DEG1_diff_gene_0.05&1
Supplementary Data file 3a. Differential gene expression analysis between un-infection (mock) and TGEV-infected PK-15-Cas9 (WT) cells by using RNA-seq.
Row.names	baseMean	log2FoldChange	lfcSE	stat	pvalue	padj	WT-MOCK-1	WT-MOCK-2	WT-MOCK-3	WT-TGEV-1	WT-TGEV-2	WT-TGEV-3	gene_ID
ENSSSCG00000023531	18.2625	-1.84447	0.786464	-2.34527	0.0190133	0.287337	20.7028	8.80784	56.185	5.12861	7.625	11.1257
ENSSSCG00000009517	19.456	-1.34043	0.649444	-2.06396	0.0390212	0.424083	26.4536	26.4235	31.0811	10.2572	19.4861	3.03429	GPR183
ENSSSCG00000031579	17.6136	-1.2111	0.594817	-2.0361	0.0417408	0.435939	24.1533	17.6157	32.2765	17.0954	8.47222	6.06858	PCP4L1
ENSSSCG00000022592	44.6342	-1.16401	0.519658	-2.23996	0.0250936	0.339739	54.0573	70.4627	60.9668	40.1741	33.0417	9.10287	FIBIN
ENSSSCG00000012649	17.991	-1.1565	0.483446	-2.39219	0.016748	0.266494	25.3034	20.5516	28.6902	9.40244	11.8611	12.1372	SMARCA1
ENSSSCG00000012319	49.6051	-1.13641	0.52341	-2.17117	0.0299184	0.376222	34.5047	106.673	63.3576	22.224	46.5972	24.2743
ENSSSCG00000018091	50828.4	-1.12238	0.234429	-4.78771	1.68695e-06	0.000105061	78400.4	57147.2	73432.7	39594.5	33655.9	22740	ND5
ENSSSCG00000018087	46617.7	-1.09035	0.260107	-4.19195	2.76573e-05	0.00131963	69048.5	49549	71725.6	33600.1	36015.4	19767.4	ND4
ENSSSCG00000018086	2709.53	-1.01324	0.299442	-3.38374	0.000715045	0.0232449	3131.88	3211.92	4528.28	2118.11	2212.1	1054.92	ND4L
ENSSSCG00000029285	84.9182	1.00562	0.282545	3.55913	0.000372078	0.0135471	65.5589	46.9751	57.3805	133.344	115.222	91.0287
ENSSSCG00000003551	210.536	1.00585	0.478091	2.1039	0.0353873	0.415415	131.118	143.861	144.647	150.439	160.125	533.024	PAQR7
ENSSSCG00000021586	66.6653	1.0091	0.308471	3.2713	0.00107055	0.0332488	34.5047	48.9324	49.0125	82.0577	76.25	109.234	ZHX2
ENSSSCG00000009395	440.18	1.00934	0.139294	7.24611	4.28919e-13	5.90163e-11	289.839	278.915	308.42	637.657	560.861	565.39	SETDB2
ENSSSCG00000025993	1076.09	1.0102	0.395853	2.55196	0.0107119	0.198362	639.487	725.179	777.027	974.435	815.875	2524.53	SGPP2
ENSSSCG00000001398	848.482	1.01236	0.188381	5.37398	7.7016e-08	5.95641e-06	517.57	599.912	569.023	1041.96	961.597	1400.83
ENSSSCG00000029651	20.7064	1.01852	0.481592	2.1149	0.0344388	0.408988	14.952	11.7438	14.3451	21.3692	25.4167	36.4115	SLN
ENSSSCG00000002841	1171.69	1.02031	0.242685	4.20425	2.61955e-05	0.00127037	867.218	804.449	649.117	1383.01	1222.54	2103.78
ENSSSCG00000003079	824.903	1.0212	0.473564	2.15642	0.0310508	0.385545	510.669	641.993	480.561	567.566	602.375	2146.26
ENSSSCG00000038231	312.658	1.02341	0.192418	5.3187	1.04511e-07	7.77789e-06	187.475	188.879	242.672	462.429	362.611	431.881	ABCD4
ENSSSCG00000040834	38.2359	1.02993	0.360635	2.85589	0.00429158	0.102178	28.7539	27.4022	19.1268	59.8337	45.75	48.5487
ENSSSCG00000036556	417.027	1.03304	0.394916	2.61585	0.00890044	0.173794	281.788	302.402	236.694	378.662	339.736	962.882	IL10RB
ENSSSCG00000008275	568.361	1.03307	0.158949	6.49938	8.06495e-11	8.75528e-09	393.353	317.082	410.031	814.594	707.431	767.676	TTC31
ENSSSCG00000036575	42.0878	1.03328	0.471435	2.19178	0.0283953	0.365886	14.952	21.5303	46.6216	54.7051	49.9861	64.7315	USHBP1
ENSSSCG00000009042	1296.24	1.03368	0.372101	2.77795	0.00547029	0.121902	794.758	1021.71	735.187	1261.64	1047.17	2916.97	OTUD4
ENSSSCG00000037630	47.5764	1.03645	0.525296	1.97308	0.0484868	0.468952	34.5047	43.0605	15.5405	44.4479	45.75	102.154	RF00045
ENSSSCG00000008867	55.6158	1.03703	0.308214	3.36465	0.000766398	0.0245767	33.3545	41.1032	34.6674	88.0411	62.6944	73.8344	CTSO
ENSSSCG00000012324	375.492	1.04015	0.391794	2.65485	0.00793431	0.158592	241.533	279.893	215.177	366.695	293.986	855.67	IQSEC2
ENSSSCG00000033025	411.367	1.04228	0.319496	3.26226	0.00110526	0.0338823	256.485	336.655	212.786	459.01	393.111	810.156	C21orf91
ENSSSCG00000003702	483.862	1.04758	0.258412	4.0539	5.03698e-05	0.00231917	292.14	396.353	257.017	545.342	561.708	850.613	GATA6
ENSSSCG00000010448	49.12	1.04821	0.383418	2.73386	0.00625964	0.134429	20.7028	39.1459	35.8628	58.979	55.0694	84.9601	FAS
ENSSSCG00000015322	285.584	1.0581	0.431831	2.45026	0.0142753	0.240285	181.725	212.367	161.383	237.625	229.597	690.807	TFPI2
ENSSSCG00000033518	1450.48	1.05832	0.264838	3.9961	6.43951e-05	0.00290835	932.777	1031.5	858.316	1627.48	1452.14	2800.65	LLGL2
ENSSSCG00000015398	27.5669	1.05954	0.42423	2.49756	0.0125052	0.222183	18.4025	12.7224	22.7131	33.3359	34.7361	43.4915	SEMA3A
ENSSSCG00000004434	114.72	1.06394	0.229141	4.64318	3.43091e-06	0.000207132	73.61	79.2705	69.3347	140.182	144.875	181.046	FRK
ENSSSCG00000005087	270.248	1.06522	0.301881	3.52861	0.000417752	0.0149796	161.022	220.196	142.256	300.878	286.361	510.772	SIX1
ENSSSCG00000006360	568.014	1.06563	0.25366	4.201	2.65737e-05	0.00127824	391.053	382.652	327.547	692.362	567.639	1046.83
ENSSSCG00000001703	477.885	1.06737	0.45167	2.36316	0.0181199	0.279639	257.635	438.435	229.522	394.048	395.653	1152.02	NFKBIE
ENSSSCG00000023033	1948.03	1.07396	0.154628	6.94546	3.7723e-12	4.60181e-10	1254.82	1133.27	1377.13	3016.47	2588.26	2318.2	PARP3
ENSSSCG00000008820	437.625	1.07469	0.436962	2.45945	0.013915	0.237256	287.539	333.719	223.545	388.064	322.792	1070.09	TEC
ENSSSCG00000005636	189.169	1.07759	0.42404	2.54123	0.0110462	0.202966	82.8112	170.285	111.175	180.356	173.681	416.709	SLC25A25
ENSSSCG00000002252	461.299	1.08069	0.17331	6.23561	4.50033e-10	4.59072e-08	263.386	356.228	267.776	657.316	609.153	613.938	ARRDC4
ENSSSCG00000024393	492.808	1.08339	0.355905	3.04403	0.00233428	0.0622107	331.245	359.164	257.017	476.96	453.264	1079.2	B3GNT5
ENSSSCG00000011951	565.98	1.08341	0.279598	3.87489	0.000106673	0.0045405	341.596	435.499	310.811	682.105	555.778	1070.09	NFKBIZ
ENSSSCG00000027340	836.198	1.08616	0.362746	2.99427	0.00275098	0.070766	599.231	565.659	441.112	768.436	762.5	1880.25	PI4K2B
ENSSSCG00000001579	1102.63	1.08682	0.183614	5.91907	3.23767e-09	3.04059e-07	634.886	700.712	781.809	1423.19	1265.75	1809.45	CMTR1
ENSSSCG00000021588	20.2639	1.09278	0.510499	2.14062	0.0323051	0.39613	12.6517	11.7438	14.3451	21.3692	22.0278	39.4458	DAPK2
ENSSSCG00000038848	352.858	1.09352	0.179783	6.08247	1.18346e-09	1.13852e-07	231.181	254.449	188.877	480.379	436.319	525.944	IL22RA1
ENSSSCG00000012893	1196.31	1.09393	0.311918	3.50712	0.000452977	0.0159526	734.95	851.424	702.911	1255.65	1117.49	2515.43	UNC93B1
ENSSSCG00000023362	659.35	1.09724	0.366039	2.99761	0.00272104	0.0701484	417.507	472.687	369.387	642.785	560.861	1492.87	RHBDF2
ENSSSCG00000009396	1033.18	1.09815	0.156492	7.01728	2.26229e-12	2.81786e-10	609.583	647.865	716.06	1350.53	1249.65	1625.37	PHF11
ENSSSCG00000034390	150.86	1.10634	0.504958	2.19095	0.0284553	0.365886	98.9134	101.779	86.0707	126.506	97.4306	394.458	CARD11
ENSSSCG00000015014	617.682	1.10696	0.347224	3.18804	0.00143242	0.0412404	331.245	478.559	364.605	648.769	549.847	1333.07	ZC3H12C
ENSSSCG00000032408	758.769	1.1088	0.243454	4.55447	5.25185e-06	0.000304203	457.762	512.812	470.998	841.091	843.833	1426.12	CASP7
ENSSSCG00000006307	61.5437	1.11296	0.372018	2.99169	0.00277437	0.0710587	36.805	45.9965	33.4719	70.9457	62.6944	119.349	RCSD1
ENSSSCG00000029391	676.697	1.11342	0.296442	3.75595	0.000172683	0.00683396	508.369	454.093	320.374	751.341	709.125	1316.88	PLSCR3
ENSSSCG00000037416	36.1623	1.11744	0.479615	2.32987	0.0198128	0.294899	21.853	22.5089	23.9085	38.4645	31.3472	78.8916	CLIC5
ENSSSCG00000036801	1621.6	1.12167	0.371678	3.01785	0.00254576	0.0669421	992.585	981.584	1089.03	1599.27	1284.39	3782.75	C6orf132
ENSSSCG00000038452	79.1919	1.12435	0.408978	2.74917	0.00597466	0.129557	44.8561	52.847	51.4033	85.4768	68.625	171.943	ADAMTS17
ENSSSCG00000010438	1047.53	1.1261	0.263184	4.27875	1.87948e-05	0.000946377	631.436	722.243	620.426	1167.61	1096.31	2047.13	ATAD1
ENSSSCG00000031882	1780.73	1.12632	0.260373	4.32581	1.51975e-05	0.000781876	1113.35	1236.03	1006.55	1976.22	1879.99	3472.24	PNPT1
ENSSSCG00000010292	1736.57	1.13812	0.210344	5.41076	6.27592e-08	4.91808e-06	1070.8	1135.23	1048.39	2174.53	1878.29	3112.17	P4HA1
ENSSSCG00000010638	591.163	1.13943	0.329325	3.4599	0.000540373	0.0186966	354.248	390.481	362.214	621.416	537.139	1281.48	TCF7L2
ENSSSCG00000038406	201.147	1.14573	0.336662	3.40319	0.000666045	0.0219535	144.92	159.52	70.5302	235.061	249.931	346.921
ENSSSCG00000000769	995.901	1.15582	0.311705	3.70806	0.000208854	0.00812949	622.235	546.086	682.589	998.369	1008.19	2117.94	BID
ENSSSCG00000013655	1146.25	1.15603	0.396294	2.91711	0.00353288	0.0874571	593.481	982.563	553.482	1153.08	964.139	2630.73	ICAM1
ENSSSCG00000009051	48.8756	1.15812	0.334107	3.4663	0.000527672	0.0183107	27.6037	35.2313	27.4948	59.8337	60.1528	82.9373	IL15
ENSSSCG00000006970	387.282	1.16064	0.542848	2.13806	0.0325121	0.397433	225.431	286.744	205.613	238.48	255.861	1111.56	DLC1
ENSSSCG00000032710	559.696	1.16316	0.22962	5.06558	4.07149e-07	2.80104e-05	339.296	373.844	322.765	680.395	619.319	1022.56	E2F2
ENSSSCG00000004192	379.009	1.16703	0.465574	2.50664	0.0121884	0.217534	175.974	326.869	197.245	308.571	312.625	952.767	CCN2
ENSSSCG00000032749	31.1873	1.16886	0.450326	2.59559	0.00944279	0.17993	24.1533	16.637	16.736	32.4812	36.4306	60.6858	PCDH18
ENSSSCG00000000091	284.916	1.17448	0.163425	7.18664	6.64032e-13	8.82864e-11	169.073	176.157	179.314	393.193	355.833	435.926	APOBEC3B
ENSSSCG00000016614	1696.28	1.17813	0.465497	2.53091	0.0113766	0.206624	959.23	1102.94	1056.76	1235.99	1231.86	4590.88	PTPRZ1
ENSSSCG00000013425	58.4599	1.18163	0.549138	2.15179	0.0314142	0.389239	47.1564	37.1886	22.7131	52.1408	44.9028	146.657	MISP
ENSSSCG00000000704	777.864	1.18779	0.216889	5.47648	4.33865e-08	3.49247e-06	450.861	455.072	517.62	954.775	881.958	1406.9	TAPBPL
ENSSSCG00000024096	765.796	1.18987	0.311788	3.81629	0.000135474	0.00562477	453.162	513.79	432.744	773.565	781.986	1639.53	RIPK2
ENSSSCG00000040162	231.39	1.1993	0.254362	4.71494	2.41781e-06	0.000148238	143.77	147.776	129.106	248.737	293.139	425.812	NUPR1
ENSSSCG00000038051	449.906	1.20021	0.397893	3.01641	0.00255791	0.0671126	266.836	284.787	266.58	379.517	408.361	1093.36	RF02216
ENSSSCG00000038366	415.043	1.20394	0.528688	2.27722	0.022773	0.321184	248.434	294.573	210.395	278.654	272.806	1185.4	RAP2B
ENSSSCG00000004687	2912.7	1.20609	0.0998496	12.079	1.36296e-33	4.88725e-31	1852.9	1715.57	1716.63	4079.81	4249.67	3861.64	B2M
ENSSSCG00000033392	355.08	1.21004	0.281679	4.29583	1.74042e-05	0.000887689	228.881	192.794	221.154	388.919	389.722	709.013	SCML4
ENSSSCG00000011474	572.595	1.21162	0.230219	5.26289	1.41809e-07	1.02946e-05	391.053	281.851	363.41	686.378	691.333	1021.54	PXK
ENSSSCG00000008930	24.4545	1.21212	0.565328	2.14411	0.0320241	0.39432	17.2523	13.7011	13.1497	26.4978	19.4861	56.6401	TMPRSS11F
ENSSSCG00000015525	815.358	1.21309	0.242282	5.00696	5.52977e-07	3.73908e-05	441.66	504.983	527.183	944.518	919.236	1554.57	TOR3A
ENSSSCG00000016062	353.892	1.21792	0.380324	3.20232	0.00136325	0.0399899	218.53	266.192	153.015	378.662	316.014	790.939	NABP1
ENSSSCG00000022204	6405.37	1.2226	0.13596	8.99232	2.4207e-19	4.77402e-17	3926.63	3964.51	3636.49	8913.52	7844.43	10146.7	AGRN
ENSSSCG00000009338	98.2632	1.2244	0.322579	3.79567	0.000147244	0.0059874	59.8081	41.1032	76.5073	167.534	136.403	108.223
ENSSSCG00000004138	1572.92	1.22771	0.458595	2.67712	0.00742578	0.152551	886.77	1127.4	809.304	1275.31	1125.11	4213.62	HIVEP2
ENSSSCG00000015871	231.557	1.22991	0.460317	2.67187	0.00754288	0.154154	142.619	163.434	108.784	214.547	170.292	589.664	NR4A2
ENSSSCG00000007559	88.7652	1.23369	0.521791	2.36433	0.0180626	0.279639	36.805	65.5694	56.185	64.9623	80.4861	228.583	MAFK
ENSSSCG00000021206	324.516	1.23555	0.491592	2.51336	0.0119588	0.214083	177.124	275.979	126.715	284.638	243.153	839.487	IL1RAP
ENSSSCG00000024771	234.403	1.2429	0.428627	2.89973	0.0037349	0.0913121	144.92	151.691	120.738	227.368	182.153	579.55	TICAM1
ENSSSCG00000012852	22.9542	1.24673	0.505144	2.46808	0.0135841	0.23337	14.952	11.7438	14.3451	41.8836	35.5833	19.2172	CDHR5
ENSSSCG00000025836	319.548	1.25429	0.187356	6.69469	2.1613e-11	2.48297e-09	175.974	178.114	212.786	524.827	410.903	414.686	SULT1C4
ENSSSCG00000001229	345.559	1.25563	0.230307	5.45202	4.98019e-08	3.95508e-06	178.274	207.473	225.936	429.093	407.514	625.064
ENSSSCG00000004657	510.587	1.25784	0.274368	4.5845	4.55075e-06	0.000267905	304.791	272.064	326.351	590.644	543.069	1026.6	CEP152
ENSSSCG00000020701	277.54	1.2636	0.491402	2.57141	0.0101286	0.18934	148.37	204.538	136.279	222.24	203.333	750.481	TTC9
ENSSSCG00000000728	80.344	1.26451	0.438578	2.88321	0.00393648	0.0947091	44.8561	49.9111	46.6216	82.9125	68.625	189.137	PARP11
ENSSSCG00000017498	74.334	1.27381	0.409177	3.1131	0.00185135	0.0510653	47.1564	40.1246	43.0354	79.4934	70.3194	165.875	PPP1R1B
ENSSSCG00000009959	105.359	1.27859	0.395796	3.23042	0.00123609	0.0370296	51.757	53.8257	78.8982	116.248	100.819	230.606	ASPHD2
ENSSSCG00000004125	126.309	1.27869	0.459066	2.78541	0.00534601	0.119809	71.3097	86.1211	63.3576	119.667	100.819	316.578	STX11
ENSSSCG00000011357	1456.05	1.28028	0.105034	12.1892	3.5481e-34	1.31202e-31	871.818	816.193	860.707	2181.37	2019.78	1986.45	SHISA5
ENSSSCG00000001456	22.7517	1.28049	0.528234	2.4241	0.0153462	0.251512	12.6517	12.7224	14.3451	31.6264	18.6389	46.5258
ENSSSCG00000036340	167.442	1.28277	0.303382	4.22824	2.3553e-05	0.00115644	82.8112	69.484	141.06	267.542	210.111	233.64	ZBTB5
ENSSSCG00000011643	1555.41	1.28601	0.175878	7.31195	2.63297e-13	3.70905e-11	833.863	1037.37	841.58	2082.21	1929.97	2607.47	AMOTL2
ENSSSCG00000029030	1577.05	1.29482	0.412561	3.1385	0.00169813	0.0476607	930.476	991.371	817.672	1441.99	1231.01	4049.77	SMCHD1
ENSSSCG00000024596	181.554	1.29626	0.481772	2.69062	0.00713199	0.148118	93.1627	149.733	71.7256	172.663	144.875	457.167	NOCT
ENSSSCG00000027646	903.702	1.2986	0.375989	3.45383	0.000552682	0.0190113	477.315	685.054	404.054	914.601	840.444	2100.74	TIPARP
ENSSSCG00000004897	912.079	1.30026	0.296293	4.38843	1.14173e-05	0.000616901	584.279	468.773	527.183	1032.56	921.778	1937.9	ZCCHC2
ENSSSCG00000031130	483.451	1.30533	0.126936	10.2834	8.36952e-25	2.15297e-22	274.887	294.573	265.385	697.49	668.458	699.91	ZBED1
ENSSSCG00000031456	311.606	1.30615	0.427167	3.05769	0.00223046	0.0599843	172.523	245.641	119.543	329.086	263.486	739.356	ARL5B
ENSSSCG00000025206	227.914	1.30764	0.360216	3.63016	0.000283244	0.0105397	109.265	126.246	157.796	226.513	238.917	508.749	RNF19B
ENSSSCG00000009833	312.972	1.3097	0.403508	3.24579	0.00117124	0.0356196	182.875	215.303	141.06	306.862	276.194	755.538	SH2B3
ENSSSCG00000018935	17.267	1.31241	0.603973	2.17297	0.0297827	0.374913	6.90094	10.7651	11.9543	14.531	22.0278	37.4229	RF00221
ENSSSCG00000008771	349.701	1.31955	0.272695	4.83891	1.3055e-06	8.35027e-05	216.229	229.004	154.21	450.463	383.792	664.51	C4orf19
ENSSSCG00000036871	50.4355	1.32441	0.655925	2.01915	0.043472	0.443783	24.1533	27.4022	34.6674	32.4812	32.1944	151.715	EXOC3L4
ENSSSCG00000029710	191.316	1.32575	0.549924	2.41079	0.015918	0.256969	110.415	150.712	65.7485	147.875	138.097	535.047	GCNT4
ENSSSCG00000008261	231.86	1.33195	0.639773	2.08191	0.0373506	0.422224	105.814	188.879	100.416	131.634	127.083	737.333	HK2
ENSSSCG00000009293	730.072	1.3487	0.146578	9.20125	3.53798e-20	7.09576e-18	376.101	401.246	457.848	1065.9	950.583	1128.76
ENSSSCG00000004825	381.183	1.35458	0.450988	3.00357	0.00266829	0.0689386	193.226	271.086	178.119	341.907	302.458	1000.3	CHSY1
ENSSSCG00000037524	170.293	1.3547	0.236512	5.72784	1.0172e-08	8.91595e-07	100.064	106.673	80.0936	294.895	208.417	231.618	LY6D
ENSSSCG00000039327	98.2667	1.35511	0.332098	4.08044	4.4951e-05	0.00209412	48.3066	59.6976	57.3805	141.037	94.0417	189.137	DAPP1
ENSSSCG00000034491	178.375	1.35887	0.466908	2.91036	0.00361016	0.0888129	98.9134	95.9076	105.198	135.908	160.972	473.349	PRICKLE1
ENSSSCG00000001988	79.2477	1.37476	0.551988	2.49056	0.0127544	0.223589	50.6069	42.0819	39.4491	59.8337	61	222.515	ADCY4
ENSSSCG00000006625	963.789	1.37691	0.237011	5.80946	6.26765e-09	5.66145e-07	535.973	500.089	571.414	1281.3	1031.92	1862.04	RFX5
ENSSSCG00000015798	144.685	1.38309	0.325892	4.24402	2.19551e-05	0.00108701	88.562	69.484	82.4844	172.663	152.5	302.418	ANKRD37
ENSSSCG00000007232	32.4478	1.38789	0.408436	3.39807	0.00067864	0.0223065	24.1533	17.6157	11.9543	47.867	41.5139	51.5829	DUSP15
ENSSSCG00000001573	260.854	1.39085	0.439046	3.16788	0.00153555	0.0436781	134.568	164.413	132.692	230.787	221.972	680.693	PIM1
ENSSSCG00000009505	974.531	1.39733	0.20293	6.88579	5.74679e-12	6.93895e-10	549.775	530.427	528.379	1347.97	1106.47	1784.16	MBNL2
ENSSSCG00000016243	310.275	1.40362	0.319973	4.38669	1.15088e-05	0.000619015	149.52	184.965	175.728	370.969	305.847	674.624	RHBDD1
ENSSSCG00000013181	240.61	1.41277	0.290159	4.86897	1.12183e-06	7.29375e-05	112.715	103.737	178.119	323.957	282.125	443.006	SERPING1
ENSSSCG00000012173	1130.97	1.41504	0.675583	2.09454	0.0362115	0.419232	599.231	697.776	553.482	866.734	779.444	3289.17	SAT1
ENSSSCG00000011465	864.181	1.41568	0.311586	4.54346	5.53388e-06	0.000317876	431.309	554.894	426.767	942.809	916.694	1912.61
ENSSSCG00000001913	128.128	1.42218	0.227255	6.25809	3.89723e-10	4.04525e-08	65.5589	62.6335	81.289	207.709	184.694	166.886	STOML1
ENSSSCG00000035867	92.7424	1.43067	0.635945	2.24968	0.0244695	0.334714	44.8561	69.484	35.8628	63.2528	56.7639	286.235	GFOD1
ENSSSCG00000034347	1169.66	1.43642	0.230245	6.23864	4.41383e-10	4.54164e-08	675.142	677.225	540.333	1487.3	1378.43	2259.54	TRIM56
ENSSSCG00000020666	1924.9	1.43988	0.257493	5.59193	2.24561e-08	1.91168e-06	989.134	1116.64	1004.16	2302.74	2132.46	4004.25	EHD4
ENSSSCG00000034216	1163.77	1.44016	0.241364	5.96674	2.42038e-09	2.29123e-07	567.027	668.417	644.335	1447.12	1328.44	2327.3	OGFR
ENSSSCG00000008985	35.673	1.44399	0.513751	2.81069	0.0049436	0.112493	21.853	17.6157	17.9314	39.3193	31.3472	85.9716	SOWAHB
ENSSSCG00000026169	2071.16	1.45207	0.229324	6.33194	2.42101e-10	2.55784e-08	1053.54	1150.89	1121.31	2607.04	2375.61	4118.54	MFSD12
ENSSSCG00000028322	101.898	1.46744	0.688708	2.13072	0.0331123	0.401042	31.0542	105.694	25.104	77.7839	75.4028	296.349	BTG2
ENSSSCG00000036779	29.3476	1.46864	0.659513	2.22685	0.0259573	0.347804	9.20125	20.5516	16.736	25.643	22.0278	81.9259	RF00002
ENSSSCG00000000148	192.585	1.47601	0.372288	3.9647	7.34896e-05	0.00325694	100.064	81.2278	124.324	217.111	189.778	443.006
ENSSSCG00000010509	4474.77	1.47934	0.384375	3.8487	0.000118746	0.00500044	2064.53	2815.57	2206.76	4468.73	3902.31	11390.7	PIK3AP1
ENSSSCG00000006127	1317.13	1.49074	0.294899	5.05507	4.30224e-07	2.94268e-05	657.889	781.94	633.576	1534.31	1385.21	2909.89	NBN
ENSSSCG00000016438	1296.23	1.49666	0.301078	4.97099	6.66115e-07	4.42817e-05	708.496	623.399	702.911	1528.32	1306.42	2907.86	NUB1
ENSSSCG00000001453	14.1837	1.50348	0.72511	2.07346	0.0381299	0.424083	6.90094	6.85054	8.36799	16.2406	9.31944	37.4229	HLA-DRA
ENSSSCG00000024152	526.696	1.50566	0.335496	4.48785	7.19454e-06	0.000397817	251.884	272.064	298.857	593.209	514.264	1229.9	ETV6
ENSSSCG00000009592	344.115	1.50619	0.43875	3.43291	0.000597135	0.0201883	151.821	225.089	160.187	310.281	305	912.31	NFIL3
ENSSSCG00000011928	519.532	1.50685	0.442366	3.40634	0.000658412	0.0217625	273.737	277.936	259.408	486.363	395.653	1424.09	CCDC80
ENSSSCG00000001984	952.235	1.50966	0.200421	7.53245	4.9797e-14	7.55447e-12	461.213	444.306	579.782	1328.31	1184.42	1715.39	KHNYN
ENSSSCG00000001931	13.0804	1.52282	0.772686	1.97081	0.048746	0.468952	1.15016	11.7438	7.17256	25.643	13.5556	19.2172
ENSSSCG00000000021	107.776	1.52386	0.442765	3.4417	0.000578069	0.019656	48.3066	59.6976	58.5759	107.701	98.2778	274.098
ENSSSCG00000036904	172.123	1.52616	0.545444	2.79802	0.00514175	0.116111	74.7602	114.502	76.5073	134.199	122	510.772	SMAGP
ENSSSCG00000002004	1072.37	1.53166	0.234719	6.52549	6.77794e-11	7.49564e-09	535.973	569.573	547.505	1382.16	1233.56	2165.47
ENSSSCG00000002385	15.317	1.54484	0.742396	2.08089	0.037444	0.422249	2.30031	6.85054	14.3451	14.531	19.4861	34.3886	TGFB3
ENSSSCG00000015435	2211.93	1.56286	0.29422	5.31187	1.08508e-07	7.97498e-06	1173.16	1199.82	982.641	2715.6	2254.46	4945.89	NAMPT
ENSSSCG00000028056	1181.14	1.56435	0.456236	3.42882	0.000606201	0.0204364	523.321	854.36	412.422	1129.15	978.542	3189.04	ZFP36
ENSSSCG00000015657	156.171	1.57265	0.350327	4.48909	7.1529e-06	0.000397817	62.1084	72.42	101.611	325.666	224.514	150.703	PIGR
ENSSSCG00000026931	482.037	1.57395	0.320364	4.91301	8.96875e-07	5.86338e-05	221.98	279.893	224.74	578.678	490.542	1096.39	SERTAD1
ENSSSCG00000040815	756.727	1.57437	0.471381	3.33991	0.000838051	0.0266577	317.443	464.858	358.628	646.204	578.653	2174.58	DUSP5
ENSSSCG00000014171	919.995	1.60211	0.21839	7.33599	2.20093e-13	3.13778e-11	430.158	475.623	461.435	1253.94	1090.38	1808.44	ERAP1
ENSSSCG00000032980	45.7562	1.60288	0.589497	2.71906	0.00654676	0.138335	24.1533	30.3381	13.1497	35.0455	47.4444	124.406
ENSSSCG00000005724	2225.93	1.60547	0.280258	5.72854	1.01296e-08	8.91595e-07	1060.44	1084.34	1158.37	2765.17	2338.33	4948.93	SETX
ENSSSCG00000016263	723.36	1.6068	0.199409	8.05781	7.76704e-16	1.29447e-13	351.948	311.21	410.031	1015.46	928.556	1322.95
ENSSSCG00000016991	333.077	1.61635	0.429321	3.7649	0.000166615	0.00663824	141.469	208.452	141.06	299.169	325.333	882.979	DUSP1
ENSSSCG00000031166	43.5662	1.61753	0.6212	2.60388	0.00921748	0.17735	23.0031	25.4449	15.5405	37.6098	31.3472	128.452
ENSSSCG00000027826	41.7235	1.62544	0.589311	2.7582	0.00581201	0.127123	14.952	17.6157	28.6902	45.3027	30.5	113.28
ENSSSCG00000027529	3233.94	1.62623	0.360649	4.50917	6.50808e-06	0.000366715	1438.85	2006.23	1301.82	3533.61	3133.88	7989.29	BIRC3
ENSSSCG00000035940	306.988	1.64124	0.488	3.36319	0.000770462	0.0246402	136.869	171.263	138.669	267.542	230.444	897.139	SPSB1
ENSSSCG00000013313	690.83	1.64164	0.380297	4.31672	1.58362e-05	0.000811212	342.747	353.292	309.615	688.943	659.139	1791.24	PRRG4
ENSSSCG00000040847	1151.42	1.64189	0.464646	3.53363	0.000409893	0.0147424	492.267	754.538	429.158	1079.57	892.125	3260.85	AP1S3
ENSSSCG00000001509	559.654	1.64488	0.312321	5.26661	1.38963e-07	1.01503e-05	261.085	309.253	242.672	659.881	601.528	1283.51	DAXX
ENSSSCG00000033222	634.728	1.64705	0.175908	9.36315	7.73978e-21	1.60675e-18	354.248	263.256	304.834	1014.61	838.75	1032.67	TRIM14
ENSSSCG00000037319	120.647	1.65424	0.633838	2.60987	0.00905762	0.175855	60.9583	71.4413	41.8399	75.2195	77.9444	396.481	PDCD1
ENSSSCG00000035634	2047.75	1.65822	0.121291	13.6713	1.5058e-42	7.12724e-40	968.432	984.52	1002.96	3218.2	2774.65	3337.72	PLSCR1
ENSSSCG00000015175	397.916	1.66055	0.300902	5.51857	3.41763e-08	2.80839e-06	152.971	178.114	242.672	532.52	439.708	841.51	VWA5A
ENSSSCG00000001507	1985.03	1.66535	0.236121	7.05295	1.75161e-12	2.22869e-10	984.534	1008.99	860.707	2649.78	2307.83	4098.32	TAPBP
ENSSSCG00000022689	217.3	1.67969	0.273694	6.13709	8.40453e-10	8.35721e-08	98.9134	134.075	76.5073	364.131	370.236	259.938	GADD45B
ENSSSCG00000015008	13.2681	1.68523	0.666529	2.52837	0.0114593	0.207019	11.5016	3.91459	3.58628	23.0787	20.3333	17.1943	C11orf65
ENSSSCG00000008963	562.289	1.68917	0.466577	3.62034	0.000294216	0.0108795	269.137	320.997	208.004	476.96	475.292	1623.35	AREG
ENSSSCG00000008664	913.643	1.68982	0.248475	6.80076	1.04068e-11	1.23143e-09	442.81	452.136	401.663	1235.14	1034.46	1915.65	LRATD1
ENSSSCG00000012103	307.067	1.69543	0.281881	6.0147	1.80225e-09	1.71984e-07	171.373	174.199	88.4616	426.529	538.833	443.006
ENSSSCG00000022011	494.087	1.70419	0.2319	7.34883	1.99944e-13	2.88529e-11	236.932	238.79	219.958	677.831	594.75	996.259	NMI
ENSSSCG00000001906	71.3383	1.71043	0.407612	4.19621	2.7142e-05	0.00130029	39.1053	24.4662	37.0582	117.958	145.722	63.7201	CYP1A1
ENSSSCG00000006940	892.156	1.71912	0.33572	5.12068	3.04439e-07	2.11907e-05	365.75	552.936	327.547	987.257	1053.1	2066.35	CCN1
ENSSSCG00000035774	772.318	1.738	0.742764	2.33991	0.0192882	0.289642	333.545	454.093	280.925	529.956	573.569	2461.82	ERRFI1
ENSSSCG00000016690	168.096	1.73936	0.49365	3.52347	0.000425937	0.015181	72.4598	105.694	53.7942	167.534	139.792	469.304	CREB5
ENSSSCG00000038185	2541.94	1.75889	0.748417	2.35014	0.0187662	0.285563	1038.59	1705.78	733.992	1946.31	1946.92	7880.05	EREG
ENSSSCG00000037252	14.0911	1.77299	0.887195	1.99843	0.0456704	0.456434	2.30031	10.7651	5.97713	33.3359	27.1111	5.05715
ENSSSCG00000011358	249.839	1.8001	0.209574	8.58933	8.74745e-18	1.61732e-15	127.667	102.758	104.002	366.695	339.736	458.178	TREX1
ENSSSCG00000040445	880.016	1.81692	0.402808	4.51065	6.46297e-06	0.000365915	320.894	602.847	242.672	1033.41	973.458	2106.81	RND3
ENSSSCG00000029763	186.868	1.828	0.220947	8.27348	1.30105e-16	2.19933e-14	77.0605	84.1638	84.8753	273.526	251.625	349.955	IFI35
ENSSSCG00000033120	1025.94	1.83312	0.930126	1.97084	0.0487427	0.468952	462.363	595.997	290.489	562.437	535.444	3708.91	PALM2
ENSSSCG00000033262	107.744	1.83463	0.547912	3.34841	0.000812765	0.025923	44.8561	61.6549	34.6674	111.12	74.5556	319.612	CD74
ENSSSCG00000013300	222.078	1.8352	0.542248	3.38442	0.000713281	0.0232449	95.463	102.758	93.2433	159.842	171.139	710.024	EHF
ENSSSCG00000038867	271.59	1.84928	0.355148	5.20706	1.91852e-07	1.36758e-05	85.1116	142.883	125.52	314.554	315.167	646.304	PPM1K
ENSSSCG00000026951	418.113	1.85177	0.251519	7.36232	1.80738e-13	2.64034e-11	162.172	181.05	200.832	547.051	534.597	882.979	PSMB8
ENSSSCG00000031781	1033.4	1.85818	0.260244	7.14013	9.3244e-13	1.21248e-10	514.12	448.221	377.755	1433.45	1204.75	2222.11	PSMB10
ENSSSCG00000014362	741.394	1.86644	0.810167	2.30377	0.0212355	0.307941	270.287	460.943	225.936	488.927	525.278	2476.99	HBEGF
ENSSSCG00000028304	6044.29	1.88089	0.72426	2.59698	0.00940473	0.179494	2331.37	3288.26	2124.27	5017.49	4823.24	18681.1	ZFP36L1
ENSSSCG00000018061	3044.17	1.88209	0.34086	5.52158	3.35968e-08	2.78365e-06	1590.67	1340.75	965.905	3431.04	3412.61	7524.03
ENSSSCG00000035153	81.3404	1.89024	0.367289	5.14646	2.65451e-07	1.85863e-05	31.0542	41.1032	31.0811	106.846	94.8889	183.069	TRIM38
ENSSSCG00000031912	1582.65	1.89998	0.407764	4.65951	3.16959e-06	0.000192337	546.324	1101.96	357.433	2006.14	1940.99	3543.04
ENSSSCG00000010491	47.7035	1.90156	0.423704	4.48794	7.1915e-06	0.000397817	19.5527	21.5303	19.1268	61.5433	54.2222	110.246
ENSSSCG00000015782	627.621	1.91566	0.296101	6.46963	9.82454e-11	1.04733e-08	241.533	254.449	292.88	857.332	670.153	1449.38	IRF2
ENSSSCG00000009633	1767.94	1.92425	0.439255	4.38072	1.18286e-05	0.000633341	623.385	979.627	608.472	1697.57	1586.85	5111.77
ENSSSCG00000006191	31.7995	1.94075	0.593623	3.26933	0.00107802	0.033306	8.05109	15.6584	15.5405	38.4645	27.1111	85.9716	XKR9
ENSSSCG00000008123	163.643	1.95109	0.457058	4.26879	1.96533e-05	0.000977134	72.4598	70.4627	58.5759	165.825	148.264	466.269	ARID5A
ENSSSCG00000006923	146.833	1.95614	0.497975	3.92819	8.55892e-05	0.00375102	63.2586	53.8257	63.3576	132.489	127.083	440.984	GBP2
ENSSSCG00000006035	22.959	1.96643	0.671583	2.92805	0.0034109	0.0849709	6.90094	13.7011	7.17256	20.5144	23.7222	65.743	ANGPT1
ENSSSCG00000016925	711.862	1.97204	0.768068	2.56754	0.0102424	0.190564	200.127	545.107	121.934	721.424	739.625	1942.96	PLK2
ENSSSCG00000006688	58.3337	1.97294	0.455799	4.32853	1.50105e-05	0.000775628	21.853	13.7011	35.8628	78.6386	69.4722	130.475	ANKRD35
ENSSSCG00000036768	141.327	1.97927	0.443227	4.46559	7.98484e-06	0.000439463	43.7059	84.1638	43.0354	169.244	145.722	362.092	PRAG1
ENSSSCG00000037536	597.078	1.97992	0.434791	4.55374	5.27014e-06	0.000304203	276.037	265.214	182.9	650.478	501.556	1706.28	SLC25A28
ENSSSCG00000006776	1959.45	1.99094	0.252496	7.88503	3.14472e-15	4.96153e-13	733.8	822.065	806.913	2665.17	2329.01	4399.72	MOV10
ENSSSCG00000025593	585.117	1.99342	0.324051	6.15156	7.67233e-10	7.69379e-08	179.424	258.363	266.58	710.312	687.097	1408.92
ENSSSCG00000035078	562.865	1.99791	0.415911	4.80369	1.55769e-06	9.75246e-05	194.376	293.595	187.682	600.047	538.833	1562.66	CD40
ENSSSCG00000030165	56.3557	2.00789	0.969519	2.07102	0.0383573	0.424083	12.6517	45.9965	8.36799	19.6597	22.875	228.583	MAFF
ENSSSCG00000001422	34.0145	2.0342	0.656953	3.09641	0.00195878	0.0532834	10.3514	11.7438	17.9314	28.2073	29.6528	106.2	C2
ENSSSCG00000022370	366.552	2.06033	0.473393	4.35226	1.34744e-05	0.000705497	120.766	203.559	100.416	374.388	332.111	1068.07	TNFSF9
ENSSSCG00000003167	200.961	2.07814	0.288884	7.19368	6.30656e-13	8.54297e-11	92.0125	69.484	69.3347	288.911	249.083	436.938	FLT3LG
ENSSSCG00000000396	740.511	2.0836	0.313455	6.6472	2.98729e-11	3.3989e-09	238.082	290.659	319.179	969.306	818.417	1807.43	STAT2
ENSSSCG00000005965	3408.53	2.08363	0.917425	2.27117	0.0231369	0.324767	1007.54	2214.68	681.393	2364.29	2123.99	12059.3	MYC
ENSSSCG00000017420	1973.49	2.0903	0.383921	5.44462	5.19172e-08	4.09558e-06	655.589	771.175	824.844	2113.84	1930.82	5544.66	CNP
ENSSSCG00000016261	774.029	2.09579	0.173672	12.0676	1.5672e-33	5.45431e-31	331.245	266.192	283.316	1220.61	1095.46	1447.36	SP110
ENSSSCG00000016053	180.493	2.09596	0.333312	6.28829	3.20973e-10	3.36113e-08	64.4087	59.6976	81.289	249.592	204.181	423.789
ENSSSCG00000029507	96.9456	2.12101	0.444992	4.76639	1.87554e-06	0.000116195	43.7059	30.3381	34.6674	100.863	110.139	261.96	RASGEF1B
ENSSSCG00000015953	59.5128	2.12966	0.660699	3.22334	0.00126707	0.037577	17.2523	33.274	15.5405	47.867	44.9028	198.24	DLX1
ENSSSCG00000007659	57.6333	2.13383	0.664563	3.21088	0.00132327	0.039048	23.0031	19.573	21.5177	49.5765	33.8889	198.24	ZCWPW1
ENSSSCG00000011393	32.3578	2.13547	0.490317	4.35529	1.32894e-05	0.000698902	14.952	5.87189	15.5405	58.1242	38.9722	60.6858	UBA7
ENSSSCG00000013551	15.1574	2.13587	0.791485	2.69857	0.00696388	0.145333	3.45047	3.91459	9.56341	21.3692	10.1667	42.4801	C3
ENSSSCG00000011972	422.109	2.14188	0.34963	6.12614	9.00364e-10	8.87834e-08	150.67	155.605	161.383	527.392	437.167	1100.44	FILIP1L
ENSSSCG00000038825	90.0832	2.15382	0.490325	4.39263	1.11987e-05	0.000607861	29.9041	33.274	35.8628	101.717	78.7917	260.949
ENSSSCG00000016742	19.3704	2.16909	0.594129	3.65088	0.000261344	0.00984866	5.75078	5.87189	9.56341	24.7883	23.7222	46.5258	MYO1G
ENSSSCG00000015549	2619.33	2.17226	0.302355	7.18448	6.74653e-13	8.87018e-11	931.627	946.353	975.468	3299.4	2953.42	6609.7	RNASEL
ENSSSCG00000001233	501.539	2.17439	0.261575	8.31269	9.35572e-17	1.60444e-14	169.073	201.602	174.532	776.984	584.583	1102.46	TRIM26
ENSSSCG00000026940	521.426	2.20432	0.540948	4.07492	4.60301e-05	0.00213598	162.172	217.26	178.119	466.703	331.264	1773.04	CASP10
ENSSSCG00000020705	83.4969	2.20533	0.486537	4.5327	5.82333e-06	0.000332887	28.7539	42.0819	17.9314	121.377	75.4028	215.435	MAP3K8
ENSSSCG00000006161	18.0715	2.23743	0.726936	3.07789	0.00208472	0.0564498	11.5016	3.91459	3.58628	23.9335	16.9444	48.5487	IL7
ENSSSCG00000027777	854.79	2.24046	0.91889	2.43822	0.0147596	0.244608	269.137	371.886	254.626	474.396	468.514	3290.18
ENSSSCG00000011877	386.511	2.24064	0.20085	11.1558	6.7069e-29	1.88959e-26	119.616	143.861	141.06	599.192	550.694	764.641	CD86
ENSSSCG00000004464	729.181	2.24196	0.41915	5.34884	8.85216e-08	6.71459e-06	225.431	353.292	184.096	843.656	718.444	2050.17	TENT5A
ENSSSCG00000004572	35.8525	2.24847	0.951887	2.36212	0.0181708	0.279639	8.05109	25.4449	3.58628	18.8049	18.6389	140.589
ENSSSCG00000004053	75.3625	2.26979	0.494963	4.58577	4.52313e-06	0.000267611	18.4025	30.3381	28.6902	96.5887	67.7778	210.378	TAGAP
ENSSSCG00000012890	668.8	2.2944	0.431634	5.31562	1.06292e-07	7.86099e-06	225.431	217.26	236.694	706.893	590.514	2036.01	TCIRG1
ENSSSCG00000012055	727.681	2.29686	0.291058	7.8914	2.98805e-15	4.77805e-13	231.181	265.214	241.476	959.904	881.111	1787.2	MORC3
ENSSSCG00000025729	107.245	2.30062	0.760409	3.0255	0.00248221	0.0657092	31.0542	39.1459	38.2536	52.1408	49.9861	432.892	IRS1
ENSSSCG00000005437	389.147	2.31613	0.845171	2.74043	0.00613597	0.132013	102.364	189.858	98.025	281.219	252.472	1410.95
ENSSSCG00000033790	15.7013	2.36179	0.647357	3.64837	0.000263914	0.00988259	5.75078	5.87189	3.58628	25.643	16.9444	36.4115
ENSSSCG00000001064	419.211	2.36223	0.362161	6.52258	6.91063e-11	7.57162e-09	141.469	145.819	121.934	517.134	449.028	1139.88	GMPR
ENSSSCG00000017087	1235.99	2.38795	0.256537	9.30841	1.29758e-20	2.64729e-18	401.405	387.545	400.468	1812.96	1504.67	2908.87	GM2A
ENSSSCG00000038471	483.33	2.4154	0.536557	4.50166	6.74246e-06	0.000378121	92.0125	289.68	75.3119	587.225	512.569	1343.18	NUAK2
ENSSSCG00000040673	186.043	2.42759	0.307143	7.90377	2.70591e-15	4.38616e-13	49.4567	39.1459	87.2661	345.326	295.681	299.383	TMEM140
ENSSSCG00000011125	36.4111	2.42919	0.708745	3.42745	0.00060928	0.0204818	8.05109	11.7438	14.3451	32.4812	25.4167	126.429	GATA3
ENSSSCG00000005364	836.944	2.43041	0.229633	10.5839	3.53915e-26	9.30638e-24	243.833	280.872	260.603	1239.41	1126.81	1870.13	TDRD7
ENSSSCG00000001459	18.9966	2.43646	0.691882	3.52149	0.000429128	0.0152489	6.90094	4.89324	5.97713	27.3526	15.25	53.6058	HLA-DOB
ENSSSCG00000006543	2083.27	2.50061	0.183044	13.6613	1.72984e-42	7.87275e-40	554.375	669.396	652.703	3422.49	2936.47	4264.19	ADAR
ENSSSCG00000021815	54.2174	2.50688	0.711473	3.52351	0.000425865	0.015181	14.952	21.5303	11.9543	40.1741	36.4306	200.263
ENSSSCG00000013114	45.9385	2.51711	0.639783	3.93432	8.34334e-05	0.00367014	10.3514	19.573	10.7588	41.8836	42.3611	150.703	SLC15A3
ENSSSCG00000036790	256.179	2.54634	0.227878	11.1741	5.45749e-29	1.57508e-26	79.3608	87.0997	57.3805	471.832	371.083	470.315	AKAP7
ENSSSCG00000005385	24.3031	2.55752	0.747205	3.42278	0.000619831	0.0207188	5.75078	5.87189	9.56341	20.5144	21.1806	82.9373	NR4A3
ENSSSCG00000017472	175.137	2.56217	0.626206	4.09157	4.28462e-05	0.00200395	44.8561	61.6549	45.4262	132.489	110.986	655.407	IGFBP4
ENSSSCG00000003155	1557.37	2.56566	0.6702	3.8282	0.000129085	0.00537839	350.798	691.904	307.225	1699.28	1378.43	4916.56	PPP1R15A
ENSSSCG00000017614	1489.3	2.56672	0.260912	9.83746	7.76428e-23	1.91406e-20	371.5	523.577	394.491	2204.45	1960.47	3481.34	TRIM25
ENSSSCG00000040910	15.5721	2.56857	0.923638	2.78093	0.00542039	0.121066	4.60062	2.93595	5.97713	8.54768	12.7083	58.663	APOH
ENSSSCG00000025618	1254.1	2.61706	0.304065	8.60691	7.50533e-18	1.40969e-15	294.44	379.716	380.146	1730.05	1504.67	3235.57	TAP1
ENSSSCG00000016262	2507.51	2.62942	0.152252	17.2702	7.88903e-67	7.77924e-64	691.244	692.883	708.888	4267	3679.49	5005.57
ENSSSCG00000015595	1314.51	2.63058	0.465126	5.65563	1.55277e-08	1.34116e-06	301.341	519.662	274.948	1261.64	1341.15	4188.33	ATF3
ENSSSCG00000004902	38.3307	2.63429	0.44654	5.89935	3.64945e-09	3.40031e-07	12.6517	10.7651	8.36799	63.2528	49.9861	84.9601	RNF152
ENSSSCG00000004154	1532.25	2.66268	1.16304	2.28941	0.0220555	0.316691	193.226	998.221	62.1622	1720.65	1461.46	4757.77	TNFAIP3
ENSSSCG00000003137	698.731	2.69897	0.361069	7.47494	7.72387e-14	1.14246e-11	175.974	213.345	169.751	901.78	753.181	1978.36	PLEKHA4
ENSSSCG00000014277	1211.58	2.72699	0.806977	3.37926	0.000726801	0.0235623	223.13	528.47	202.027	1138.55	914.153	4263.18	IRF1
ENSSSCG00000002474	103.793	2.74694	0.514235	5.3418	9.20298e-08	6.93623e-06	28.7539	24.4662	27.4948	132.489	83.875	325.681	PPP4R4
ENSSSCG00000035181	117.842	2.74764	0.594728	4.61999	3.83765e-06	0.000230512	29.9041	35.2313	26.2994	114.539	81.3333	419.744	RNF24
ENSSSCG00000026146	72.9882	2.75348	0.797123	3.45427	0.000551787	0.0190113	19.5527	22.5089	14.3451	38.4645	35.5833	307.475	GALNT5
ENSSSCG00000027275	23.2668	2.75434	0.790763	3.48314	0.000495562	0.0172979	9.20125	2.93595	5.97713	26.4978	16.0972	78.8916	HHLA2
ENSSSCG00000037449	2381.45	2.76426	0.653011	4.2331	2.30497e-05	0.00113645	506.069	971.798	355.042	2806.2	2361.21	7288.37	CSF1
ENSSSCG00000024166	18.8849	2.76567	1.05268	2.62727	0.00860724	0.169185	9.20125	2.93595	2.39085	8.54768	9.31944	80.9144	SLC2A6
ENSSSCG00000000675	177.005	2.78479	0.32471	8.57622	9.80408e-18	1.75775e-15	44.8561	43.0605	46.6216	270.961	218.583	437.949	C1R
ENSSSCG00000017466	37.5308	2.79758	0.740198	3.77951	0.00015714	0.00634622	13.8019	10.7651	3.58628	35.0455	30.5	131.486	CCR7
ENSSSCG00000014780	598.512	2.79929	0.297536	9.40826	5.04427e-21	1.08525e-18	136.869	170.285	143.451	890.668	728.611	1521.19	TRIM21
ENSSSCG00000033787	554.535	2.8189	0.196591	14.3389	1.24968e-46	7.04167e-44	136.869	128.203	148.233	1015.46	782.833	1115.61
ENSSSCG00000016057	7828.63	2.91615	0.148643	19.6185	1.07571e-85	2.12149e-82	1652.77	1951.43	1889.97	13954.1	11942.4	15581.1	STAT1
ENSSSCG00000008334	971.861	2.94657	0.689514	4.27341	1.92509e-05	0.000961162	221.98	246.619	200.832	981.273	729.458	3451	MXD1
ENSSSCG00000007901	131.254	2.95864	0.549247	5.38673	7.17506e-08	5.58569e-06	23.0031	40.1246	26.2994	126.506	124.542	447.052	CIITA
ENSSSCG00000006678	19.3886	2.96356	0.60153	4.9267	8.36295e-07	5.49771e-05	6.90094	3.91459	2.39085	34.1907	30.5	38.4344	FCGR1A
ENSSSCG00000031262	2513.7	3.06379	0.241716	12.6752	8.11946e-37	3.09928e-34	454.312	748.666	406.445	4754.22	4231.88	4486.7	TXNIP
ENSSSCG00000016512	1864.6	3.12536	0.304128	10.2765	8.99575e-25	2.26482e-22	322.044	529.449	297.661	2885.7	2536.58	4616.17	ZC3HAV1
ENSSSCG00000008496	3688.46	3.12622	0.210494	14.8518	6.77262e-50	4.45224e-47	646.388	963.969	662.266	6484.27	5678.93	7694.96
ENSSSCG00000017146	13002.5	3.12643	0.326645	9.57133	1.05541e-21	2.40166e-19	2377.37	2532.74	3105.72	17748.4	15262.7	36988
ENSSSCG00000011876	671.743	3.18798	0.23964	13.3032	2.2176e-40	8.74696e-38	127.667	144.84	125.52	1077.01	957.361	1598.06	DTX3L
ENSSSCG00000009542	74.3391	3.2415	0.671941	4.82408	1.40649e-06	8.94783e-05	16.1022	15.6584	10.7588	59.8337	58.4583	285.223	TNFSF13B
ENSSSCG00000034087	77.5185	3.25428	0.854744	3.80731	0.000140486	0.00575214	9.20125	33.274	1.19543	84.622	67.7778	269.04	TNFSF15
ENSSSCG00000027709	1718.38	3.29582	0.19966	16.5071	3.25958e-61	2.96697e-58	281.788	375.801	294.075	2911.34	2664.51	3782.75	PARP9
ENSSSCG00000008124	510.418	3.30172	0.341012	9.68211	3.59207e-22	8.501e-20	82.8112	124.288	74.1164	769.291	640.5	1371.5	NEURL3
ENSSSCG00000030108	8327.1	3.33963	0.399163	8.36658	5.93133e-17	1.03214e-14	1304.28	1862.37	1324.53	10811.1	8241.78	26418.6	ZNFX1
ENSSSCG00000011730	16.3559	3.3607	1.04097	3.22842	0.00124475	0.0371949	2.30031	3.91459	2.39085	10.2572	8.47222	70.8001	IL12A
ENSSSCG00000010893	143.801	3.36076	0.625894	5.36954	7.89397e-08	6.06554e-06	13.8019	30.3381	32.2765	125.651	118.611	542.127
ENSSSCG00000025856	93.4226	3.36976	0.431454	7.81024	5.70795e-15	8.88712e-13	14.952	17.6157	16.736	135.908	114.375	260.949	TMEM106A
ENSSSCG00000003832	922.311	3.4302	0.96597	3.55104	0.000383712	0.0139278	139.169	213.345	117.152	562.437	501.556	4000.21	TACSTD2
ENSSSCG00000001394	68.9352	3.44817	0.565366	6.09901	1.06726e-09	1.03515e-07	9.20125	15.6584	9.56341	88.8958	67.7778	222.515
ENSSSCG00000017705	1950.67	3.44837	1.53275	2.2498	0.0244617	0.334714	105.814	869.04	7.17256	2138.63	1636.83	6946.5	CCL5
ENSSSCG00000010454	4100.2	3.49357	0.312265	11.1879	4.67591e-29	1.38325e-26	630.286	813.257	561.85	6061.16	5130.78	11403.9	IFIT5
ENSSSCG00000026454	860.286	3.49438	0.924855	3.7783	0.000157904	0.00635192	94.3128	271.086	54.9896	834.253	704.889	3202.19	PMAIP1
ENSSSCG00000001912	1218.19	3.55141	0.301587	11.7757	5.20571e-32	1.71109e-29	154.121	266.192	153.015	2058.28	1671.57	3005.97	PML
ENSSSCG00000027372	3651.9	3.56533	0.401753	8.87442	7.02985e-19	1.34168e-16	479.615	777.047	449.48	4734.56	3998.04	11472.7	SAMD9
ENSSSCG00000039751	596.262	3.59455	0.400443	8.97643	2.79696e-19	5.42565e-17	93.1627	81.2278	99.2204	841.946	593.903	1868.11	NLRC5
ENSSSCG00000004369	159.082	3.62096	1.08508	3.33704	0.000846769	0.0268628	19.5527	45.9965	5.97713	147.02	90.6528	645.293	PRDM1
ENSSSCG00000024867	168.798	3.64087	0.485756	7.49526	6.61665e-14	9.91074e-12	16.1022	31.3168	27.4948	221.385	175.375	541.115	ISG20
ENSSSCG00000012853	1292.43	3.65357	0.335994	10.8739	1.53518e-27	4.22461e-25	173.674	250.534	145.842	1948.87	1635.99	3599.68	IRF7
ENSSSCG00000033453	1719.04	3.71767	0.346503	10.7291	7.43109e-27	1.99846e-24	179.424	324.911	223.545	2453.18	2235.82	4897.35	BST2
ENSSSCG00000013664	166.73	3.74626	0.436573	8.58105	9.40114e-18	1.71144e-15	28.7539	14.6797	26.2994	236.771	203.333	490.544	C19orf66
ENSSSCG00000015897	1175.39	3.74823	0.395399	9.47962	2.55221e-21	5.69818e-19	131.118	264.235	92.0478	1883.91	1601.25	3079.81	IFIH1
ENSSSCG00000001463	125.869	3.76579	0.580309	6.48928	8.62485e-11	9.27799e-09	9.20125	25.4449	16.736	138.472	125.389	439.972	PSMB9
ENSSSCG00000003763	2228.15	3.76661	0.229472	16.4143	1.51113e-60	1.27723e-57	205.878	392.438	315.593	4161.86	4136.14	4156.98	IFI44
ENSSSCG00000023178	805.755	3.77608	0.822693	4.5899	4.43461e-06	0.000263692	65.5589	199.644	63.3576	878.701	708.278	2918.99	BATF2
ENSSSCG00000000623	21.8177	3.79482	0.751168	5.0519	4.37446e-07	2.97488e-05	4.60062	2.93595	1.19543	36.755	23.7222	61.6972	BCL2L14
ENSSSCG00000014672	404.097	3.80063	0.28244	13.4564	2.82279e-41	1.19293e-38	42.5558	44.0392	76.5073	897.506	764.194	599.778
ENSSSCG00000004172	22.0205	3.82209	0.874841	4.3689	1.24874e-05	0.000659659	2.30031	3.91459	2.39085	27.3526	15.25	80.9144	SLC2A12
ENSSSCG00000040814	58.1851	3.82404	1.59094	2.40363	0.0162331	0.26028	2.30031	20.5516	0	64.9623	34.7361	226.56	IL28B
ENSSSCG00000005211	75.5634	3.8344	0.792296	4.8396	1.30102e-06	8.35027e-05	11.5016	9.78648	8.36799	53.8504	38.125	331.749	CD274
ENSSSCG00000000668	31.5272	3.90326	1.01148	3.85897	0.000113865	0.00482927	3.45047	5.87189	2.39085	14.531	15.25	147.669	APOBEC1
ENSSSCG00000014997	854.216	3.94456	0.739919	5.33108	9.76327e-08	7.31195e-06	94.3128	137.989	80.0936	862.461	679.472	3270.97
ENSSSCG00000038912	3413.76	3.95669	0.14734	26.8541	7.55318e-159	8.93768e-155	394.504	485.41	357.433	6618.47	6397.38	6229.4	IFITM3
ENSSSCG00000031924	151.488	3.98257	0.549265	7.25073	4.14545e-13	5.77095e-11	20.7028	23.4876	9.56341	218.821	129.625	506.727	NKX3-1
ENSSSCG00000009240	145.308	4.04971	0.479149	8.45188	2.86661e-17	5.06278e-15	17.2523	15.6584	16.736	203.435	152.5	466.269	PLAC8
ENSSSCG00000027660	2194.96	4.07789	0.185511	21.982	4.2855e-107	2.53552e-103	212.779	292.616	229.522	4136.22	3570.19	4728.44	IFI44L
ENSSSCG00000036383	3474.34	4.08061	0.217103	18.7957	8.18753e-79	1.38404e-75	359.999	463.879	338.306	6128.68	5328.18	8226.97	LGALS3BP
ENSSSCG00000027855	117.83	4.11905	0.704806	5.84424	5.08888e-09	4.63206e-07	13.8019	19.573	4.78171	122.232	81.3333	465.258	SOCS1
ENSSSCG00000037572	1246.58	4.14479	0.278917	14.8603	5.96883e-50	4.15466e-47	112.715	162.456	124.324	1964.26	1821.53	3294.23	EPSTI1
ENSSSCG00000002001	84.354	4.15488	0.443091	9.37704	6.7852e-21	1.43374e-18	8.05109	15.6584	2.39085	172.663	141.486	165.875	REC8
ENSSSCG00000011391	45.5144	4.28415	0.608642	7.03887	1.93804e-12	2.43966e-10	5.75078	2.93595	4.78171	78.6386	52.5278	128.452	CDHR4
ENSSSCG00000014670	4023.77	4.35415	0.250531	17.3797	1.17502e-67	1.264e-64	338.146	459.965	326.351	7054.4	5795.85	10167.9	TRIM22
ENSSSCG00000011239	1199.97	4.36734	0.277976	15.7112	1.26766e-55	9.37513e-53	89.7122	111.566	131.497	2080.5	1657.17	3129.37	TRANK1
ENSSSCG00000039847	67.0577	4.56414	0.634554	7.19268	6.35326e-13	8.54297e-11	2.30031	7.82919	5.97713	98.2983	69.4722	218.469	C1S
ENSSSCG00000020906	1495.06	4.61476	0.388822	11.8686	1.72385e-32	5.82808e-30	103.514	155.605	92.0478	2199.32	1699.53	4720.35	TNFSF10
ENSSSCG00000017754	6977.93	4.65879	0.292608	15.9216	4.48609e-57	3.53893e-54	488.816	657.652	447.09	11327.4	9489.74	19456.9
ENSSSCG00000027860	411.53	4.71329	0.318129	14.8156	1.16062e-49	7.22823e-47	24.1533	36.21	29.8857	751.341	562.556	1065.04	ERAP2
ENSSSCG00000010504	16.091	4.80418	1.2265	3.91697	8.96686e-05	0.00388662	0	0.978648	2.39085	17.9501	8.47222	66.7544	BLNK
ENSSSCG00000011874	2791.16	4.82471	0.34721	13.8957	6.72902e-44	3.46193e-41	170.223	268.15	131.497	4467.02	3748.11	7961.98	PARP14
ENSSSCG00000035185	584.693	4.90745	1.77859	2.75917	0.00579482	0.126982	16.1022	96.8862	0	551.325	465.972	2377.87
ENSSSCG00000014952	28.4242	4.93728	1.17293	4.20934	2.56115e-05	0.00124717	1.15016	2.93595	1.19543	11.9667	12.7083	140.589	IZUMO1R
ENSSSCG00000031114	13.8114	5.18332	1.19465	4.33879	1.43271e-05	0.000743564	1.15016	0	1.19543	31.6264	34.7361	14.16	SLFN14
ENSSSCG00000035420	545.647	5.19595	1.21121	4.28988	1.78767e-05	0.000907873	14.952	64.5908	7.17256	435.077	292.292	2459.8	HES4
ENSSSCG00000017886	1386.87	5.21987	0.246009	21.2182	6.47921e-100	2.55562e-96	51.757	92.9716	71.7256	2581.4	2275.64	3247.7	FBXO39
ENSSSCG00000009921	527.055	5.22254	0.462772	11.2853	1.55063e-29	4.70478e-27	28.7539	27.4022	26.2994	752.195	499.014	1828.67	OASL
ENSSSCG00000036439	93.0825	5.27464	1.51603	3.47924	0.000502834	0.0175001	1.15016	12.7224	0	88.8958	80.4861	375.241	IL29
ENSSSCG00000009881	13934.6	5.30343	0.396462	13.3769	8.25219e-41	3.36718e-38	518.72	1059.88	485.343	21736.7	17263	42543.8	OAS2
ENSSSCG00000030408	6912.01	5.308	0.749742	7.07977	1.44398e-12	1.85724e-10	264.536	487.367	268.971	8055.33	6200.82	26195	DDX58
ENSSSCG00000014565	1358.88	5.34208	0.25363	21.0624	1.75849e-98	5.20206e-95	59.8081	86.1211	49.0125	2520.71	2196	3241.63
ENSSSCG00000033613	2149.77	5.62898	0.302047	18.6361	1.63801e-77	2.42282e-74	81.6611	109.609	63.3576	4255.03	2811.93	5577.03	FOXS1
ENSSSCG00000023379	2195.82	5.65421	0.304071	18.595	3.52399e-77	4.63326e-74	74.7602	124.288	56.185	3884.92	3529.53	5505.22	UBE2L6
ENSSSCG00000001252	64.6904	5.68474	0.915914	6.20663	5.41338e-10	5.47492e-08	0	5.87189	1.19543	72.6552	52.5278	255.892
ENSSSCG00000017416	853.799	5.87617	0.397418	14.7859	1.80736e-49	1.06932e-46	16.1022	52.847	15.5405	1598.42	1508.06	1931.83	DHX58
ENSSSCG00000030548	2333.55	5.97176	0.853502	6.99677	2.61935e-12	3.22862e-10	39.1053	158.541	21.5177	3936.2	3273.67	6572.27	HERC5
ENSSSCG00000040575	5977.55	5.97652	1.17241	5.09765	3.43898e-07	2.37973e-05	79.3608	451.157	29.8857	7310.83	6973.49	21020.6	ISG15
ENSSSCG00000013853	120.458	6.01489	0.628372	9.57218	1.04674e-21	2.40166e-19	2.30031	3.91459	4.78171	194.887	135.556	381.309	HSH2D
ENSSSCG00000001561	367.71	6.23775	0.534469	11.6709	1.79425e-31	5.73819e-29	3.45047	17.6157	7.17256	599.192	422.764	1156.06	ETV7
ENSSSCG00000001636	29.9945	6.3542	1.15622	5.49566	3.89254e-08	3.15482e-06	0	1.9573	0	45.3027	40.6667	92.0402
ENSSSCG00000034570	1052.23	6.36369	0.456411	13.9429	3.47502e-44	1.86909e-41	9.20125	49.9111	15.5405	2108.71	1735.96	2394.06	IFI6
ENSSSCG00000012077	12202.7	6.37105	0.939629	6.78038	1.19857e-11	1.39046e-09	143.77	617.527	112.37	16924.4	15347.4	40070.8	MX1
ENSSSCG00000007508	988.429	6.43033	0.358587	17.9324	6.58693e-72	7.79431e-69	16.1022	34.2527	16.736	1653.98	1492.81	2716.7	ZBP1
ENSSSCG00000021712	2692.49	6.47722	0.311169	20.8158	3.1153e-96	7.37268e-93	41.4056	83.1851	53.7942	4677.29	4072.6	7226.67	HERC6
ENSSSCG00000000774	373.249	6.60848	0.481273	13.7312	6.59926e-43	3.25371e-40	9.20125	11.7438	1.19543	639.366	521.042	1056.94	USP18
ENSSSCG00000030801	113.773	6.69038	0.841254	7.95286	1.82251e-15	2.99524e-13	2.30031	2.93595	1.19543	141.891	87.2639	447.052
ENSSSCG00000039300	21.6742	6.76143	1.4467	4.6737	2.95819e-06	0.000180435	0	0.978648	0	27.3526	12.7083	89.0059	IL27
ENSSSCG00000008648	11984.8	7.18477	1.22806	5.85051	4.90068e-09	4.49533e-07	50.6069	382.652	57.3805	9493.9	6756.6	55167.5	RSAD2
ENSSSCG00000010452	8747.23	7.18492	1.25006	5.74768	9.04756e-09	8.04961e-07	34.5047	293.595	29.8857	7563.84	5980.54	38581	IFIT1
ENSSSCG00000034802	1203.35	7.25571	0.931079	7.7928	6.55425e-15	1.00723e-12	5.75078	37.1886	3.58628	2607.04	2077.39	2489.13
ENSSSCG00000031524	55.7655	7.27374	1.28079	5.67912	1.35391e-08	1.178e-06	0	1.9573	0	47.0122	44.9028	240.72
ENSSSCG00000032436	313.141	7.27797	0.538525	13.5146	1.28192e-41	5.61813e-39	2.30031	5.87189	3.58628	565.856	430.389	870.842
ENSSSCG00000035732	32.8153	7.36233	1.31726	5.58913	2.28205e-08	1.92882e-06	0	0	1.19543	45.3027	38.125	112.269
ENSSSCG00000009720	2035.2	7.79118	0.824566	9.44882	3.42672e-21	7.50896e-19	5.75078	39.1459	9.56341	3348.12	2864.46	5944.18	DDX60
ENSSSCG00000000647	84.1986	7.86018	1.18995	6.60549	3.96196e-11	4.46494e-09	0	1.9573	0	107.701	77.9444	317.589	OLR1
ENSSSCG00000012076	9564.23	7.93693	0.808285	9.81947	9.28286e-23	2.24172e-20	44.8561	133.096	54.9896	12281.3	9439.75	35431.4	MX2
ENSSSCG00000032474	643.548	8.31959	1.82313	4.56335	5.03448e-06	0.000293463	1.15016	10.7651	0	303.442	167.75	3378.18	CXCL10
ENSSSCG00000035297	300.566	8.6689	0.76398	11.347	7.67335e-30	2.38944e-27	2.30031	0	2.39085	515.425	512.569	770.71	ISG12(A)
ENSSSCG00000006919	413.768	9.65056	1.66584	5.7932	6.90582e-09	6.19065e-07	0	2.93595	0	323.957	232.986	1922.73

## Sheet: File 3B_DEG2_diff_gene_0.05&1
Supplementary Data file 3b. Differential gene expression analysis between un-infection TMEM41B KO cells (mock) and TGEV-infected TMEM41B KO cells by using RNA-seq.
Row.names	baseMean	log2FoldChange	lfcSE	stat	pvalue	padj	TMEM41B KO-MOCK-1	TMEM41B KO-MOCK-2	TMEM41B KO-MOCK-3	TMEM41B KO-TGEV-1	TMEM41B KO-TGEV-2	TMEM41B KO-TGEV-3	gene_ID
ENSSSCG00000007858	86.1791	-5.18666	0.678604	-7.64314	2.11986e-14	8.15352e-13	184.882	156.93	161.369	1.95831	1.48888	10.4467
ENSSSCG00000016270	101.906	-3.82769	0.684824	-5.5893	2.27984e-08	3.00787e-07	177.27	204.88	189.088	4.89578	7.4444	27.858	C2orf72
ENSSSCG00000023834	64.1727	-3.57491	0.338801	-10.5517	4.99068e-26	6.26914e-24	122.892	117.697	114.839	5.87493	8.93328	14.7996	RSPH4A
ENSSSCG00000010455	31.607	-3.18146	0.436398	-7.29027	3.09328e-13	1.00621e-11	57.6398	56.669	56.4295	6.85409	5.95552	6.09394	SLC16A12
ENSSSCG00000033739	39.0404	-3.13239	0.400851	-7.81436	5.52417e-15	2.32133e-13	76.128	69.7464	64.3495	5.87493	5.95552	12.1879
ENSSSCG00000024743	26.6808	-2.99247	0.499724	-5.98825	2.12107e-09	3.49311e-08	55.4647	39.2324	47.5196	1.95831	3.7222	12.1879	PRR15L
ENSSSCG00000031367	76.8581	-2.83596	0.278952	-10.1665	2.79834e-24	3.0039e-22	137.03	126.415	140.579	18.6039	14.1444	24.3757
ENSSSCG00000009942	104.656	-2.80462	0.264256	-10.6133	2.58549e-26	3.39216e-24	191.408	191.803	166.319	16.6456	20.8443	40.9164	DAO
ENSSSCG00000037547	30.7466	-2.8045	0.426177	-6.58061	4.6851e-11	1.0784e-09	56.5523	52.3098	52.4696	5.87493	5.95552	11.3173	SLC17A3
ENSSSCG00000015795	35.3866	-2.80036	0.433629	-6.45796	1.06122e-10	2.29445e-09	77.2156	40.6854	67.3195	7.83324	4.46664	14.7996
ENSSSCG00000016328	16.618	-2.7883	0.577901	-4.82487	1.40093e-06	1.24846e-05	33.7138	21.7958	31.6797	1.95831	4.46664	6.09394	RAB17
ENSSSCG00000004040	25.2251	-2.74877	0.46315	-5.93495	2.93931e-09	4.70964e-08	36.9765	49.4037	45.5396	4.89578	6.69996	7.83506	SLC22A2
ENSSSCG00000009322	39.7662	-2.67224	0.374478	-7.13591	9.61517e-13	2.91866e-11	66.3401	79.9178	60.3895	6.85409	11.1666	13.929	SLC46A3
ENSSSCG00000006238	24.7466	-2.66851	0.485821	-5.49277	3.95667e-08	5.02369e-07	46.7644	36.3263	44.5496	10.7707	2.23332	7.83506	CYP7A1
ENSSSCG00000012394	152.748	-2.64055	0.225072	-11.732	8.73224e-32	1.45226e-29	270.798	274.627	244.528	30.3538	33.4998	62.6805	GJB1
ENSSSCG00000006693	935.054	-2.6363	0.282059	-9.34662	9.04903e-21	7.36903e-19	1656.33	1643.4	1533.5	187.019	227.054	363.025	PDZK1
ENSSSCG00000001746	114.269	-2.53119	0.274758	-9.21244	3.18801e-20	2.49298e-18	207.721	168.554	207.898	22.5206	22.3332	56.5866	PKHD1
ENSSSCG00000021271	89.6474	-2.49251	0.278585	-8.94705	3.65101e-19	2.56614e-17	162.044	162.742	131.669	22.5206	17.1221	41.787
ENSSSCG00000010753	22.6902	-2.45096	0.468472	-5.23182	1.67846e-07	1.86097e-06	40.2391	33.4202	41.5797	5.87493	8.93328	6.09394	CLRN3
ENSSSCG00000014812	53.9946	-2.43807	0.347201	-7.02206	2.18616e-12	6.23531e-11	105.492	95.9014	72.2694	9.79155	12.6555	27.858	FOLR2
ENSSSCG00000010614	19.7476	-2.40192	0.507477	-4.73306	2.21163e-06	1.88419e-05	22.8384	39.2324	37.6197	5.87493	5.95552	6.9645	CFAP58
ENSSSCG00000004621	37.0678	-2.39367	0.373521	-6.40839	1.47062e-10	3.10091e-09	64.1651	69.7464	53.4596	7.83324	14.1444	13.0584	MYO5C
ENSSSCG00000033467	79.3999	-2.36283	0.264925	-8.91885	4.71146e-19	3.27253e-17	134.855	136.587	127.709	18.6039	23.8221	34.8225
ENSSSCG00000034036	47.5059	-2.34175	0.323245	-7.24452	4.33966e-13	1.40007e-11	78.3031	85.73	74.2494	13.7082	15.6332	17.4112
ENSSSCG00000025924	221.712	-2.32253	0.578732	-4.01313	5.99189e-05	0.000345133	371.94	373.434	363.327	34.2704	50.6219	136.678	IGFBP5
ENSSSCG00000040746	1887.65	-2.31021	0.372898	-6.19527	5.81849e-10	1.08367e-08	3302.87	2987.47	3135.3	383.829	576.196	940.207	LRP2
ENSSSCG00000028896	31.0108	-2.23825	0.391466	-5.7176	1.08036e-08	1.52049e-07	48.9394	47.9507	56.4295	11.7499	9.67772	11.3173	DIO1
ENSSSCG00000016110	86.2155	-2.23159	0.264232	-8.44557	3.02576e-17	1.68529e-15	134.855	151.117	140.579	22.5206	23.8221	44.3987	KIAA2012
ENSSSCG00000037234	99.7648	-2.21545	0.594627	-3.72578	0.000194716	0.00096201	174.007	167.101	151.469	16.6456	22.3332	67.0333	CLDN2
ENSSSCG00000007507	169.392	-2.20228	0.430846	-5.11152	3.19577e-07	3.31596e-06	311.037	255.737	268.288	33.2913	51.3663	96.6324	PCK1
ENSSSCG00000000517	57.1916	-2.18543	0.293995	-7.43354	1.05726e-13	3.71551e-12	94.6163	87.1831	98.9992	25.458	18.611	18.2818	CAPS2
ENSSSCG00000004413	31.7109	-2.18103	0.40801	-5.34552	9.01559e-08	1.06138e-06	53.2896	58.122	44.5496	7.83324	8.18884	18.2818	PPIL6
ENSSSCG00000024357	99.9291	-2.14482	0.239126	-8.9694	2.9813e-19	2.12162e-17	175.094	161.289	152.459	31.333	29.7776	49.6221	DNAI2
ENSSSCG00000017068	49.1513	-2.14102	0.350448	-6.10937	1.00025e-09	1.77076e-08	89.1786	75.5586	76.2294	6.85409	20.0999	26.9874	FAXDC2
ENSSSCG00000011456	153.141	-2.11731	0.22204	-9.53571	1.48857e-21	1.32158e-19	249.047	270.267	227.698	42.1037	46.1553	83.574	CHDH
ENSSSCG00000005529	149.058	-2.10704	0.238863	-8.82111	1.13329e-18	7.56036e-17	203.371	254.284	268.288	39.1662	43.9219	85.3151	MORN5
ENSSSCG00000016746	22.5639	-2.10587	0.499657	-4.21463	2.50191e-05	0.000161699	29.3637	43.5915	37.6197	1.95831	14.1444	8.70562	NPC1L1
ENSSSCG00000010639	497.904	-2.0775	0.357139	-5.81705	5.9894e-09	8.87363e-08	813.482	832.598	769.224	130.228	151.121	290.768	HABP2
ENSSSCG00000012138	113.448	-2.06553	0.495567	-4.16802	3.07261e-05	0.000193555	150.081	219.411	180.179	21.5414	37.222	72.2567	ACE2
ENSSSCG00000036438	406.056	-2.06269	0.147007	-14.0312	1.00465e-44	2.89339e-42	697.115	652.42	616.765	129.248	146.655	194.135	GPX3
ENSSSCG00000000679	17.9222	-2.05078	0.527836	-3.88526	0.00010222	0.000551906	27.1886	29.061	30.6898	1.95831	8.18884	10.4467	LRRC23
ENSSSCG00000016825	26.0118	-2.02494	0.425497	-4.759	1.94558e-06	1.67689e-05	52.2021	36.3263	36.6297	9.79155	8.93328	12.1879	TTC23L
ENSSSCG00000007850	472.758	-1.99848	0.512803	-3.89717	9.73247e-05	0.000528099	718.866	784.648	765.264	110.645	122.833	334.296	ANKS4B
ENSSSCG00000029275	202.834	-1.98818	0.413701	-4.80583	1.54111e-06	1.36005e-05	300.162	331.296	340.557	53.8535	58.8107	132.325	PPARGC1A
ENSSSCG00000035893	170.74	-1.98715	0.240142	-8.27489	1.28574e-16	6.68809e-15	282.761	255.737	279.178	50.9161	46.1553	109.691
ENSSSCG00000006289	169.028	-1.97547	0.218538	-9.03948	1.57424e-19	1.16179e-17	280.586	281.892	246.508	46.9994	58.0663	100.115	F5
ENSSSCG00000022721	59.2048	-1.97135	0.283329	-6.9578	3.45628e-12	9.49805e-11	88.091	91.5422	102.959	27.4163	20.8443	24.3757	CDH16
ENSSSCG00000022305	28.4155	-1.96566	0.399546	-4.91973	8.66627e-07	8.17343e-06	43.5017	47.9507	44.5496	10.7707	14.1444	9.57619	WDR78
ENSSSCG00000025266	40.1516	-1.95928	0.374813	-5.22734	1.71963e-07	1.89947e-06	53.2896	58.122	80.1893	9.79155	13.3999	26.1169	VWA3A
ENSSSCG00000016652	168.526	-1.94406	0.249344	-7.7967	6.35474e-15	2.66088e-13	246.872	286.251	269.278	50.9161	44.6664	113.173	LRRN3
ENSSSCG00000032814	251.095	-1.93949	0.170313	-11.3878	4.81091e-30	7.47463e-28	394.778	366.169	434.606	78.3324	106.455	126.232	DNAH7
ENSSSCG00000038811	178.115	-1.93586	0.226059	-8.56351	1.09487e-17	6.69855e-16	287.111	306.594	253.438	58.7493	51.3663	111.432	MOB3B
ENSSSCG00000005997	116.797	-1.92721	0.230731	-8.35264	6.67543e-17	3.55061e-15	185.97	175.819	193.048	36.2287	40.9442	68.7744	COL14A1
ENSSSCG00000026991	29.9461	-1.92714	0.38774	-4.97018	6.68896e-07	6.50067e-06	48.9394	47.9507	45.5396	9.79155	12.6555	14.7996	LURAP1
ENSSSCG00000015412	24.889	-1.92621	0.428424	-4.49604	6.92301e-06	5.22437e-05	38.064	46.4976	33.6597	12.729	9.67772	8.70562	CCDC146
ENSSSCG00000011511	304.464	-1.91198	0.443436	-4.31175	1.61968e-05	0.000110999	494.832	491.131	457.376	77.3533	94.5438	211.547	FRMD4B
ENSSSCG00000016245	260.771	-1.90731	0.152966	-12.4688	1.10412e-35	2.24784e-33	435.017	398.136	402.927	93.0197	115.388	120.138
ENSSSCG00000002041	260.189	-1.89928	0.179079	-10.6058	2.80039e-26	3.63374e-24	420.879	427.197	384.117	77.3533	107.944	143.643	SLC7A7
ENSSSCG00000035706	69.6883	-1.8758	0.26018	-7.20961	5.61104e-13	1.7668e-11	106.579	113.338	108.899	25.458	29.0331	34.8225
ENSSSCG00000036854	17.1345	-1.87485	0.516095	-3.63276	0.000280408	0.00132389	27.1886	29.061	24.7498	3.91662	7.4444	10.4467
ENSSSCG00000011855	25.4633	-1.86418	0.425336	-4.38283	1.1715e-05	8.27338e-05	45.6768	37.7793	36.6297	6.85409	11.911	13.929	IQCG
ENSSSCG00000004705	526.47	-1.84823	0.160288	-11.5307	9.23599e-31	1.47376e-28	879.823	847.129	746.454	166.456	220.354	298.603	MAP1A
ENSSSCG00000031141	46.7392	-1.84673	0.337479	-5.47213	4.44661e-08	5.55614e-07	56.5523	78.4648	85.1393	13.7082	28.2887	18.2818	ABCA13
ENSSSCG00000012030	486.557	-1.82771	0.59547	-3.06936	0.00214519	0.00755453	766.718	730.885	780.114	101.832	138.466	401.329	CLDN8
ENSSSCG00000032282	58.343	-1.82256	0.293011	-6.22011	4.96792e-10	9.35585e-09	102.229	75.5586	95.0392	19.5831	24.5665	33.0814	ACP5
ENSSSCG00000016609	38.871	-1.81726	0.357627	-5.08145	3.74568e-07	3.83883e-06	47.8519	82.8239	51.4796	15.6665	17.1221	18.2818	SLC13A1
ENSSSCG00000039334	37.6832	-1.81536	0.359767	-5.04593	4.51324e-07	4.54713e-06	53.2896	58.122	64.3495	15.6665	11.1666	23.5052
ENSSSCG00000007485	232.607	-1.81296	0.193451	-9.37168	7.13894e-21	5.89487e-19	386.078	344.373	356.397	71.4783	94.5438	142.772	BCAS1
ENSSSCG00000015345	427.872	-1.8016	0.156632	-11.5022	1.28637e-30	2.02526e-28	700.378	633.53	661.315	148.832	174.199	248.981	GLCCI1
ENSSSCG00000023393	53.5868	-1.77268	0.294204	-6.02534	1.68755e-09	2.83854e-08	82.6533	75.5586	90.0893	29.3747	23.8221	20.0229	ZBBX
ENSSSCG00000017994	146.014	-1.76863	0.212581	-8.3198	8.81134e-17	4.62419e-15	206.633	238.3	233.638	42.1037	74.444	80.9623	CFAP52
ENSSSCG00000031963	119.914	-1.76119	0.206531	-8.52749	1.49559e-17	8.87435e-16	180.532	177.272	197.998	45.0411	55.0885	63.5511	SAXO2
ENSSSCG00000033462	68.9677	-1.75346	0.318467	-5.50595	3.67175e-08	4.70239e-07	104.404	90.0892	124.739	15.6665	27.5443	51.3632
ENSSSCG00000006950	743.61	-1.74642	0.157086	-11.1176	1.02964e-28	1.51975e-26	1159.32	1083.98	1193.93	263.393	297.031	464.01	WDR63
ENSSSCG00000002623	1303.16	-1.74634	0.329984	-5.29219	1.20861e-07	1.37756e-06	1955.4	2051.71	2016.61	413.203	501.008	881.009	GSTA2
ENSSSCG00000038684	59.1785	-1.7399	0.296304	-5.87201	4.3054e-09	6.60236e-08	97.8789	84.277	91.0793	19.5831	23.0776	39.1753
ENSSSCG00000012326	44.659	-1.72008	0.349486	-4.92175	8.57735e-07	8.09603e-06	89.1786	74.1056	42.5697	17.6248	20.0999	24.3757	RIBC1
ENSSSCG00000014224	324.041	-1.71551	0.155374	-11.0412	2.41885e-28	3.48314e-26	540.509	510.021	440.546	127.29	142.188	183.689	SEMA6A
ENSSSCG00000012038	17.2799	-1.70376	0.509775	-3.34218	0.000831239	0.00337063	27.1886	26.1549	25.7398	8.8124	4.46664	11.3173	C21orf62
ENSSSCG00000015342	57.2584	-1.70325	0.32278	-5.2768	1.31456e-07	1.48682e-06	102.229	74.1056	86.1293	20.5623	17.8666	42.6576	COL28A1
ENSSSCG00000004415	71.7613	-1.69799	0.255718	-6.6401	3.13478e-11	7.40309e-10	109.842	100.261	118.799	30.3538	31.2665	40.0459
ENSSSCG00000009802	48.3452	-1.68382	0.308977	-5.44967	5.04638e-08	6.2265e-07	73.9529	79.9178	67.3195	21.5414	18.611	28.7286	WDR66
ENSSSCG00000032444	264.976	-1.67597	0.159186	-10.5283	6.39619e-26	7.95013e-24	454.593	383.605	373.227	105.749	127.299	145.384	PLXDC2
ENSSSCG00000017884	212.909	-1.67355	0.205202	-8.15562	3.47385e-16	1.7455e-14	350.189	324.03	298.978	67.5617	93.055	143.643	TEKT1
ENSSSCG00000017542	22.7239	-1.6704	0.464569	-3.59559	0.000323655	0.00150818	30.4512	47.9507	25.7398	6.85409	9.67772	15.6701	TTLL6
ENSSSCG00000011587	221.902	-1.67003	0.176286	-9.47342	2.7084e-21	2.31745e-19	349.101	374.887	290.068	87.1448	100.499	129.714	EFCAB12
ENSSSCG00000011906	338.112	-1.65605	0.137871	-12.0116	3.08681e-33	5.60755e-31	543.772	494.037	501.926	151.769	152.61	184.559	IGSF11
ENSSSCG00000033394	63.335	-1.65321	0.286132	-5.77778	7.56914e-09	1.09396e-07	94.6163	103.167	91.0793	19.5831	29.7776	41.787	VWA3B
ENSSSCG00000037822	18.8243	-1.65074	0.493702	-3.3436	0.000826998	0.00335804	18.4882	37.7793	29.6998	6.85409	9.67772	10.4467	FBXL13
ENSSSCG00000010664	194.203	-1.64046	0.188465	-8.70432	3.19498e-18	2.03926e-16	291.462	309.5	282.148	68.5409	90.8216	122.749	ENO4
ENSSSCG00000010456	664.463	-1.63749	0.38554	-4.24725	2.16407e-05	0.000142597	990.752	1024.4	1001.87	232.06	229.287	508.408	PANK1
ENSSSCG00000024325	32.9916	-1.63207	0.388794	-4.19779	2.69535e-05	0.00017269	48.9394	66.8403	34.6497	11.7499	20.0999	15.6701	SGK2
ENSSSCG00000025655	129.523	-1.63045	0.207127	-7.87176	3.49694e-15	1.52369e-13	202.283	190.35	195.028	48.9578	59.5552	80.9623
ENSSSCG00000003439	97.5199	-1.61953	0.253115	-6.39839	1.57023e-10	3.28746e-09	176.182	149.664	115.829	37.2079	40.9442	65.2922	DHRS3
ENSSSCG00000021579	63.7907	-1.61612	0.265829	-6.07955	1.20521e-09	2.09589e-08	95.7038	106.073	87.1193	29.3747	30.522	33.9519
ENSSSCG00000000260	42.6088	-1.61553	0.334452	-4.83039	1.36266e-06	1.21896e-05	61.99	69.7464	61.3795	13.7082	20.0999	28.7286	SOAT2
ENSSSCG00000010047	80.5138	-1.61423	0.256907	-6.28334	3.31369e-10	6.52133e-09	125.067	120.603	118.799	27.4163	37.222	53.9749	RSPH14
ENSSSCG00000018065	1077.31	-1.6088	0.115341	-13.9482	3.22639e-44	8.85982e-42	1672.64	1675.37	1517.66	621.764	459.319	517.114	ND1
ENSSSCG00000039161	138.95	-1.60029	0.507678	-3.15218	0.00162055	0.00595934	206.633	241.206	179.189	41.1245	45.4108	120.138	MEIS1
ENSSSCG00000039034	75.8444	-1.59329	0.282613	-5.63772	1.72313e-08	2.32799e-07	114.192	117.697	109.889	27.4163	27.5443	58.3277	DNALI1
ENSSSCG00000032775	24.4074	-1.57333	0.435568	-3.61213	0.000303697	0.0014236	34.8014	40.6854	34.6497	5.87493	15.6332	14.7996
ENSSSCG00000010298	46.717	-1.56871	0.313038	-5.01126	5.40755e-07	5.34777e-06	78.3031	71.1995	60.3895	18.6039	23.0776	28.7286	CFAP70
ENSSSCG00000011640	33.8205	-1.56729	0.373541	-4.19577	2.71951e-05	0.000173955	48.9394	36.3263	66.3295	14.6873	20.0999	16.5407	TF
ENSSSCG00000015632	44.577	-1.5531	0.33707	-4.60767	4.07213e-06	3.26434e-05	69.6028	59.5751	70.2894	14.6873	19.3554	33.9519
ENSSSCG00000029248	24.1845	-1.55012	0.430801	-3.59822	0.000320402	0.00149361	31.5388	34.8732	41.5797	10.7707	8.93328	17.4112
ENSSSCG00000004388	27.3052	-1.54199	0.405144	-3.80603	0.000141213	0.000727186	43.5017	37.7793	40.5897	10.7707	11.1666	20.0229
ENSSSCG00000007674	17.9419	-1.53813	0.515336	-2.9847	0.00283855	0.00956798	31.5388	18.8897	29.6998	3.91662	9.67772	13.929	ZAN
ENSSSCG00000037535	37.4123	-1.53447	0.354238	-4.33175	1.47927e-05	0.000101909	51.1145	72.6525	43.5596	16.6456	17.8666	22.6346	SLC34A1
ENSSSCG00000014832	348.316	-1.53229	0.15209	-10.0748	7.13727e-24	7.26524e-22	542.684	507.115	503.906	140.998	174.943	220.252	DNAJB13
ENSSSCG00000026175	51.512	-1.53124	0.294818	-5.19385	2.05987e-07	2.23968e-06	80.4782	63.9342	85.1393	23.4997	29.0331	26.9874	FAM81B
ENSSSCG00000024621	19.4642	-1.53058	0.464308	-3.29649	0.000979019	0.00387668	26.101	31.9671	28.7098	11.7499	10.4222	7.83506	KAT2B
ENSSSCG00000014851	40.4401	-1.52948	0.341024	-4.48497	7.29258e-06	5.47083e-05	64.1651	66.8403	49.4996	15.6665	18.611	27.858	SLCO2B1
ENSSSCG00000015375	908.23	-1.52816	0.302832	-5.04621	4.50654e-07	4.54426e-06	1309.4	1346.98	1389.95	367.183	360.309	675.556	ITGB8
ENSSSCG00000038153	21.4379	-1.51895	0.453523	-3.34922	0.000810387	0.00329967	33.7138	39.2324	22.7698	8.8124	11.911	12.1879	PACRG
ENSSSCG00000024058	21.605	-1.51624	0.45731	-3.31557	0.000914562	0.00365577	41.3266	26.1549	28.7098	6.85409	12.6555	13.929	SLC5A2
ENSSSCG00000023732	97.3329	-1.51517	0.234141	-6.47117	9.72468e-11	2.11472e-09	146.818	161.289	124.739	45.0411	41.6886	64.4216	KLHDC7A
ENSSSCG00000027417	68.1704	-1.51387	0.255666	-5.92127	3.19474e-09	5.04324e-08	108.754	103.167	91.0793	37.2079	35.7331	33.0814	LDLRAD4
ENSSSCG00000018069	1543.37	-1.51077	0.105412	-14.332	1.38044e-46	4.40546e-44	2357.79	2460.02	2036.41	852.844	719.129	833.999	ND2
ENSSSCG00000040224	164.661	-1.49819	0.214779	-6.97549	3.04803e-12	8.50853e-11	254.485	271.721	204.928	54.8327	92.3105	109.691	RSPH1
ENSSSCG00000034087	18.1349	-1.49778	0.499959	-2.9958	0.0027373	0.0093023	21.7509	24.7019	33.6597	8.8124	5.95552	13.929	TNFSF15
ENSSSCG00000000530	18.3798	-1.49	0.539614	-2.76123	0.00575846	0.0174036	35.8889	24.7019	20.7898	3.91662	6.69996	18.2818	FGD4
ENSSSCG00000039272	36.3776	-1.48012	0.344664	-4.2944	1.75167e-05	0.000118532	51.1145	52.3098	57.4195	14.6873	20.0999	22.6346	IP6K3
ENSSSCG00000016981	713.153	-1.47911	0.121664	-12.1573	5.24583e-34	9.83218e-32	1036.43	1072.35	1040.48	341.725	338.72	449.21	CPEB4
ENSSSCG00000024802	16.4471	-1.47431	0.517438	-2.84926	0.00438212	0.0137727	18.4882	26.1549	27.7198	9.79155	5.21108	11.3173	MACC1
ENSSSCG00000004736	44.1536	-1.47362	0.327467	-4.50006	6.79336e-06	5.13876e-05	75.0405	65.3873	54.4496	18.6039	20.0999	31.3402	SPTBN5
ENSSSCG00000004439	57.4921	-1.47064	0.284875	-5.16239	2.43814e-07	2.61723e-06	79.3907	91.5422	83.1593	21.5414	32.7553	36.5636	TSPYL4
ENSSSCG00000000130	83.657	-1.46878	0.235477	-6.23746	4.44728e-10	8.45628e-09	130.505	123.509	114.839	39.1662	41.6886	52.2337	CYTH4
ENSSSCG00000035577	81.9627	-1.4662	0.235712	-6.22027	4.9629e-10	9.35585e-09	117.455	132.228	111.869	39.1662	43.1775	47.8809
ENSSSCG00000021208	3829.16	-1.46525	0.124116	-11.8055	3.6556e-32	6.25585e-30	5623.69	5571	5670.67	1879	1666.8	2563.81	SELENOP
ENSSSCG00000009229	50.1923	-1.46483	0.300637	-4.87241	1.10247e-06	1.01071e-05	61.99	82.8239	76.2294	26.4372	22.3332	31.3402	ARHGAP24
ENSSSCG00000022975	46.4474	-1.4583	0.325892	-4.47481	7.64809e-06	5.70851e-05	66.3401	69.7464	68.3094	17.6248	20.0999	36.5636	AMT
ENSSSCG00000011911	23.9972	-1.45535	0.415568	-3.50208	0.000461648	0.00203401	39.1516	30.5141	35.6397	13.7082	11.911	13.0584	DRD3
ENSSSCG00000012558	195.378	-1.44985	0.169992	-8.52891	1.47729e-17	8.81002e-16	301.249	280.439	276.208	95.9572	93.055	125.361	PIH1D3
ENSSSCG00000008850	17.1747	-1.44441	0.499527	-2.89155	0.00383346	0.0122671	31.5388	23.2488	20.7898	6.85409	11.911	8.70562
ENSSSCG00000035928	55.4428	-1.44389	0.307324	-4.69826	2.62388e-06	2.18805e-05	87.0035	90.0892	66.3295	23.4997	23.0776	42.6576	CLDN3
ENSSSCG00000023714	22.8929	-1.44338	0.440965	-3.27323	0.00106325	0.00416411	35.8889	21.7958	42.5697	10.7707	14.1444	12.1879	SLC31A2
ENSSSCG00000035934	80.9015	-1.4402	0.243549	-5.9134	3.35111e-09	5.27599e-08	113.105	106.073	134.639	47.9786	35.7331	47.8809	TXNDC16
ENSSSCG00000001849	324.598	-1.43797	0.393158	-3.6575	0.000254691	0.00122004	473.081	479.507	470.246	95.9572	166.754	262.039	ANPEP
ENSSSCG00000034068	64.7474	-1.43596	0.29198	-4.91803	8.74208e-07	8.23178e-06	104.404	91.5422	88.1093	20.5623	34.2442	49.6221
ENSSSCG00000023187	1440.35	-1.42875	0.375949	-3.80039	0.000144469	0.000740402	2154.42	2165.05	1981.96	560.077	568.752	1211.82
ENSSSCG00000000179	218.241	-1.42533	0.169131	-8.42734	3.53597e-17	1.95106e-15	326.263	313.859	313.827	104.77	102.733	147.996	CCDC65
ENSSSCG00000009875	50.5497	-1.42092	0.306827	-4.63103	3.63849e-06	2.94269e-05	84.8284	77.0117	59.3995	20.5623	27.5443	33.9519	CFAP73
ENSSSCG00000010497	36.1831	-1.4178	0.352358	-4.02374	5.72819e-05	0.000332212	38.064	59.5751	60.3895	20.5623	19.3554	19.1524	ENTPD1
ENSSSCG00000021443	4868.62	-1.41642	0.246778	-5.73965	9.48721e-09	1.34807e-07	7214.76	6804.64	7230.9	2208.97	2195.35	3557.12	SGK1
ENSSSCG00000011514	708.718	-1.41634	0.167733	-8.44401	3.06624e-17	1.69982e-15	1092.98	1024.4	976.132	295.705	321.598	541.49	MITF
ENSSSCG00000002675	26.2491	-1.41034	0.462309	-3.05064	0.00228353	0.00795864	54.3772	17.4366	42.5697	7.83324	17.8666	17.4112	DNAAF1
ENSSSCG00000010745	32.3462	-1.40321	0.369365	-3.79897	0.000145297	0.000744002	55.4647	45.0446	40.5897	12.729	19.3554	20.8935	FANK1
ENSSSCG00000003908	222.344	-1.40306	0.201419	-6.96588	3.26347e-12	9.0246e-11	345.839	294.969	327.687	79.3116	119.11	167.148	TSPAN1
ENSSSCG00000015413	50.3089	-1.40274	0.299006	-4.69134	2.71422e-06	2.25542e-05	65.2526	81.3709	72.2694	34.2704	26.0554	22.6346	FGL2
ENSSSCG00000037015	351.885	-1.39764	0.175096	-7.98212	1.43836e-15	6.68667e-14	464.381	521.645	545.486	133.165	195.043	251.593	SESN3
ENSSSCG00000033009	121.369	-1.39377	0.21618	-6.44725	1.13895e-10	2.44522e-09	167.482	207.786	153.449	50.9161	68.4885	80.0917
ENSSSCG00000017645	19.0582	-1.38976	0.485854	-2.86045	0.00423036	0.013339	25.0135	30.5141	27.7198	4.89578	14.8888	11.3173	TEX14
ENSSSCG00000025631	41.2497	-1.38707	0.322304	-4.30361	1.68039e-05	0.0001141	59.8149	58.122	61.3795	17.6248	25.311	25.2463
ENSSSCG00000024485	49.3192	-1.37763	0.300566	-4.58344	4.57377e-06	3.60769e-05	78.3031	74.1056	61.3795	24.4789	24.5665	33.0814	RUNDC3B
ENSSSCG00000018086	136.216	-1.37654	0.214325	-6.42264	1.3393e-10	2.83412e-09	212.071	180.178	197.998	53.8535	72.2107	100.985	ND4L
ENSSSCG00000014286	58.7282	-1.37532	0.279289	-4.92438	8.463e-07	7.99449e-06	87.0035	88.6361	78.2094	41.1245	26.0554	31.3402	SOWAHA
ENSSSCG00000003463	31.0482	-1.36928	0.366686	-3.73422	0.000188301	0.000936981	44.5893	49.4037	40.5897	14.6873	17.8666	19.1524	AGMAT
ENSSSCG00000000934	403.779	-1.368	0.136013	-10.0579	8.48207e-24	8.56037e-22	592.711	600.11	552.416	234.018	188.343	255.075	LRRIQ1
ENSSSCG00000036191	32.3174	-1.36299	0.37102	-3.67363	0.000239132	0.0011544	48.9394	43.5915	47.5196	11.7499	23.8221	18.2818	SLC17A2
ENSSSCG00000035388	46.9281	-1.36087	0.322657	-4.21769	2.46815e-05	0.000160043	57.6398	87.1831	58.4095	20.5623	23.8221	33.9519	C16orf46
ENSSSCG00000033574	214.597	-1.35847	0.172039	-7.8963	2.87307e-15	1.25649e-13	293.637	325.483	307.887	96.9364	113.899	149.737	CFAP54
ENSSSCG00000016290	134.423	-1.35414	0.18867	-7.17727	7.11161e-13	2.21989e-11	189.233	194.709	196.018	67.5617	73.6995	85.3151	EFHD1
ENSSSCG00000018092	1102.48	-1.34312	0.11382	-11.8003	3.88854e-32	6.55942e-30	1647.63	1766.91	1331.54	646.242	614.907	607.653	ND6
ENSSSCG00000039322	28.0905	-1.34004	0.390939	-3.42775	0.000608595	0.00259245	34.8014	50.8568	35.6397	13.7082	17.8666	15.6701	NRGN
ENSSSCG00000010543	1775.81	-1.33992	0.246802	-5.42912	5.66329e-08	6.92258e-07	2699.28	2276.93	2661.1	846.969	836.006	1334.57	ABCC2
ENSSSCG00000002400	221.576	-1.33863	0.166238	-8.05252	8.11035e-16	3.92488e-14	342.576	325.483	285.118	109.665	116.877	149.737
ENSSSCG00000034993	2139.64	-1.33768	0.274491	-4.87332	1.09739e-06	1.00684e-05	3295.26	3077.56	2825.44	1068.26	916.405	1654.94	NREP
ENSSSCG00000005180	127.727	-1.33697	0.196322	-6.81012	9.75168e-12	2.48163e-10	185.97	177.272	186.118	59.7285	73.6995	83.574	BNC2
ENSSSCG00000010992	22.3963	-1.33121	0.444397	-2.99555	0.00273953	0.0093062	29.3637	30.5141	36.6297	8.8124	18.611	10.4467
ENSSSCG00000005081	434.928	-1.32765	0.137207	-9.67628	3.80313e-22	3.50839e-20	607.937	572.502	684.084	240.872	215.143	289.027	LRRC9
ENSSSCG00000031959	48.7941	-1.32469	0.303464	-4.36525	1.2698e-05	8.88787e-05	69.6028	77.0117	63.3595	20.5623	33.4998	28.7286	CAPSL
ENSSSCG00000001846	27.2924	-1.32391	0.404109	-3.27612	0.00105243	0.00412999	38.064	30.5141	48.5096	10.7707	19.3554	16.5407	WDR93
ENSSSCG00000031960	15.826	-1.3228	0.58691	-2.25384	0.0242065	0.0576038	11.963	27.608	28.7098	1.95831	13.3999	11.3173
ENSSSCG00000015930	28.1747	-1.31884	0.385951	-3.41711	0.000632888	0.00267855	39.1516	34.8732	46.5296	13.7082	15.6332	19.1524	DHRS9
ENSSSCG00000031290	623.904	-1.31528	0.14316	-9.18746	4.02221e-20	3.1042e-18	976.614	781.741	911.783	288.851	343.931	440.505	GRIN2A
ENSSSCG00000009474	84.1622	-1.31438	0.244506	-5.37566	7.63033e-08	9.11933e-07	114.192	129.322	116.819	40.1454	40.9442	63.5511	SCEL
ENSSSCG00000037270	56.1235	-1.3117	0.275012	-4.76961	1.84579e-06	1.60022e-05	82.6533	84.277	73.2594	31.333	31.2665	33.9519	TCTEX1D4
ENSSSCG00000035284	715.192	-1.31114	0.33952	-3.86176	0.000112574	0.000597963	1045.13	996.793	1016.72	279.059	343.187	610.264	BMF
ENSSSCG00000004729	55.4469	-1.30367	0.300689	-4.3356	1.4536e-05	0.000100258	55.4647	88.6361	93.0592	25.458	33.4998	36.5636
ENSSSCG00000028536	239.369	-1.30065	0.151835	-8.56615	1.07e-17	6.58049e-16	312.125	376.34	333.627	136.103	131.766	146.254	LHFPL2
ENSSSCG00000035859	33.5646	-1.30058	0.369331	-3.52144	0.000429212	0.00191902	45.6768	56.669	41.5797	11.7499	23.0776	22.6346	WNT5A
ENSSSCG00000011768	230.172	-1.29955	0.162242	-8.00994	1.14761e-15	5.4641e-14	305.6	342.92	332.637	143.936	107.944	147.996	CCDC39
ENSSSCG00000031793	69.1306	-1.29386	0.263454	-4.91113	9.0551e-07	8.48592e-06	101.142	88.6361	104.939	29.3747	40.1997	50.4926	ZNF331
ENSSSCG00000006624	99.2493	-1.29308	0.271634	-4.7604	1.93211e-06	1.66772e-05	153.344	140.946	129.689	27.4163	69.2329	74.8684	SELENBP1
ENSSSCG00000003506	139.677	-1.29271	0.209906	-6.15851	7.34341e-10	1.33607e-08	202.283	204.88	189.088	53.8535	87.8439	100.115	PINK1
ENSSSCG00000015211	17.6925	-1.28994	0.475571	-2.71241	0.00667963	0.0198173	22.8384	24.7019	27.7198	10.7707	9.67772	10.4467	PKNOX2
ENSSSCG00000006766	162.199	-1.27507	0.205119	-6.21625	5.09161e-10	9.57353e-09	234.909	235.394	218.788	69.52	84.8661	129.714	PHTF1
ENSSSCG00000040838	543.183	-1.2745	0.142776	-8.92659	4.39326e-19	3.06956e-17	744.967	759.946	801.893	245.768	315.642	390.882	AGBL2
ENSSSCG00000035600	447.738	-1.26712	0.13568	-9.339	9.72449e-21	7.86485e-19	624.25	627.718	644.485	269.268	215.143	305.567	DNAJC12
ENSSSCG00000036125	24.3565	-1.26643	0.412321	-3.07146	0.00213018	0.00750393	30.4512	39.2324	33.6597	12.729	12.6555	17.4112
ENSSSCG00000003780	462.523	-1.26461	0.14973	-8.44594	3.01604e-17	1.68529e-15	680.802	645.155	633.595	228.143	237.476	349.966	CRYZ
ENSSSCG00000015138	19.0097	-1.25753	0.481302	-2.61276	0.00898145	0.0254736	29.3637	33.4202	17.8199	13.7082	11.911	7.83506	JHY
ENSSSCG00000040260	166.968	-1.25253	0.182732	-6.85447	7.15795e-12	1.87078e-10	245.785	236.847	222.748	92.0406	83.3772	121.008
ENSSSCG00000011397	18.237	-1.24759	0.51661	-2.41495	0.0157374	0.0403883	28.2761	36.3263	12.8699	6.85409	11.1666	13.929	SLC38A3
ENSSSCG00000020990	72.802	-1.24633	0.241553	-5.15965	2.47414e-07	2.65347e-06	105.492	98.8075	102.959	42.1037	43.9219	43.5281
ENSSSCG00000004390	84.5199	-1.24545	0.244334	-5.09733	3.44481e-07	3.55563e-06	113.105	138.04	105.929	44.062	42.4331	63.5511	SESN1
ENSSSCG00000001910	730.231	-1.24519	0.290637	-4.28434	1.83279e-05	0.000123104	1063.62	1095.6	922.672	304.517	401.253	593.724	ISLR
ENSSSCG00000012286	79.0694	-1.24482	0.234539	-5.30753	1.1112e-07	1.28135e-06	101.142	114.791	117.809	46.0203	47.6441	47.0104	ZNF630
ENSSSCG00000009827	118.856	-1.24096	0.225342	-5.50699	3.65012e-08	4.67976e-07	163.131	170.007	168.299	50.9161	63.2774	97.503	HVCN1
ENSSSCG00000003690	223.868	-1.24059	0.159438	-7.78102	7.19433e-15	2.99122e-13	351.276	312.406	280.168	127.29	125.81	146.254	DLGAP1
ENSSSCG00000007935	33.9465	-1.23887	0.348574	-3.55411	0.000379258	0.0017244	52.2021	42.1385	48.5096	19.5831	18.611	22.6346
ENSSSCG00000011892	138.093	-1.2355	0.208644	-5.92156	3.18896e-09	5.04086e-08	183.795	178.725	218.788	65.6034	73.6995	107.95
ENSSSCG00000031744	112.008	-1.23365	0.21414	-5.76093	8.365e-09	1.19726e-07	172.919	129.322	169.289	55.8118	75.9329	68.7744
ENSSSCG00000014909	3649.19	-1.2309	0.132326	-9.302	1.37824e-20	1.09961e-18	5067.95	5232.44	5053.91	1764.44	1949.69	2826.72
ENSSSCG00000004082	232.252	-1.23061	0.153488	-8.01763	1.07809e-15	5.17484e-14	328.438	318.218	330.657	122.394	136.232	157.572
ENSSSCG00000033292	434.364	-1.2292	0.164491	-7.47276	7.85306e-14	2.79304e-12	617.725	608.828	600.925	193.873	237.476	347.354	C1orf194
ENSSSCG00000001042	424.808	-1.22852	0.124691	-9.85252	6.68492e-23	6.47013e-21	555.735	630.624	600.925	236.956	248.643	275.968	MAK
ENSSSCG00000004617	383.657	-1.22805	0.147901	-8.30322	1.01328e-16	5.29418e-15	486.132	573.955	553.405	204.643	201.743	282.062	FAM214A
ENSSSCG00000029541	56.9263	-1.22334	0.301979	-4.05108	5.09813e-05	0.000301446	80.4782	90.0892	69.2994	20.5623	34.9887	46.1398	PSD2
ENSSSCG00000005221	116.724	-1.22301	0.205947	-5.93846	2.87717e-09	4.62855e-08	154.431	180.178	155.429	76.3741	57.3219	76.6095	SPATA6L
ENSSSCG00000003541	289.519	-1.22224	0.168773	-7.24191	4.42423e-13	1.42347e-11	380.64	415.573	419.757	144.915	148.144	228.087	STPG1
ENSSSCG00000016925	717.611	-1.22129	0.136997	-8.91472	4.8903e-19	3.37688e-17	983.139	1036.03	994.942	349.558	400.509	541.49	PLK2
ENSSSCG00000002412	97.7211	-1.21911	0.22315	-5.4632	4.67621e-08	5.82606e-07	129.418	123.509	157.409	50.9161	68.4885	56.5866	STON2
ENSSSCG00000009197	23.4331	-1.21864	0.427458	-2.85091	0.00435943	0.013705	33.7138	27.608	36.6297	14.6873	9.67772	18.2818	GRID2
ENSSSCG00000034879	549.531	-1.21707	0.131721	-9.23981	2.46946e-20	1.94396e-18	814.57	778.835	712.794	283.955	312.665	394.365	MAML2
ENSSSCG00000001848	57.2357	-1.21632	0.272844	-4.45792	8.27593e-06	6.13063e-05	79.3907	78.4648	82.1693	31.333	32.0109	40.0459	MESP2
ENSSSCG00000027710	158.004	-1.21583	0.211763	-5.74148	9.3855e-09	1.33684e-07	239.26	201.974	221.758	64.6242	91.5661	128.843	PDZD3
ENSSSCG00000011704	122.403	-1.21446	0.199879	-6.07597	1.2324e-09	2.13375e-08	175.094	178.725	160.379	59.7285	80.3995	80.0917	WWTR1
ENSSSCG00000009357	98.3948	-1.21198	0.22948	-5.28142	1.28184e-07	1.45259e-06	132.68	151.117	128.699	52.8744	48.3886	76.6095	SMAD9
ENSSSCG00000031798	17.2194	-1.20852	0.486004	-2.48665	0.0128952	0.0341557	22.8384	24.7019	24.7498	9.79155	13.3999	7.83506	DNAH3
ENSSSCG00000024439	98.1076	-1.20708	0.233142	-5.17744	2.24957e-07	2.43028e-06	148.993	132.228	129.689	45.0411	54.3441	78.3506	PTGER4
ENSSSCG00000040550	157.548	-1.20541	0.175275	-6.87725	6.10171e-12	1.61183e-10	214.246	213.598	230.668	103.79	86.355	96.6324	CASC1
ENSSSCG00000013888	127.938	-1.20049	0.193728	-6.1968	5.76209e-10	1.07486e-08	176.182	190.35	169.289	65.6034	82.6328	83.574	JAK3
ENSSSCG00000026387	16.4819	-1.19761	0.508485	-2.35524	0.0185106	0.0462197	22.8384	30.5141	15.8399	7.83324	9.67772	12.1879	REEP6
ENSSSCG00000010272	105.768	-1.19384	0.220969	-5.40274	6.56297e-08	7.93946e-07	162.044	124.962	154.439	50.9161	64.7663	77.48	ADAMTS14
ENSSSCG00000034119	15.9965	-1.1916	0.529894	-2.24876	0.0245278	0.0582442	16.3131	24.7019	25.7398	6.85409	6.69996	15.6701	MEIG1
ENSSSCG00000017520	115.812	-1.18913	0.217672	-5.46297	4.68236e-08	5.82606e-07	170.744	158.383	154.439	50.9161	70.7218	89.6679	LRRC46
ENSSSCG00000038441	67.5778	-1.18714	0.264601	-4.48653	7.23936e-06	5.43781e-05	75.0405	107.526	98.9992	46.9994	34.2442	42.6576
ENSSSCG00000026798	21.3207	-1.18658	0.469515	-2.52724	0.0114963	0.0310993	43.5017	21.7958	23.7598	8.8124	17.8666	12.1879
ENSSSCG00000026517	236.434	-1.18499	0.157475	-7.52491	5.27562e-14	1.91675e-12	311.037	316.765	357.387	126.311	139.955	167.148	CALML4
ENSSSCG00000000801	64.4096	-1.18441	0.258534	-4.58125	4.62205e-06	3.63848e-05	78.3031	92.9953	97.0192	41.1245	38.7109	38.3047	TMEM117
ENSSSCG00000005324	58.8064	-1.18375	0.319802	-3.70152	0.000214315	0.00104831	75.0405	97.3544	73.2594	19.5831	32.7553	54.8454
ENSSSCG00000025021	339.07	-1.18276	0.166134	-7.11934	1.08448e-12	3.25842e-11	486.132	433.009	493.016	161.561	189.088	271.615	MALL
ENSSSCG00000039758	65.1166	-1.18205	0.282781	-4.18011	2.91364e-05	0.000184572	73.9529	95.9014	101.969	25.458	44.6664	48.7515
ENSSSCG00000031979	19.2808	-1.18108	0.470822	-2.50855	0.0121229	0.0324966	34.8014	20.3427	24.7498	15.6665	9.67772	10.4467
ENSSSCG00000038597	109.821	-1.18025	0.219687	-5.37241	7.76929e-08	9.26665e-07	141.381	164.195	152.459	48.9578	69.2329	82.7034	KLHDC9
ENSSSCG00000015010	415.311	-1.171	0.138962	-8.42678	3.55297e-17	1.95133e-15	539.421	604.469	583.105	207.581	261.298	295.991	EXPH5
ENSSSCG00000004530	30.1011	-1.17034	0.382308	-3.06126	0.0022041	0.00772743	39.1516	39.2324	46.5296	14.6873	14.8888	26.1169	STARD6
ENSSSCG00000003225	28.4598	-1.1699	0.387818	-3.01662	0.00255612	0.00878937	31.5388	39.2324	47.5196	13.7082	17.8666	20.8935
ENSSSCG00000015876	52.8154	-1.16826	0.30701	-3.80529	0.000141641	0.000729073	57.6398	94.4483	67.3195	36.2287	23.8221	37.4342	CCDC148
ENSSSCG00000004896	26.5533	-1.16699	0.406901	-2.86801	0.00413068	0.0130799	39.1516	34.8732	36.6297	9.79155	22.3332	16.5407	PHLPP1
ENSSSCG00000008449	1318.99	-1.1639	0.127747	-9.11102	8.16107e-20	6.1773e-18	1825.99	1750.93	1894.84	678.555	745.929	1017.69	SLC3A1
ENSSSCG00000034358	82.9097	-1.16248	0.248956	-4.66944	3.02016e-06	2.48863e-05	109.842	114.791	119.789	34.2704	54.3441	64.4216	KCNJ16
ENSSSCG00000016608	166.781	-1.16145	0.177109	-6.5578	5.46056e-11	1.24236e-09	231.647	244.113	215.818	98.8947	90.0772	120.138	IQUB
ENSSSCG00000004302	203.767	-1.1593	0.165811	-6.99172	2.7153e-12	7.63387e-11	269.711	287.704	287.098	113.582	113.899	150.607
ENSSSCG00000028204	15.9417	-1.1575	0.531751	-2.17677	0.0294979	0.0672676	27.1886	23.2488	15.8399	4.89578	9.67772	14.7996	TREH
ENSSSCG00000004616	17.0729	-1.15736	0.487536	-2.3739	0.0176012	0.0443998	28.2761	24.7019	17.8199	10.7707	10.4222	10.4467	ONECUT1
ENSSSCG00000025590	16.4263	-1.15578	0.51036	-2.26463	0.0235355	0.0563477	27.1886	21.7958	18.8098	11.7499	5.95552	13.0584
ENSSSCG00000005225	182.932	-1.15411	0.196264	-5.88038	4.09317e-09	6.30968e-08	251.223	241.206	265.318	79.3116	111.666	148.866	RFX3
ENSSSCG00000016542	58.1074	-1.15081	0.280869	-4.09734	4.1793e-05	0.000253073	88.091	63.9342	88.1093	29.3747	36.4775	42.6576	LRGUK
ENSSSCG00000026486	61.3026	-1.14984	0.266896	-4.30821	1.64581e-05	0.000112204	80.4782	85.73	87.1193	37.2079	32.0109	45.2692
ENSSSCG00000032648	350.831	-1.14922	0.157539	-7.29481	2.99083e-13	9.75571e-12	452.418	512.927	486.086	179.185	195.788	278.58	RBL2
ENSSSCG00000036932	16.8711	-1.14855	0.508796	-2.25739	0.0239837	0.057189	25.0135	18.8897	25.7398	6.85409	8.18884	16.5407	WNT6
ENSSSCG00000015197	140.033	-1.14764	0.185493	-6.18698	6.13291e-10	1.128e-08	171.832	216.505	191.068	88.124	85.6106	87.0562	SPA17
ENSSSCG00000035668	43.7854	-1.14585	0.313378	-3.65645	0.00025573	0.00122402	55.4647	72.6525	53.4596	23.4997	29.7776	27.858	C9orf135
ENSSSCG00000017356	84.8288	-1.14579	0.243034	-4.71452	2.42277e-06	2.03471e-05	108.754	122.056	119.789	44.062	44.6664	69.645	FAM171A2
ENSSSCG00000034191	323.093	-1.14556	0.132524	-8.64414	5.42126e-18	3.40501e-16	468.731	435.915	430.646	188.977	200.999	213.288	SOX6
ENSSSCG00000002504	148.487	-1.14539	0.186891	-6.12868	8.86127e-10	1.57819e-08	181.62	229.582	202.948	84.2073	86.355	106.209	AK7
ENSSSCG00000032607	16.9625	-1.14197	0.492357	-2.3194	0.0203734	0.0499416	26.101	20.3427	23.7598	6.85409	13.3999	11.3173	ALPL
ENSSSCG00000016857	330.277	-1.14047	0.150101	-7.598	3.00744e-14	1.12025e-12	501.357	460.617	401.937	178.206	195.788	243.757	DAB2
ENSSSCG00000018044	84.1782	-1.14043	0.232684	-4.9012	9.52533e-07	8.89132e-06	113.105	133.681	100.979	55.8118	48.3886	53.1043	ALDH3A1
ENSSSCG00000035403	385.636	-1.14042	0.146643	-7.77682	7.43722e-15	3.08136e-13	540.509	520.192	530.636	214.435	207.699	300.344	RFX2
ENSSSCG00000032197	34.4919	-1.13384	0.362173	-3.13066	0.00174413	0.00634743	44.5893	52.3098	45.5396	14.6873	19.3554	30.4697	GNG3
ENSSSCG00000007313	21.0067	-1.132	0.450075	-2.51514	0.0118985	0.0320259	34.8014	18.8897	32.6697	12.729	15.6332	11.3173	CNBD2
ENSSSCG00000000523	43.6863	-1.13159	0.316086	-3.58002	0.000343567	0.0015847	50.027	63.9342	66.3295	26.4372	32.7553	22.6346	BBS10
ENSSSCG00000018081	12337.6	-1.12969	0.12542	-9.00728	2.11229e-19	1.53962e-17	16289.2	20331.1	14186.6	8382.55	6449.83	8386.13	ATP6
ENSSSCG00000011775	329.207	-1.1234	0.169111	-6.64294	3.0749e-11	7.27623e-10	453.506	438.821	461.336	167.436	176.432	277.709	KLHL24
ENSSSCG00000015657	292.193	-1.12305	0.19786	-5.67599	1.37891e-08	1.89991e-07	430.667	395.23	376.197	122.394	167.499	261.169	PIGR
ENSSSCG00000016606	81.6178	-1.12261	0.234035	-4.79674	1.61272e-06	1.41689e-05	96.7914	123.509	115.829	46.9994	54.3441	52.2337	ASB15
ENSSSCG00000005485	43.2644	-1.12223	0.321693	-3.4885	0.000485747	0.00212827	50.027	59.5751	68.3094	21.5414	25.311	34.8225	AMBP
ENSSSCG00000008952	122.843	-1.12131	0.196591	-5.70378	1.17181e-08	1.63554e-07	181.62	159.836	163.349	70.4992	72.9551	88.7974	RASSF6
ENSSSCG00000033919	71.6186	-1.12088	0.254304	-4.40765	1.04498e-05	7.53306e-05	98.9664	88.6361	105.929	48.9578	34.9887	52.2337	DCLK1
ENSSSCG00000009798	26.1634	-1.11816	0.391826	-2.85372	0.00432104	0.0135916	41.3266	33.4202	32.6697	16.6456	16.3777	16.5407	B3GNT4
ENSSSCG00000001488	1269.21	-1.11709	0.14031	-7.96154	1.69917e-15	7.74665e-14	1744.42	1659.38	1807.73	689.325	666.274	1048.16	GCLC
ENSSSCG00000010853	1339.9	-1.11589	0.131845	-8.46364	2.5916e-17	1.47834e-15	1927.13	1788.71	1785.95	674.638	801.762	1061.22	EPHX1
ENSSSCG00000035520	1641.16	-1.11461	0.105361	-10.579	3.72903e-26	4.73466e-24	2278.4	2467.28	1990.87	1082.95	935.761	1091.69
ENSSSCG00000038858	169.842	-1.11433	0.18049	-6.17392	6.66155e-10	1.21576e-08	230.559	242.66	224.728	85.1865	107.944	127.973	CFAP61
ENSSSCG00000002380	114.867	-1.11282	0.217933	-5.10625	3.28623e-07	3.40683e-06	144.643	155.476	171.269	56.791	66.9996	94.0207	ZC2HC1C
ENSSSCG00000039695	28.2268	-1.11277	0.378633	-2.93891	0.00329372	0.0107974	43.5017	37.7793	34.6497	15.6665	18.611	19.1524
ENSSSCG00000004469	201.717	-1.1121	0.166068	-6.69665	2.13248e-11	5.19183e-10	247.96	296.422	283.138	123.374	113.155	146.254	LCA5
ENSSSCG00000008314	48.2126	-1.11128	0.335305	-3.31423	0.000918956	0.00367209	59.8149	53.7629	84.1493	17.6248	31.2665	42.6576	ATP6V1B1
ENSSSCG00000032599	284.352	-1.11075	0.382407	-2.90464	0.00367674	0.0118361	318.65	364.716	483.116	153.727	265.765	120.138
ENSSSCG00000039658	1845.06	-1.11001	0.278609	-3.9841	6.77356e-05	0.000382324	2461.11	2587.88	2516.56	876.344	1016.16	1612.28
ENSSSCG00000014539	35.1413	-1.10822	0.346618	-3.19725	0.00138745	0.00521254	44.5893	53.7629	45.5396	25.458	17.1221	24.3757	ZFP62
ENSSSCG00000006702	435.259	-1.10681	0.14162	-7.81539	5.47935e-15	2.31739e-13	603.587	584.126	596.965	214.435	290.331	322.108	FMO5
ENSSSCG00000024346	45.2005	-1.10604	0.307757	-3.59388	0.000325793	0.00151575	58.7273	55.2159	71.2794	23.4997	32.0109	30.4697	SLC7A3
ENSSSCG00000009338	16.9004	-1.10461	0.517342	-2.13517	0.0327474	0.0733183	23.926	24.7019	20.7898	4.89578	9.67772	17.4112
ENSSSCG00000002767	338.903	-1.10094	0.182026	-6.04827	1.46412e-09	2.5165e-08	461.118	515.833	410.847	163.519	186.11	295.991	TSNAXIP1
ENSSSCG00000003374	44.1819	-1.09755	0.335361	-3.27273	0.00106515	0.0041702	71.7779	63.9342	45.5396	17.6248	30.522	35.6931	ESPN
ENSSSCG00000003455	740.254	-1.09657	0.12567	-8.72578	2.64357e-18	1.71513e-16	1012.5	1081.07	933.562	425.933	424.331	564.124	FHAD1
ENSSSCG00000013335	1188.33	-1.09595	0.107953	-10.1521	3.24258e-24	3.4186e-22	1620.44	1595.45	1640.42	734.366	667.018	872.303	LGR4
ENSSSCG00000012137	89.0598	-1.09463	0.234607	-4.66578	3.07451e-06	2.52812e-05	120.717	120.603	122.759	45.0411	52.1108	73.1272	BMX
ENSSSCG00000037649	83.8638	-1.09289	0.234524	-4.66004	3.16148e-06	2.59062e-05	94.6163	120.603	127.709	48.9578	57.3219	53.9749
ENSSSCG00000000117	93.6749	-1.092	0.224837	-4.85688	1.19248e-06	1.08065e-05	141.381	133.681	107.909	53.8535	57.3219	67.9039	C22orf23
ENSSSCG00000037781	34.4448	-1.09155	0.367905	-2.96692	0.00300797	0.0100249	42.4142	49.4037	48.5096	32.3121	20.0999	13.929
ENSSSCG00000021343	342.091	-1.09117	0.159192	-6.8544	7.16118e-12	1.87078e-10	475.256	472.242	449.456	185.06	187.599	282.933	ZEB2
ENSSSCG00000032931	2606.45	-1.09076	0.114433	-9.53185	1.54499e-21	1.36143e-19	3442.07	3554.16	3645.15	1538.25	1436.77	2022.32
ENSSSCG00000031701	1290.56	-1.09024	0.105884	-10.2965	7.30557e-25	8.21563e-23	1712.88	1742.21	1812.68	789.199	739.229	947.172	GXYLT1
ENSSSCG00000001101	420.829	-1.08874	0.156157	-6.97208	3.12281e-12	8.69674e-11	592.711	571.049	555.385	191.914	297.031	316.885	SCGN
ENSSSCG00000007149	268.303	-1.08609	0.146976	-7.38956	1.47315e-13	5.05666e-12	398.041	358.904	337.587	158.623	166.01	190.653	SPEF1
ENSSSCG00000015792	32.2569	-1.08424	0.368131	-2.94524	0.003227	0.0106229	44.5893	47.9507	39.5997	13.7082	26.7998	20.8935	LRP2BP
ENSSSCG00000018094	8246.49	-1.08162	0.109981	-9.83455	7.99234e-23	7.61077e-21	11362.7	12503.5	9736.57	5309.96	4597.66	5968.58	CYTB
ENSSSCG00000011962	19.2185	-1.08058	0.458106	-2.3588	0.0183342	0.0458764	25.0135	24.7019	28.7098	8.8124	14.1444	13.929	ADGRG7
ENSSSCG00000011087	33.4803	-1.07968	0.406464	-2.65628	0.00790077	0.0228601	45.6768	49.4037	41.5797	9.79155	17.8666	36.5636	SKIDA1
ENSSSCG00000002754	2587.48	-1.0763	0.107322	-10.0287	1.14031e-23	1.13533e-21	3379	3523.65	3628.32	1472.65	1552.9	1968.34	NQO1
ENSSSCG00000001909	219.119	-1.07627	0.180302	-5.96928	2.38308e-09	3.88129e-08	346.926	260.096	284.128	122.394	123.577	177.595	STRA6
ENSSSCG00000011791	1373.19	-1.07598	0.144206	-7.4614	8.56102e-14	3.03569e-12	1909.73	1825.03	1854.25	665.826	830.795	1153.5	MAP3K13
ENSSSCG00000012202	222.742	-1.07596	0.17953	-5.9932	2.05748e-09	3.39787e-08	271.886	294.969	338.577	140.019	111.666	179.336
ENSSSCG00000022417	2010.43	-1.075	0.318785	-3.37218	0.00074577	0.00307045	2988.57	2683.79	2507.65	915.51	1129.32	1837.76	HNF1B
ENSSSCG00000008970	345.218	-1.07401	0.145188	-7.39733	1.38953e-13	4.78355e-12	456.768	492.584	454.406	223.247	183.132	261.169	CDKL2
ENSSSCG00000007094	513.505	-1.07157	0.126698	-8.45769	2.72733e-17	1.54829e-15	729.742	704.73	653.395	304.517	302.987	385.659	DZANK1
ENSSSCG00000015426	17.8998	-1.07154	0.478217	-2.2407	0.0250454	0.059159	30.4512	17.4366	24.7498	9.79155	11.911	13.0584	RELN
ENSSSCG00000006720	58.39	-1.07072	0.271562	-3.94284	8.05223e-05	0.000445135	81.5657	77.0117	79.1994	31.333	44.6664	36.5636	HAO2
ENSSSCG00000029571	49.8594	-1.07019	0.299767	-3.57006	0.000356894	0.00163405	56.5523	63.9342	82.1693	26.4372	33.4998	36.5636	AVIL
ENSSSCG00000010151	377.649	-1.06872	0.12495	-8.55322	1.197e-17	7.27926e-16	502.445	510.021	522.716	228.143	260.554	242.016	LYST
ENSSSCG00000023467	485.594	-1.06838	0.133453	-8.00562	1.18863e-15	5.63669e-14	601.411	713.448	657.355	330.954	261.298	349.096
ENSSSCG00000037461	613.014	-1.06764	0.123575	-8.63965	5.63847e-18	3.5227e-16	791.732	832.598	865.253	369.142	353.609	465.751	MLF1
ENSSSCG00000000455	480.127	-1.0662	0.443078	-2.40634	0.0161132	0.0411294	656.876	658.232	634.585	194.852	222.587	513.632	LRIG3
ENSSSCG00000014157	26.197	-1.06461	0.396907	-2.68227	0.0073124	0.021421	42.4142	31.9671	31.6797	20.5623	14.8888	15.6701	NR2F1
ENSSSCG00000004586	1006.24	-1.06446	0.120005	-8.87017	7.30359e-19	4.98501e-17	1404.02	1360.06	1319.66	616.868	556.841	780.024	FAM81A
ENSSSCG00000026746	220.614	-1.06422	0.170156	-6.25438	3.99101e-10	7.69929e-09	282.761	247.019	364.317	140.019	140.699	148.866
ENSSSCG00000007909	20.3859	-1.06192	0.443345	-2.39524	0.0166093	0.0421975	27.1886	29.061	26.7298	10.7707	16.3777	12.1879	ABAT
ENSSSCG00000010829	129.689	-1.06146	0.210656	-5.03884	4.68353e-07	4.69964e-06	174.007	184.537	168.299	60.7076	82.6328	107.95
ENSSSCG00000000509	1911.05	-1.05385	0.0872157	-12.0832	1.29543e-33	2.39006e-31	2511.14	2646.01	2581.9	1205.34	1192.59	1329.35	ZFC3H1
ENSSSCG00000008488	38.4717	-1.05095	0.326577	-3.21809	0.00129048	0.00490915	58.7273	49.4037	47.5196	23.4997	23.8221	27.858
ENSSSCG00000022462	36.8802	-1.05095	0.345669	-3.04035	0.00236305	0.00819771	39.1516	58.122	52.4696	17.6248	26.0554	27.858
ENSSSCG00000001612	20.683	-1.05072	0.439276	-2.39193	0.0167601	0.042505	29.3637	24.7019	29.6998	10.7707	15.6332	13.929
ENSSSCG00000011940	175.359	-1.04225	0.169322	-6.15545	7.48636e-10	1.35581e-08	246.872	213.598	246.508	127.29	106.455	111.432	DZIP3
ENSSSCG00000005020	30.3158	-1.04155	0.376082	-2.76948	0.00561456	0.0170385	48.9394	33.4202	39.5997	21.5414	14.8888	23.5052	ATL1
ENSSSCG00000015035	38.648	-1.039	0.343095	-3.02831	0.00245922	0.00849078	39.1516	69.7464	47.5196	28.3955	25.311	21.7641	C11orf52
ENSSSCG00000031652	600.327	-1.03709	0.138063	-7.51168	5.83733e-14	2.11433e-12	778.681	847.129	794.964	405.37	307.454	468.363	RPGRIP1L
ENSSSCG00000016873	68.7502	-1.03549	0.247358	-4.18621	2.83652e-05	0.000180322	90.2661	88.6361	98.0092	46.0203	41.6886	47.8809	NIM1K
ENSSSCG00000032660	32.6669	-1.03494	0.362614	-2.85411	0.00431575	0.0135822	51.1145	45.0446	35.6397	18.6039	18.611	26.9874	TMEM35B
ENSSSCG00000022643	69.2977	-1.03482	0.271204	-3.81566	0.000135818	0.000703394	85.9159	95.9014	98.0092	30.3538	44.6664	60.9394	KATNAL2
ENSSSCG00000040018	17.0692	-1.03347	0.489286	-2.1122	0.0346692	0.0769354	23.926	26.1549	18.8098	9.79155	8.93328	14.7996
ENSSSCG00000026686	53.4488	-1.03107	0.280407	-3.67706	0.000235936	0.00114037	75.0405	71.1995	69.2994	29.3747	35.7331	40.0459	PDZD9
ENSSSCG00000029778	71.5634	-1.02867	0.2605	-3.94882	7.85368e-05	0.000435586	79.3907	100.261	107.909	53.8535	35.7331	52.2337	SPATA17
ENSSSCG00000015491	474.927	-1.02688	0.135414	-7.58326	3.36975e-14	1.24734e-12	588.361	754.133	571.225	287.872	306.709	341.26
ENSSSCG00000004601	909.839	-1.02237	0.119344	-8.56657	1.06613e-17	6.58049e-16	1179.98	1309.2	1168.19	631.555	498.03	672.074	MNS1
ENSSSCG00000035757	234.729	-1.02108	0.164964	-6.18971	6.02768e-10	1.11559e-08	314.3	315.312	314.817	119.457	160.799	183.689	SSBP2
ENSSSCG00000007940	56.4503	-1.02043	0.284808	-3.58288	0.000339831	0.00156992	91.3536	75.5586	60.3895	34.2704	43.1775	33.9519
ENSSSCG00000006729	358.469	-1.01998	0.176409	-5.78191	7.38566e-09	1.07269e-07	479.607	504.209	458.366	155.686	256.087	296.862	TENT5C
ENSSSCG00000038843	237.726	-1.01822	0.159978	-6.36474	1.9562e-10	4.00327e-09	361.064	300.782	293.038	140.019	150.377	181.077	ST3GAL2
ENSSSCG00000010201	109.364	-1.01804	0.215855	-4.71632	2.40149e-06	2.0226e-05	154.431	152.57	132.659	59.7285	66.2551	90.5385	RASGEF1A
ENSSSCG00000003543	646.686	-1.01433	0.126625	-8.0105	1.14241e-15	5.46137e-14	866.772	820.974	907.823	356.412	425.82	502.314	NIPAL3
ENSSSCG00000014803	34.1946	-1.01317	0.345497	-2.9325	0.00336243	0.010983	47.8519	50.8568	38.6097	23.4997	20.8443	23.5052	LRRC51
ENSSSCG00000011167	53.8688	-1.01128	0.30281	-3.33965	0.000838837	0.00339444	63.0775	65.3873	87.1193	31.333	27.5443	48.7515	ZNF782
ENSSSCG00000016187	228.24	-1.01108	0.162498	-6.22214	4.90417e-10	9.26534e-09	325.175	297.875	293.038	121.415	157.821	174.112	CATIP
ENSSSCG00000016213	327.336	-1.01059	0.153152	-6.5986	4.15058e-11	9.57227e-10	455.681	427.197	429.657	184.081	195.788	271.615	GLB1L
ENSSSCG00000021270	330.555	-1.00975	0.146916	-6.87297	6.28768e-12	1.65725e-10	423.054	453.352	447.476	240.872	175.688	242.887	THAP2
ENSSSCG00000002620	1381.73	-1.00963	0.124812	-8.0892	6.00574e-16	2.93041e-14	1851	1835.2	1854.25	725.554	917.894	1106.48	EFHC1
ENSSSCG00000002341	184.999	-1.00911	0.170223	-5.92817	3.06333e-09	4.88149e-08	263.185	252.831	226.708	102.811	134.744	129.714	PAPLN
ENSSSCG00000015036	199.135	-1.00859	0.159649	-6.31753	2.65771e-10	5.30105e-09	277.324	258.643	262.348	118.478	131.766	146.254	DIXDC1
ENSSSCG00000013296	22.9914	-1.00714	0.480002	-2.09819	0.0358885	0.0791066	22.8384	31.9671	37.6197	4.89578	17.1221	23.5052	SLC1A2
ENSSSCG00000006213	61.6832	-1.00594	0.26885	-3.74166	0.000182812	0.000913518	84.8284	71.1995	91.0793	32.3121	45.4108	45.2692
ENSSSCG00000017401	1328.14	-1.00543	0.107897	-9.31841	1.18092e-20	9.48595e-19	1831.42	1660.84	1825.55	828.365	803.25	1019.43	ATP6V0A1
ENSSSCG00000004570	2310.74	-1.00433	0.114236	-8.79164	1.47386e-18	9.72254e-17	3311.57	3205.43	2736.34	1366.9	1436.02	1808.16	TPM1
ENSSSCG00000016519	47.7914	-1.00256	0.299892	-3.34308	0.000828539	0.00336199	67.4277	72.6525	51.4796	31.333	29.0331	34.8225	AKR1D1
ENSSSCG00000010468	33.0783	-1.00156	0.350352	-2.85871	0.00425364	0.0134082	43.5017	49.4037	39.5997	24.4789	22.3332	19.1524	CPEB3
ENSSSCG00000003783	184.903	-1.00147	0.183587	-5.45502	4.89681e-08	6.06096e-07	225.121	217.958	296.008	108.686	115.388	146.254	FPGT
ENSSSCG00000002718	249.524	1.00264	0.181411	5.52689	3.25957e-08	4.22956e-07	181.62	161.289	155.429	383.829	372.964	242.016	FA2H
ENSSSCG00000025114	416.556	1.00454	0.14646	6.85879	6.94439e-12	1.82221e-10	256.66	286.251	289.078	579.66	640.218	447.469	FMNL3
ENSSSCG00000026590	575.368	1.0051	0.142801	7.03848	1.94352e-12	5.57017e-11	344.751	415.573	388.077	943.906	703.496	656.404	HGH1
ENSSSCG00000030378	155.682	1.0074	0.196587	5.12445	2.98409e-07	3.12654e-06	101.142	108.979	100.979	207.581	250.876	164.536	LIMK1
ENSSSCG00000029388	1208.39	1.01001	0.119071	8.4824	2.20601e-17	1.27689e-15	861.334	771.57	773.184	1490.27	1918.42	1435.56	PDE2A
ENSSSCG00000033983	610.297	1.01065	0.1161	8.70499	3.17613e-18	2.03825e-16	437.192	351.638	422.727	828.365	842.706	779.153	RRP7A
ENSSSCG00000032980	38.5245	1.01102	0.339904	2.97442	0.00293547	0.00982483	22.8384	26.1549	27.7198	54.8327	59.5552	40.0459
ENSSSCG00000036096	20.6376	1.01149	0.446098	2.26741	0.023365	0.0560191	14.1381	13.0775	13.8599	23.4997	30.522	28.7286
ENSSSCG00000000769	983.326	1.01366	0.11935	8.49318	2.01058e-17	1.17865e-15	707.991	611.734	633.595	1393.34	1449.42	1103.87	BID
ENSSSCG00000003763	3185.49	1.01419	0.0895013	11.3316	9.15466e-30	1.40387e-27	2240.34	2008.12	2079.97	3901.93	4494.93	4387.63	IFI44
ENSSSCG00000012055	524.798	1.01442	0.123489	8.21464	2.12798e-16	1.09726e-14	339.314	344.373	358.377	768.637	724.34	613.746	MORC3
ENSSSCG00000011357	1335.39	1.0147	0.095863	10.5849	3.50243e-26	4.4953e-24	937.462	887.814	828.623	1761.5	1897.58	1699.34	SHISA5
ENSSSCG00000009540	384.677	1.01857	0.152125	6.69561	2.14778e-11	5.21832e-10	229.472	283.345	251.458	571.827	562.796	409.164	LIG4
ENSSSCG00000024568	221.836	1.01921	0.181089	5.62823	1.82073e-08	2.43478e-07	163.131	155.476	122.759	259.476	365.52	264.651
ENSSSCG00000016824	1849.55	1.01978	0.0999238	10.2056	1.87177e-24	2.0656e-22	1274.6	1198.77	1191.95	2564.41	2691.15	2176.41	RAI14
ENSSSCG00000003471	669.639	1.01984	0.421295	2.42074	0.0154891	0.0398724	453.506	433.009	440.546	1034.97	1212.69	443.116	EPHA2
ENSSSCG00000031492	526.616	1.02124	0.146298	6.98051	2.94108e-12	8.22945e-11	362.152	380.699	301.948	787.241	770.495	557.16	PPP1R18
ENSSSCG00000020783	1003.85	1.02619	0.107058	9.58534	9.21503e-22	8.30619e-20	628.6	653.873	700.914	1321.86	1490.37	1227.49	SLC41A1
ENSSSCG00000033262	56.077	1.02718	0.300074	3.42308	0.000619158	0.00262986	52.2021	30.5141	27.7198	71.4783	69.2329	85.3151	CD74
ENSSSCG00000039922	275.184	1.02739	0.172896	5.94226	2.81114e-09	4.5285e-08	207.721	183.084	152.459	456.286	316.387	335.167	CDC42EP5
ENSSSCG00000027860	861.869	1.0309	0.0994303	10.3681	3.46488e-25	4.01111e-23	541.597	587.033	571.225	1205.34	1130.8	1135.21	ERAP2
ENSSSCG00000015953	107.517	1.03237	0.233841	4.41484	1.01084e-05	7.32267e-05	67.4277	78.4648	66.3295	182.123	143.677	107.079	DLX1
ENSSSCG00000009432	623.42	1.03319	0.142872	7.23157	4.7744e-13	1.51549e-11	423.054	401.042	403.917	869.49	995.316	647.698	DGKD
ENSSSCG00000014924	2682.57	1.03788	0.13008	7.97874	1.4784e-15	6.84586e-14	1694.39	1653.57	1921.57	4320.03	3729.64	2776.22	CTSC
ENSSSCG00000027991	136.702	1.0384	0.215655	4.81511	1.4712e-06	1.30616e-05	76.128	106.073	87.1193	233.039	168.988	148.866
ENSSSCG00000024134	544.879	1.03976	0.153191	6.78734	1.14218e-11	2.88798e-10	367.59	340.014	361.347	870.469	788.362	541.49	MGLL
ENSSSCG00000009012	19.7274	1.04136	0.466902	2.23035	0.0257241	0.060385	16.3131	10.1714	11.8799	33.2913	22.3332	24.3757	TMEM154
ENSSSCG00000003137	859.455	1.04145	0.119499	8.71509	2.90519e-18	1.87456e-16	555.735	653.873	481.136	1177.92	1221.63	1066.44	PLEKHA4
ENSSSCG00000017420	1454.28	1.04192	0.111125	9.3761	6.84563e-21	5.73285e-19	1000.54	974.997	878.123	2128.68	2081.45	1661.9	CNP
ENSSSCG00000032591	20.6081	1.04269	0.450447	2.31479	0.0206244	0.0504485	15.2256	14.5305	10.8899	23.4997	29.0331	30.4697
ENSSSCG00000007559	122.25	1.04322	0.214611	4.86097	1.1681e-06	1.06345e-05	80.4782	88.6361	71.2794	190.935	174.199	127.973	MAFK
ENSSSCG00000007520	118.501	1.04451	0.263816	3.95923	7.5193e-05	0.000418237	76.128	85.73	70.2894	240.872	126.555	111.432	GNAS
ENSSSCG00000033613	2301.17	1.0452	0.109933	9.5076	1.95115e-21	1.69405e-19	1619.35	1586.73	1302.83	3411.38	3165.36	2721.38	FOXS1
ENSSSCG00000003167	145.73	1.04608	0.197515	5.29622	1.18226e-07	1.35404e-06	92.4412	85.73	105.929	231.081	197.277	161.925	FLT3LG
ENSSSCG00000006107	1327.66	1.04632	0.286731	3.64913	0.00026313	0.00125235	786.294	887.814	924.652	2205.06	2002.54	1159.59	PDP1
ENSSSCG00000032911	173.116	1.04632	0.206043	5.07816	3.81105e-07	3.89281e-06	105.492	132.228	101.969	304.517	209.932	184.559	DUSP8
ENSSSCG00000018372	35.4047	1.04759	0.354701	2.95345	0.00314239	0.0103937	22.8384	20.3427	25.7398	54.8327	52.1108	36.5636	RF00594
ENSSSCG00000040689	75.4442	1.04953	0.251717	4.1695	3.05271e-05	0.000192658	52.2021	47.9507	47.5196	94.9781	122.088	87.9268	APOA4
ENSSSCG00000027275	15.7944	1.04983	0.529078	1.98427	0.0472263	0.099669	11.963	4.35915	13.8599	25.458	20.8443	18.2818	HHLA2
ENSSSCG00000002474	414.278	1.05196	0.141682	7.42481	1.12941e-13	3.94559e-12	242.522	300.782	267.298	599.243	607.463	468.363	PPP4R4
ENSSSCG00000039360	966.147	1.05266	0.134446	7.82966	4.89205e-15	2.09295e-13	663.401	697.464	526.676	1556.86	1221.63	1130.86	LRFN4
ENSSSCG00000028056	637.976	1.05654	0.147879	7.14461	9.02498e-13	2.7608e-11	431.755	409.76	400.947	1036.93	900.772	647.698	ZFP36
ENSSSCG00000033120	1939.36	1.05673	0.124698	8.47428	2.36538e-17	1.35584e-15	1307.23	1259.8	1210.76	3002.09	2824.4	2031.89	PALM2
ENSSSCG00000033479	16.9327	1.05757	0.498447	2.12172	0.0338609	0.0754019	15.2256	8.71831	8.90993	21.5414	24.5665	22.6346	NEUROG2
ENSSSCG00000026169	2812.44	1.05845	0.101334	10.4452	1.54142e-25	1.85725e-23	1901.03	1752.38	1819.61	4002.79	4142.06	3256.77	MFSD12
ENSSSCG00000017472	138.734	1.06182	0.211966	5.0094	5.46001e-07	5.38612e-06	88.091	97.3544	85.1393	186.039	233.01	142.772	IGFBP4
ENSSSCG00000023400	660.361	1.06551	0.135758	7.84862	4.20636e-15	1.81936e-13	444.805	437.368	398.967	1072.17	873.228	735.625	ZNF598
ENSSSCG00000031660	20.9691	1.07156	0.445496	2.40532	0.0161583	0.0412177	14.1381	10.1714	15.8399	28.3955	26.7998	30.4697	MAPK8IP2
ENSSSCG00000023362	843.969	1.07263	0.123368	8.69457	3.48156e-18	2.21023e-16	572.048	555.065	504.896	1329.69	1127.08	975.03	RHBDF2
ENSSSCG00000012132	63.4924	1.07689	0.26619	4.04559	5.21916e-05	0.000307678	40.2391	45.0446	37.6197	95.9572	86.355	75.7389	ASB9
ENSSSCG00000035891	26.0985	1.07766	0.399755	2.6958	0.00702205	0.0206929	14.1381	17.4366	18.8098	33.2913	37.222	35.6931	ADGRB1
ENSSSCG00000033623	64.8794	1.07811	0.283564	3.80201	0.000143526	0.000735892	42.4142	34.8732	47.5196	64.6242	110.177	89.6679
ENSSSCG00000013023	22.6735	1.07923	0.436304	2.47357	0.0133771	0.0352282	11.963	15.9836	15.8399	35.2496	33.4998	23.5052	RASGRP2
ENSSSCG00000026212	15.256	1.07994	0.524999	2.05704	0.0396828	0.0860086	7.6128	8.71831	12.8699	18.6039	19.3554	24.3757	RF00070
ENSSSCG00000000668	27.2946	1.08102	0.422757	2.55707	0.0105559	0.0290516	18.4882	13.0775	20.7898	24.4789	52.1108	34.8225	APOBEC1
ENSSSCG00000002472	65.4237	1.08327	0.313335	3.45723	0.00054576	0.00236229	36.9765	49.4037	39.5997	134.144	66.2551	66.1627
ENSSSCG00000005724	2596.68	1.08378	0.0883288	12.2699	1.31468e-34	2.54487e-32	1707.44	1576.56	1707.74	3686.52	3643.29	3258.51	SETX
ENSSSCG00000004825	603.236	1.08773	0.147958	7.35159	1.95868e-13	6.60802e-12	367.59	415.573	376.197	915.51	929.061	615.488	CHSY1
ENSSSCG00000008648	88905.3	1.09089	0.0973201	11.2093	3.67186e-29	5.48826e-27	56606.6	56978.5	56836.4	141234	113001	108775	RSAD2
ENSSSCG00000032501	64.1919	1.0938	0.322373	3.39295	0.000691451	0.00288673	47.8519	42.1385	32.6697	133.165	58.8107	70.5156
ENSSSCG00000012955	929.086	1.09536	0.108511	10.0944	5.84679e-24	6.05604e-22	604.674	568.143	602.905	1383.55	1293.09	1122.15	KLC2
ENSSSCG00000036801	1768.91	1.09635	0.101477	10.8039	3.2981e-27	4.52837e-25	1206.09	1130.47	1046.42	2519.37	2571.29	2139.84	C6orf132
ENSSSCG00000006590	335.138	1.09709	0.146168	7.50572	6.10931e-14	2.20608e-12	215.334	197.615	226.708	462.161	518.13	390.882	S100A8
ENSSSCG00000011358	184.768	1.09998	0.172212	6.38737	1.68763e-10	3.50836e-09	127.243	106.073	118.799	237.935	284.376	234.181	TREX1
ENSSSCG00000015202	52.5853	1.10095	0.32459	3.39183	0.000694286	0.00289584	33.7138	40.6854	26.7298	81.2699	87.8439	45.2692	ROBO3
ENSSSCG00000018972	18.457	1.10107	0.510997	2.15475	0.0311813	0.070386	9.78789	10.1714	14.8499	39.1662	19.3554	17.4112	RF00438
ENSSSCG00000001544	179.649	1.10537	0.181189	6.10066	1.05629e-09	1.85881e-08	106.579	126.415	109.889	279.059	253.11	202.841	TEAD3
ENSSSCG00000025588	73.8142	1.10558	0.262197	4.21659	2.4803e-05	0.000160743	48.9394	47.9507	43.5596	126.311	96.0327	80.0917	FJX1
ENSSSCG00000035253	233.693	1.11169	0.221365	5.02196	5.11461e-07	5.08789e-06	137.03	194.709	113.849	429.849	302.987	223.735	MAFG
ENSSSCG00000039314	7540.36	1.11227	0.328423	3.3867	0.000707392	0.00294219	4522.01	4683.18	5103.41	13138.3	12080	5715.24	MCL1
ENSSSCG00000036056	27.7108	1.11612	0.410481	2.71906	0.00654676	0.019477	18.4882	21.7958	12.8699	35.2496	49.133	28.7286	DNAH17
ENSSSCG00000031274	145.221	1.11769	0.198661	5.62613	1.84296e-08	2.46173e-07	97.8789	107.526	71.2794	204.643	215.888	174.112	F12
ENSSSCG00000033787	915.183	1.11942	0.107716	10.3924	2.68506e-25	3.17052e-23	578.573	534.723	615.775	1190.65	1378.7	1192.67
ENSSSCG00000034216	1542.97	1.12222	0.113996	9.84442	7.24585e-23	6.95602e-21	991.839	1004.06	918.713	2476.28	2045.72	1821.22	OGFR
ENSSSCG00000012844	897.285	1.12397	0.133069	8.44648	3.0022e-17	1.68529e-15	585.098	597.204	511.826	1484.4	1191.85	1013.33	SLC25A22
ENSSSCG00000035867	148.928	1.12577	0.204726	5.49894	3.82087e-08	4.86173e-07	98.9664	95.9014	86.1293	241.851	216.632	154.09	GFOD1
ENSSSCG00000017923	18.7422	1.12585	0.498263	2.25956	0.0238487	0.056936	5.43772	13.0775	16.8299	26.4372	29.7776	20.8935	ALOX15
ENSSSCG00000004897	774.173	1.12679	0.11168	10.0895	6.14908e-24	6.31377e-22	494.832	459.164	502.916	1174.01	1050.4	963.713	ZCCHC2
ENSSSCG00000006588	221.662	1.12705	0.16885	6.67484	2.47496e-11	5.93991e-10	144.643	142.399	131.669	248.705	343.931	318.626	S100A9
ENSSSCG00000026890	185.089	1.12986	0.211026	5.35413	8.59674e-08	1.01714e-06	112.017	110.432	125.729	261.434	326.809	174.112	GALNT6
ENSSSCG00000037337	38.7793	1.13051	0.352479	3.20731	0.00133981	0.00507716	30.4512	20.3427	21.7798	66.5826	54.3441	39.1753	BRSK2
ENSSSCG00000007140	204.842	1.1317	0.198476	5.70196	1.18441e-08	1.65118e-07	122.892	142.399	120.779	329.975	317.131	195.877	SMOX
ENSSSCG00000010454	5572.49	1.13325	0.089885	12.6077	1.91384e-36	4.32628e-34	3358.33	3448.09	3660.99	8488.3	7101.21	7378.02	IFIT5
ENSSSCG00000023522	472.183	1.13405	0.160233	7.07754	1.4674e-12	4.26775e-11	275.148	310.953	301.948	622.743	822.606	499.703	TGM2
ENSSSCG00000029391	972.715	1.1355	0.12272	9.25281	2.18665e-20	1.73288e-18	626.425	589.939	607.855	1584.27	1296.07	1131.73	PLSCR3
ENSSSCG00000016512	1784.94	1.13697	0.108225	10.5056	8.13869e-26	1.00106e-23	1104.94	1185.69	1059.29	2606.51	2672.54	2080.64	ZC3HAV1
ENSSSCG00000004956	38.148	1.13788	0.344095	3.30688	0.000943419	0.00375586	30.4512	18.8897	21.7798	56.791	56.5774	44.3987	SKOR1
ENSSSCG00000014450	1289.27	1.1421	0.149107	7.65957	1.8656e-14	7.2703e-13	840.671	883.455	689.034	2310.81	1534.29	1477.34	TCOF1
ENSSSCG00000030388	1028.53	1.14656	0.125908	9.10634	8.52116e-20	6.36822e-18	604.674	640.795	675.175	1385.5	1685.41	1179.61	UPP1
ENSSSCG00000002959	169.705	1.1466	0.180936	6.33703	2.3423e-10	4.73593e-09	96.7914	110.432	109.889	252.622	250.876	197.618	FAM98C
ENSSSCG00000006776	2680.58	1.14668	0.0961977	11.9201	9.30354e-33	1.61553e-30	1766.17	1621.6	1616.66	3507.33	4133.87	3437.85	MOV10
ENSSSCG00000014072	90.7433	1.14765	0.299194	3.83581	0.000125153	0.000655637	46.7644	62.4812	60.3895	155.686	155.588	63.5511	ENC1
ENSSSCG00000016053	195.968	1.15194	0.162527	7.0877	1.36362e-12	4.02542e-11	127.243	107.526	128.699	271.226	264.276	276.839
ENSSSCG00000005896	37.4099	1.15284	0.39246	2.93748	0.00330896	0.0108353	20.6633	30.5141	18.8098	79.3116	34.2442	40.9164	LRRC24
ENSSSCG00000015850	661.104	1.15353	0.148987	7.7425	9.74781e-15	3.9284e-13	406.741	387.965	434.606	1001.68	1060.08	675.556	DUSP4
ENSSSCG00000037319	35.2679	1.15491	0.369672	3.12416	0.00178316	0.00645479	29.3637	20.3427	15.8399	58.7493	49.8775	37.4342	PDCD1
ENSSSCG00000001986	26.256	1.15544	0.415588	2.78025	0.00543171	0.0165753	13.0505	15.9836	19.7998	31.333	46.8997	30.4697	NFATC4
ENSSSCG00000007703	44.9793	1.15664	0.35149	3.29068	0.000999468	0.00394574	23.926	37.7793	22.7698	76.3741	70.7218	38.3047	TRIM50
ENSSSCG00000037184	135.27	1.16398	0.204489	5.69215	1.25448e-08	1.7386e-07	78.3031	92.9953	80.1893	192.894	216.632	150.607	GPR4
ENSSSCG00000001509	588.019	1.16407	0.13925	8.35963	6.29179e-17	3.3617e-15	412.179	358.904	317.787	913.552	855.361	670.333	DAXX
ENSSSCG00000007993	547.231	1.16609	0.150397	7.75336	8.9493e-15	3.63138e-13	342.576	351.638	317.787	964.468	651.385	655.533	CAPN15
ENSSSCG00000022370	715.158	1.17083	0.290934	4.02439	5.71223e-05	0.00033145	443.718	469.335	406.887	1281.71	1040.73	648.569	TNFSF9
ENSSSCG00000029230	1011.61	1.17508	0.140121	8.38616	5.02271e-17	2.72056e-15	635.125	605.922	622.705	1174.99	1795.59	1235.33	ECM1
ENSSSCG00000007659	63.1484	1.17809	0.276378	4.26259	2.0207e-05	0.000134425	32.6263	52.3098	32.6697	80.2907	87.8439	93.1502	ZCWPW1
ENSSSCG00000030843	36.5156	1.17813	0.349597	3.36996	0.000751783	0.00309305	22.8384	24.7019	19.7998	60.7076	48.3886	42.6576	APLN
ENSSSCG00000039767	38.3993	1.18098	0.361588	3.26609	0.00109043	0.00425647	23.926	20.3427	25.7398	72.4575	51.3663	36.5636	TH
ENSSSCG00000005946	15.5033	1.18431	0.561739	2.10828	0.0350065	0.0775237	7.6128	4.35915	15.8399	24.4789	26.7998	13.929	CCN4
ENSSSCG00000026547	308.22	1.18511	0.205053	5.77954	7.49055e-09	1.08659e-07	183.795	174.366	205.918	526.786	497.286	261.169	SLC45A3
ENSSSCG00000031076	1329.91	1.19156	0.266135	4.47726	7.56076e-06	5.65047e-05	849.371	802.084	778.134	2447.89	1828.34	1273.63	MAPK7
ENSSSCG00000004241	282.647	1.19253	0.177794	6.70736	1.98171e-11	4.83471e-10	154.431	196.162	167.309	410.266	473.464	294.25	GJA1
ENSSSCG00000027372	5246.16	1.19776	0.115274	10.3906	2.73765e-25	3.20061e-23	3115.81	3144.4	3294.69	8820.23	7066.22	6035.61	SAMD9
ENSSSCG00000033410	26.6352	1.19857	0.401872	2.98247	0.00285937	0.00962471	18.4882	17.4366	12.8699	35.2496	40.9442	34.8225	INKA1
ENSSSCG00000013880	331.866	1.20266	0.14599	8.23794	1.752e-16	9.07354e-15	219.684	185.991	197.008	441.599	530.786	416.129
ENSSSCG00000001440	58.6308	1.20301	0.32316	3.72265	0.000197145	0.000971574	31.5388	42.1385	33.6597	79.3116	114.644	50.4926	NOTCH4
ENSSSCG00000032610	56.1703	1.20396	0.280485	4.2924	1.76751e-05	0.000119398	36.9765	33.4202	31.6797	79.3116	83.3772	72.2567
ENSSSCG00000025856	143.219	1.20462	0.2048	5.88197	4.05422e-09	6.25781e-08	82.6533	94.4483	84.1493	165.477	247.154	185.43	TMEM106A
ENSSSCG00000040207	832.29	1.20824	0.118682	10.1805	2.42327e-24	2.64347e-22	510.058	507.115	491.036	1334.59	1147.18	1003.76	P2RY2
ENSSSCG00000022483	47.5934	1.20903	0.357051	3.38617	0.000708759	0.00294477	28.2761	33.4202	24.7498	98.8947	61.0441	39.1753	GPBAR1
ENSSSCG00000017578	21608.3	1.2127	0.11789	10.2867	8.08648e-25	9.00804e-23	13440.9	12949.6	12687.7	33193.4	34113.2	23264.9	ITGA3
ENSSSCG00000034738	461.327	1.21485	0.164492	7.38542	1.51973e-13	5.20145e-12	301.249	306.594	226.708	818.574	572.474	542.36	TRMT61A
ENSSSCG00000008233	75.8116	1.21518	0.257654	4.71633	2.40134e-06	2.0226e-05	56.5523	40.6854	39.5997	103.79	122.833	91.409	TMEM150A
ENSSSCG00000000396	485.86	1.2154	0.126818	9.58382	9.35172e-22	8.36554e-20	313.212	274.627	289.078	668.763	754.862	614.617	STAT2
ENSSSCG00000006009	3420.53	1.22447	0.128727	9.51212	1.86821e-21	1.63406e-19	2080.47	2070.6	1999.78	5633.08	5150.78	3588.46	EXT1
ENSSSCG00000013418	145.816	1.22468	0.20137	6.08173	1.18896e-09	2.07374e-08	83.7408	88.6361	90.0893	208.56	241.943	161.925	CFD
ENSSSCG00000032279	186.565	1.2269	0.229032	5.3569	8.46603e-08	1.00268e-06	112.017	142.399	82.1693	360.329	209.188	213.288	SAPCD2
ENSSSCG00000005376	515.096	1.22732	0.156057	7.86453	3.70473e-15	1.60829e-13	364.327	255.737	302.938	774.512	826.328	566.736	TBC1D2
ENSSSCG00000040910	28.0649	1.22791	0.410014	2.9948	0.00274622	0.00932358	20.6633	20.3427	9.89992	36.2287	34.2442	47.0104	APOH
ENSSSCG00000027709	2004.6	1.23511	0.0955269	12.9295	3.06826e-38	7.54793e-36	1195.21	1156.63	1232.54	3023.63	2901.08	2518.54	PARP9
ENSSSCG00000037735	19.793	1.23608	0.474823	2.60325	0.00923457	0.0260803	13.0505	5.8122	15.8399	27.4163	30.522	26.1169
ENSSSCG00000001787	73.8953	1.24059	0.300421	4.12949	3.63566e-05	0.000223244	42.4142	33.4202	55.4395	67.5617	144.421	100.115	IL16
ENSSSCG00000009720	5214.3	1.24199	0.0741197	16.7566	5.06729e-63	2.13695e-60	3095.15	3102.26	3099.66	7136.08	7384.1	7468.55	DDX60
ENSSSCG00000032472	23.9244	1.24441	0.438436	2.8383	0.00453544	0.0141979	19.5758	13.0775	9.89992	41.1245	32.0109	27.858	SLC25A11
ENSSSCG00000021706	309.32	1.24658	0.188864	6.6004	4.10061e-11	9.49411e-10	204.458	167.101	178.199	481.744	529.297	295.121	KIF21B
ENSSSCG00000028530	145.419	1.2495	0.221694	5.63615	1.7389e-08	2.34394e-07	85.9159	98.8075	74.2494	272.205	179.41	161.925	TMEM52
ENSSSCG00000001565	282.365	1.25003	0.212685	5.87736	4.16849e-09	6.41742e-08	179.445	177.272	145.529	468.036	485.375	238.534	CDKN1A
ENSSSCG00000017416	1070.04	1.25095	0.102098	12.2524	1.63097e-34	3.1062e-32	685.152	620.453	593.995	1539.23	1578.96	1402.48	DHX58
ENSSSCG00000017552	88.6936	1.2523	0.272701	4.59223	4.38544e-06	3.47776e-05	44.5893	74.1056	40.5897	139.04	145.91	87.9268	NXPH3
ENSSSCG00000033521	74.6984	1.25542	0.301745	4.16053	3.1751e-05	0.000199	47.8519	43.5915	40.5897	154.707	95.2883	66.1627
ENSSSCG00000009482	126.066	1.2572	0.263208	4.77644	1.7843e-06	1.55147e-05	76.128	61.0281	85.1393	200.727	231.521	101.856	SPRY2
ENSSSCG00000014310	239.012	1.25822	0.18845	6.67669	2.44407e-11	5.88885e-10	153.344	126.415	141.569	439.641	306.709	266.392	CXCL14
ENSSSCG00000017265	78.8611	1.26003	0.284637	4.42679	9.56456e-06	6.97581e-05	39.1516	56.669	44.5496	118.478	142.932	71.3861	AXIN2
ENSSSCG00000027975	14.2407	1.26229	0.554727	2.27551	0.0228751	0.0549955	7.6128	8.71831	8.90993	18.6039	26.7998	14.7996	LRRC3
ENSSSCG00000011618	25.8343	1.2648	0.437928	2.88815	0.00387511	0.0123903	17.4007	17.4366	10.8899	51.8952	31.2665	26.1169	GATA2
ENSSSCG00000040815	1243.19	1.26863	0.372539	3.40537	0.000660746	0.00277852	729.742	704.73	753.384	1902.5	2396.35	972.418	DUSP5
ENSSSCG00000021536	34.5831	1.27014	0.425563	2.98462	0.00283928	0.00956798	18.4882	20.3427	21.7798	77.3533	46.8997	22.6346	CLDN9
ENSSSCG00000027826	25.1413	1.27197	0.425684	2.98807	0.00280746	0.00947158	9.78789	18.8897	15.8399	41.1245	36.4775	28.7286
ENSSSCG00000012950	156.826	1.27452	0.24522	5.19746	2.02027e-07	2.20271e-06	92.4412	98.8075	84.1493	310.392	221.099	134.067	RIN1
ENSSSCG00000008090	556.088	1.28436	0.180738	7.10619	1.19293e-12	3.5661e-11	281.674	324.03	365.307	871.448	975.216	518.855	IL1A
ENSSSCG00000011876	748.972	1.28888	0.124344	10.3654	3.56091e-25	4.08226e-23	448.068	396.683	458.366	1127.01	1168.77	894.938	DTX3L
ENSSSCG00000005981	1087.78	1.29167	0.100899	12.8016	1.60628e-37	3.79339e-35	576.398	674.216	644.485	1456.98	1569.28	1605.32	FBXO32
ENSSSCG00000025618	1451.81	1.29264	0.103279	12.516	6.10275e-36	1.28681e-33	907.011	815.162	802.883	2046.43	2272.03	1867.36	TAP1
ENSSSCG00000034491	107.307	1.29794	0.252636	5.13757	2.78317e-07	2.93688e-06	77.2156	45.0446	62.3695	198.769	148.144	112.303	PRICKLE1
ENSSSCG00000037016	232.709	1.29983	0.200773	6.47412	9.53658e-11	2.07764e-09	139.206	111.885	150.479	411.245	353.609	229.828	ID1
ENSSSCG00000039894	2666.71	1.30308	0.117392	11.1003	1.25036e-28	1.82275e-26	1457.31	1566.39	1589.93	4590.28	3582.24	3214.12	CD99
ENSSSCG00000003600	1691.76	1.30337	0.133541	9.76009	1.67001e-22	1.57756e-20	1004.89	940.124	981.082	2757.3	2670.31	1796.84	TINAGL1
ENSSSCG00000038366	584.915	1.3085	0.388163	3.37099	0.000748983	0.0030826	345.839	377.793	286.108	1087.84	956.605	455.304	RAP2B
ENSSSCG00000009542	146.273	1.30957	0.205663	6.36757	1.92042e-10	3.93685e-09	75.0405	81.3709	95.0392	256.539	197.277	172.371	TNFSF13B
ENSSSCG00000001912	1413.63	1.31034	0.111864	11.7137	1.08436e-31	1.77834e-29	907.011	844.223	688.044	2147.29	2038.28	1856.91	PML
ENSSSCG00000002001	69.8474	1.31147	0.256075	5.12143	3.03228e-07	3.1602e-06	35.8889	46.4976	38.6097	102.811	96.0327	99.2441	REC8
ENSSSCG00000004053	49.6527	1.31408	0.308232	4.26328	2.01445e-05	0.000134084	26.101	21.7958	36.6297	75.395	74.444	63.5511	TAGAP
ENSSSCG00000008496	2932.95	1.31498	0.0908384	14.4761	1.71606e-47	5.62867e-45	1719.41	1669.56	1655.27	4630.42	3992.43	3930.59
ENSSSCG00000032613	77.7592	1.31926	0.291017	4.53325	5.80817e-06	4.45669e-05	46.7644	46.4976	40.5897	124.353	142.188	66.1627	SNAI1
ENSSSCG00000008963	398.232	1.32007	0.360867	3.65805	0.000254146	0.0012184	209.896	252.831	220.768	798.991	566.519	340.39	AREG
ENSSSCG00000039419	600.977	1.32666	0.17431	7.61091	2.72166e-14	1.02675e-12	343.664	345.826	338.577	996.78	1022.12	558.901	SLCO4A1
ENSSSCG00000034570	2453.78	1.3296	0.0816662	16.2808	1.35002e-59	5.14228e-57	1411.63	1373.13	1404.8	3446.63	3437.08	3649.4	IFI6
ENSSSCG00000012952	58.7244	1.32966	0.321737	4.13276	3.58429e-05	0.000220742	40.2391	24.7019	34.6497	97.9155	103.477	51.3632	TMEM151A
ENSSSCG00000006543	1906.58	1.34843	0.104647	12.8855	5.43011e-38	1.30855e-35	1219.14	1040.38	966.232	2806.26	2895.87	2511.57	ADAR
ENSSSCG00000031166	41.2184	1.34866	0.363431	3.7109	0.000206521	0.00101397	26.101	30.5141	13.8599	78.3324	50.6219	47.8809
ENSSSCG00000034192	14.3448	1.3489	0.557173	2.42098	0.0154787	0.0398718	8.70035	8.71831	6.92994	25.458	22.3332	13.929	GNAO1
ENSSSCG00000040359	100.28	1.35514	0.252187	5.37355	7.72012e-08	9.21731e-07	52.2021	61.0281	56.4295	152.748	180.899	98.3735	GOLGA7B
ENSSSCG00000009083	132.139	1.35588	0.281156	4.82251	1.41765e-06	1.26146e-05	70.6903	88.6361	64.3495	239.893	235.243	94.0207	SPRY1
ENSSSCG00000015175	291.408	1.36262	0.143343	9.50601	1.98113e-21	1.70753e-19	164.219	151.117	173.249	402.433	452.619	404.811	VWA5A
ENSSSCG00000010012	96.8267	1.36321	0.277617	4.91041	9.08864e-07	8.50386e-06	60.9024	55.2159	46.5296	190.935	142.932	84.4445	SLC35E4
ENSSSCG00000034260	174.842	1.36328	0.513096	2.65697	0.0078847	0.0228193	107.667	98.8075	87.1193	391.662	252.365	111.432	GDF15
ENSSSCG00000038521	554.186	1.36751	0.168698	8.10624	5.22094e-16	2.55805e-14	291.462	300.782	335.607	996.78	844.195	556.289	CHAC1
ENSSSCG00000006774	75.8225	1.36907	0.280587	4.87932	1.06452e-06	9.81255e-06	36.9765	43.5915	46.5296	118.478	136.232	73.1272	PPM1J
ENSSSCG00000000675	292.256	1.37062	0.171521	7.99096	1.33894e-15	6.25581e-14	200.108	132.228	155.429	347.6	484.63	433.54	C1R
ENSSSCG00000006923	131.309	1.37378	0.216937	6.33263	2.41024e-10	4.85668e-09	55.4647	94.4483	71.2794	206.602	202.488	157.572	GBP2
ENSSSCG00000037900	1095.74	1.37572	0.328101	4.19299	2.75301e-05	0.000175717	610.112	646.608	572.215	2106.16	1676.48	962.842	CCND1
ENSSSCG00000017466	45.1196	1.38378	0.3391	4.08074	4.4893e-05	0.000269084	26.101	27.608	21.7798	66.5826	83.3772	45.2692	CCR7
ENSSSCG00000014825	30.8136	1.38545	0.39736	3.48663	0.000489152	0.00214081	15.2256	10.1714	24.7498	52.8744	40.9442	40.9164	RELT
ENSSSCG00000034339	624.992	1.38719	0.143175	9.68875	3.36611e-22	3.12969e-20	388.253	350.185	298.978	1085.88	865.783	760.871
ENSSSCG00000039745	295.298	1.39	0.16389	8.4813	2.22684e-17	1.28266e-15	172.919	159.836	156.419	486.64	460.808	335.167	HMOX1
ENSSSCG00000004369	216.663	1.39183	0.233376	5.96392	2.46258e-09	3.99974e-08	97.8789	145.305	116.819	384.808	371.475	183.689	PRDM1
ENSSSCG00000030108	8413.54	1.39779	0.0851781	16.4102	1.61738e-60	6.58551e-58	4836.31	4421.63	4628.21	11953.5	13271.1	11370.4	ZNFX1
ENSSSCG00000015287	44.2077	1.4003	0.346942	4.03611	5.43439e-05	0.000317985	17.4007	33.4202	22.7698	84.2073	54.3441	53.1043	TMCC2
ENSSSCG00000035598	37.472	1.40047	0.385548	3.63242	0.000280778	0.00132511	15.2256	27.608	19.7998	48.9578	76.6773	36.5636	EDN1
ENSSSCG00000026931	321.723	1.40067	0.190868	7.33846	2.16064e-13	7.22742e-12	192.495	146.758	189.088	591.41	487.608	322.979	SERTAD1
ENSSSCG00000007032	583.876	1.40622	0.135123	10.4069	2.30551e-25	2.74984e-23	317.563	326.936	315.807	908.656	949.161	685.133	PLAT
ENSSSCG00000029037	14.3401	1.40939	0.570796	2.46917	0.0135426	0.0355929	9.78789	10.1714	3.95997	23.4997	23.8221	14.7996	DRD1
ENSSSCG00000000647	165.329	1.40978	0.184403	7.6451	2.08783e-14	8.05657e-13	79.3907	91.5422	99.9892	267.309	240.454	213.288	OLR1
ENSSSCG00000036871	216.541	1.41153	0.173955	8.11436	4.88353e-16	2.41275e-14	112.017	133.681	110.879	328.017	354.353	260.298	EXOC3L4
ENSSSCG00000003928	119.582	1.41517	0.504768	2.8036	0.00505355	0.0155854	67.4277	77.0117	51.4796	260.455	180.154	80.9623	PLK3
ENSSSCG00000018018	14.3087	1.41753	0.584133	2.42673	0.0152355	0.0393273	10.8754	8.71831	3.95997	28.3955	20.8443	13.0584
ENSSSCG00000027777	802.176	1.41895	0.155071	9.15032	5.67636e-20	4.35237e-18	444.805	444.634	420.747	1433.48	1238	831.387
ENSSSCG00000027130	1534.81	1.4194	0.309272	4.5895	4.44317e-06	3.51715e-05	834.146	884.908	787.044	3081.4	2179.72	1441.65	TNFRSF12A
ENSSSCG00000031514	26.4958	1.41961	0.470869	3.01487	0.00257091	0.00882735	21.7509	5.8122	14.8499	53.8535	40.9442	21.7641	CCDC28B
ENSSSCG00000038185	2945.95	1.42143	0.371454	3.82668	0.000129886	0.000676827	1491.02	1623.06	1690.91	6182.39	4296.91	2391.43	EREG
ENSSSCG00000014997	927.437	1.42426	0.105199	13.5387	9.23722e-42	2.37115e-39	522.021	489.678	497.966	1451.11	1372	1231.85
ENSSSCG00000007901	84.5997	1.43239	0.251748	5.68977	1.2721e-08	1.76095e-07	50.027	39.2324	47.5196	119.457	150.377	100.985	CIITA
ENSSSCG00000017929	28.16	1.4334	0.430717	3.32795	0.00087487	0.00352335	14.1381	18.8897	12.8699	60.7076	32.7553	29.5991	RNASEK
ENSSSCG00000037910	2913.51	1.46152	0.414487	3.52609	0.000421751	0.00189499	1492.11	1592.54	1572.11	5152.31	5551.29	2120.69	DUSP6
ENSSSCG00000017614	1428.66	1.46233	0.115346	12.6777	7.86175e-37	1.82023e-34	798.257	732.338	750.414	2448.87	2043.49	1798.58	TRIM25
ENSSSCG00000031130	473.59	1.46525	0.135159	10.8409	2.20302e-27	3.06038e-25	247.96	248.472	258.388	794.095	699.773	592.853	ZBED1
ENSSSCG00000040581	61.8697	1.46664	0.36002	4.07379	4.62545e-05	0.000276543	31.5388	33.4202	33.6597	123.374	110.922	38.3047	CISH
ENSSSCG00000001463	234.827	1.4927	0.168316	8.86842	7.41943e-19	5.03498e-17	132.68	113.338	122.759	360.329	390.831	289.027	PSMB9
ENSSSCG00000017251	84.5488	1.49712	0.648708	2.30785	0.0210073	0.051198	48.9394	42.1385	41.5797	183.102	154.099	37.4342	SOX9
ENSSSCG00000015037	89.7546	1.50135	0.250664	5.98951	2.10476e-09	3.47109e-08	44.5893	50.8568	45.5396	151.769	147.399	98.3735	IL18
ENSSSCG00000031474	28.4127	1.50413	0.449085	3.34932	0.000810089	0.0032996	6.52526	21.7958	16.8299	40.1454	57.3219	27.858	PTK6
ENSSSCG00000030165	156.229	1.51228	0.239147	6.32365	2.5545e-10	5.11891e-09	97.8789	65.3873	79.1994	253.601	293.309	147.996	MAFF
ENSSSCG00000014952	408.76	1.52212	0.166673	9.13239	6.70053e-20	5.10451e-18	205.546	254.284	176.219	727.512	611.929	477.068	IZUMO1R
ENSSSCG00000001233	352.505	1.53443	0.148957	10.3012	6.95968e-25	7.90191e-23	201.196	164.195	176.219	569.868	561.308	442.246	TRIM26
ENSSSCG00000021815	82.4202	1.54142	0.276581	5.57312	2.50224e-08	3.29025e-07	48.9394	36.3263	40.5897	155.686	130.277	82.7034
ENSSSCG00000011125	19.3559	1.54359	0.506864	3.04536	0.002324	0.00807585	11.963	8.71831	8.90993	34.2704	35.7331	16.5407	GATA3
ENSSSCG00000003170	20.0827	1.54412	0.483858	3.19127	0.00141647	0.00529795	14.1381	8.71831	7.91994	22.5206	34.9887	32.2108	SLC17A7
ENSSSCG00000006678	45.1851	1.54748	0.322408	4.79974	1.58874e-06	1.39894e-05	20.6633	20.3427	27.7198	63.6451	75.1884	63.5511	FCGR1A
ENSSSCG00000013114	82.1546	1.55744	0.256006	6.08361	1.17509e-09	2.05562e-08	35.8889	43.5915	45.5396	140.998	130.277	96.6324	SLC15A3
ENSSSCG00000023743	15.7655	1.56167	0.542709	2.87754	0.00400789	0.0127492	11.963	5.8122	5.93995	28.3955	21.5888	20.8935	CLDN6
ENSSSCG00000024166	34.1773	1.57991	0.374856	4.21471	2.50095e-05	0.000161699	14.1381	17.4366	19.7998	54.8327	58.8107	40.0459	SLC2A6
ENSSSCG00000016057	6680.34	1.58579	0.0807806	19.6309	8.4233e-86	5.52568e-83	3332.23	3273.72	3408.54	10617	10125.1	9325.46	STAT1
ENSSSCG00000035774	1032.69	1.59114	0.369124	4.31059	1.62819e-05	0.000111324	518.758	546.347	479.156	1974.96	1824.62	852.281	ERRFI1
ENSSSCG00000013664	235.911	1.59391	0.177819	8.96363	3.14165e-19	2.22135e-17	122.892	126.415	103.949	399.495	384.131	278.58	C19orf66
ENSSSCG00000037536	603.715	1.60397	0.137239	11.6875	1.47734e-31	2.38965e-29	304.512	310.953	282.148	1009.51	985.638	729.531	SLC25A28
ENSSSCG00000008123	282.316	1.60626	0.16694	9.62174	6.47241e-22	5.87894e-20	150.081	136.587	131.669	516.015	403.486	356.06	ARID5A
ENSSSCG00000008124	978.652	1.6345	0.112588	14.5175	9.38405e-48	3.16591e-45	555.735	450.446	423.717	1507.9	1498.56	1435.56	NEURL3
ENSSSCG00000010452	37749.9	1.65221	0.0773432	21.3621	3.0084e-101	2.73255e-98	17933.6	18493	18242.6	59906.7	58941	52982.4	IFIT1
ENSSSCG00000034293	343.655	1.65406	0.386101	4.284	1.83561e-05	0.000123223	164.219	165.648	167.309	657.992	629.052	277.709	ARL4C
ENSSSCG00000016239	50.7944	1.65424	0.318457	5.19454	2.05226e-07	2.23346e-06	22.8384	20.3427	29.6998	83.2282	88.5883	60.0688	NYAP2
ENSSSCG00000007682	46.8235	1.66507	0.355368	4.68548	2.793e-06	2.31437e-05	21.7509	15.9836	28.7098	91.0614	78.1662	45.2692	SH2B2
ENSSSCG00000034802	2256.74	1.66774	0.0919828	18.131	1.81497e-73	1.02053e-70	1132.13	1052.01	1057.31	3213.59	3725.92	3359.5
ENSSSCG00000035732	23.6387	1.67695	0.447406	3.74816	0.000178134	0.000892409	10.8754	14.5305	8.90993	36.2287	41.6886	29.5991
ENSSSCG00000036352	19.4307	1.69639	0.530441	3.19807	0.0013835	0.005201	6.52526	4.35915	15.8399	37.2079	33.4998	19.1524	RAB7B
ENSSSCG00000021606	48.1464	1.69827	0.350036	4.85169	1.22413e-06	1.10678e-05	15.2256	27.608	25.7398	75.395	95.2883	49.6221	FLVCR2
ENSSSCG00000032690	26.9091	1.69916	0.425154	3.99658	6.42629e-05	0.000365342	14.1381	13.0775	10.8899	48.9578	43.9219	30.4697
ENSSSCG00000016999	61.1724	1.70347	0.33712	5.05302	4.34878e-07	4.40398e-06	27.1886	39.2324	20.7898	134.144	85.6106	60.0688	TLX3
ENSSSCG00000001394	103.215	1.73114	0.277564	6.23691	4.46297e-10	8.47247e-09	48.9394	34.8732	58.4095	161.561	213.654	101.856
ENSSSCG00000014672	831.106	1.74962	0.125748	13.9137	5.23209e-44	1.4041e-41	407.829	361.81	373.227	1081.97	1472.5	1289.3
ENSSSCG00000021899	15.9274	1.75143	0.5534	3.16486	0.0015516	0.00573436	4.35017	8.71831	8.90993	29.3747	26.7998	17.4112
ENSSSCG00000010451	17575.3	1.77306	0.103402	17.1473	6.58518e-66	3.11031e-63	7786.81	8113.84	7969.44	31215.5	27632.1	22733.9	IFIT2
ENSSSCG00000030801	68.1311	1.77446	0.275959	6.43016	1.27474e-10	2.70235e-09	30.4512	29.061	32.6697	116.519	113.899	86.1857
ENSSSCG00000026454	2626.5	1.77531	0.301254	5.89306	3.79099e-09	5.88227e-08	1110.38	1227.83	1224.62	5556.71	3989.45	2649.99	PMAIP1
ENSSSCG00000009240	59.6806	1.79103	0.295971	6.05135	1.43633e-09	2.47233e-08	22.8384	23.2488	33.6597	84.2073	107.944	86.1857	PLAC8
ENSSSCG00000012890	810.637	1.79333	0.146058	12.2782	1.18583e-34	2.33371e-32	395.866	385.059	309.867	1390.4	1413.69	968.936	TCIRG1
ENSSSCG00000017470	567.513	1.80185	0.389619	4.62465	3.7523e-06	3.02645e-05	290.374	239.753	228.688	1184.78	977.449	484.033	TNS4
ENSSSCG00000037532	164.94	1.80286	0.229907	7.84171	4.44461e-15	1.9154e-13	79.3907	81.3709	60.3895	339.767	249.387	179.336	MNDA
ENSSSCG00000005437	641.688	1.80566	0.323478	5.58203	2.37733e-08	3.13298e-07	267.536	297.875	291.058	1260.17	1129.32	604.17
ENSSSCG00000014780	602.212	1.81701	0.129009	14.0844	4.73558e-45	1.39794e-42	288.199	260.096	250.468	994.822	1016.16	803.529	TRIM21
ENSSSCG00000002512	144.253	1.82004	0.247124	7.36489	1.77299e-13	6.01594e-12	57.6398	74.1056	60.3895	238.914	292.565	141.902	DEGS2
ENSSSCG00000013501	82.4223	1.8314	0.306503	5.97514	2.29891e-09	3.75978e-08	36.9765	30.5141	40.5897	124.353	184.621	77.48	CREB3L3
ENSSSCG00000002135	3838.43	1.83281	0.234316	7.82199	5.1993e-15	2.21195e-13	1673.73	1594	1780.01	5879.83	7704.95	4398.08	PNP
ENSSSCG00000004509	8552.72	1.84101	0.313863	5.86564	4.47404e-09	6.8432e-08	3537.78	3708.19	3952.05	16287.3	16215.4	7615.68	LIPG
ENSSSCG00000033453	2020.61	1.84351	0.0968229	19.04	7.95433e-81	4.69624e-78	876.56	858.753	905.843	3170.5	3455.69	2856.32	BST2
ENSSSCG00000021597	733.843	1.86153	0.46612	3.99367	6.50571e-05	0.00036897	312.125	334.202	303.928	1639.11	1287.88	525.82	PHLDA2
ENSSSCG00000031380	1069.44	1.86518	0.149004	12.5177	5.97541e-36	1.28287e-33	465.469	466.429	450.446	1902.5	1934.8	1197.02	MARCKSL1
ENSSSCG00000017146	11929.7	1.86872	0.106617	17.5273	8.86564e-69	4.55154e-66	5663.93	4854.64	4866.8	18664.7	21465.2	16062.7
ENSSSCG00000031708	159.202	1.87274	0.199799	9.37312	7.04206e-21	5.85582e-19	65.2526	74.1056	66.3295	261.434	284.376	203.712
ENSSSCG00000037449	1723.79	1.87586	0.370236	5.06667	4.04834e-07	4.11384e-06	769.981	717.807	726.654	3924.45	2682.96	1520.87	CSF1
ENSSSCG00000002737	105.222	1.87839	0.236459	7.9438	1.96074e-15	8.87065e-14	46.7644	55.2159	34.6497	167.436	185.365	141.902	CHST4
ENSSSCG00000021712	3545.27	1.87955	0.0862717	21.7864	3.12355e-105	4.0981e-102	1471.45	1435.61	1634.48	5761.35	5320.51	5648.21	HERC6
ENSSSCG00000024867	330.382	1.91711	0.152072	12.6066	1.94184e-36	4.32628e-34	158.781	119.15	135.629	502.307	585.874	480.55	ISG20
ENSSSCG00000033657	7117.21	1.9369	0.317152	6.10715	1.01424e-09	1.79284e-08	2905.92	2930.8	3006.61	14940.9	12363.7	6555.33	GREM1
ENSSSCG00000039751	539.47	1.93906	0.14481	13.3904	6.88351e-41	1.72937e-38	226.209	215.052	227.698	927.26	963.305	677.298	NLRC5
ENSSSCG00000027607	975.293	1.952	0.535213	3.64714	0.000265175	0.00126156	390.428	421.385	390.057	2247.16	1803.78	598.947	IER3
ENSSSCG00000014066	30.996	1.95467	0.429144	4.55481	5.24332e-06	4.08398e-05	17.4007	13.0775	7.91994	55.8118	59.5552	32.2108	TMEM171
ENSSSCG00000023803	273.847	1.96188	0.215411	9.10758	8.4238e-20	6.33556e-18	114.192	97.3544	122.759	567.91	467.508	273.357	ELK3
ENSSSCG00000006651	964.875	1.96522	0.164274	11.9631	5.54603e-33	9.77426e-31	398.041	389.418	393.027	1639.11	1931.08	1038.58	ADAMTSL4
ENSSSCG00000038912	3362.21	1.96919	0.114796	17.1538	5.88236e-66	2.89412e-63	1426.86	1451.6	1227.59	6334.16	5080.8	4652.29	IFITM3
ENSSSCG00000020906	678.06	1.972	0.160226	12.3076	8.24012e-35	1.64914e-32	274.061	281.892	270.268	1421.73	975.96	844.445	TNFSF10
ENSSSCG00000021902	56.8153	1.98398	0.302238	6.56431	5.22746e-11	1.19392e-09	21.7509	23.2488	23.7598	100.853	93.7994	77.48	GABRP
ENSSSCG00000014670	5443.88	1.98559	0.0822258	24.148	7.83344e-129	1.54162e-125	2290.37	2170.86	2123.53	9110.06	8826.08	8142.37	TRIM22
ENSSSCG00000035256	145.867	1.99832	0.238878	8.36546	5.98809e-17	3.22865e-15	70.6903	45.0446	58.4095	241.851	295.543	163.666
ENSSSCG00000009881	13553.5	2.00821	0.0816254	24.6028	1.17954e-133	2.78559e-130	5712.86	5200.47	5275.67	20937.3	23289.8	20904.8	OAS2
ENSSSCG00000009434	34.5773	2.01423	0.410368	4.90834	9.18486e-07	8.58708e-06	14.1381	13.0775	13.8599	68.5409	64.7663	33.0814	RGCC
ENSSSCG00000017379	773.742	2.01511	0.135695	14.8503	6.92688e-50	2.40566e-47	324.088	290.61	304.918	1426.63	1302.03	994.182	ETV4
ENSSSCG00000031924	32.6942	2.02617	0.428116	4.73275	2.21498e-06	1.88569e-05	20.6633	8.71831	8.90993	65.6034	56.5774	35.6931	NKX3-1
ENSSSCG00000017754	13522.1	2.03519	0.0960435	21.1903	1.17459e-99	9.90681e-97	5556.26	5323.98	5033.12	22202.3	24125.8	18891.2
ENSSSCG00000016502	73.7771	2.04233	0.267588	7.63237	2.30486e-14	8.7967e-13	32.6263	30.5141	23.7598	117.499	114.644	123.62	PARP12
ENSSSCG00000012077	27316.9	2.04483	0.0735854	27.7885	5.97365e-170	3.52684e-166	11138.6	10422.7	10410.8	42429.7	44650.8	44848.8	MX1
ENSSSCG00000011391	36.6884	2.04643	0.378789	5.40257	6.56915e-08	7.93946e-07	14.1381	17.4366	11.8799	62.6659	66.9996	47.0104	CDHR4
ENSSSCG00000023165	113.428	2.05761	0.498038	4.13143	3.60519e-05	0.000221719	45.6768	43.5915	42.5697	225.206	243.432	80.0917	SEMA7A
ENSSSCG00000037572	598.593	2.07582	0.130569	15.8983	6.51496e-57	2.40402e-54	250.135	216.505	220.768	1099.59	946.183	858.374	EPSTI1
ENSSSCG00000036383	2654.4	2.0887	0.10846	19.2578	1.21501e-82	7.551e-80	1037.52	1028.76	966.232	4651.97	4653.49	3588.46	LGALS3BP
ENSSSCG00000023379	2403.5	2.12665	0.0963537	22.0713	5.96661e-108	8.80672e-105	940.725	861.659	883.073	4217.22	4002.11	3516.2	UBE2L6
ENSSSCG00000025729	228.74	2.13224	0.448938	4.74952	2.039e-06	1.74847e-05	83.7408	90.0892	81.1793	526.786	408.697	181.948	IRS1
ENSSSCG00000036865	17.305	2.18447	0.574277	3.80387	0.000142455	0.000731989	6.52526	8.71831	3.95997	29.3747	38.7109	16.5407
ENSSSCG00000035181	192.796	2.18462	0.208454	10.4801	1.06626e-25	1.29798e-23	68.5152	53.7629	84.1493	371.1	337.231	242.016	RNF24
ENSSSCG00000013940	17.8625	2.19219	0.566455	3.87002	0.000108826	0.000581719	5.43772	5.8122	7.91994	27.4163	43.1775	17.4112	NLRP3
ENSSSCG00000003481	1121.39	2.19776	0.153745	14.2949	2.35551e-46	7.31942e-44	408.916	369.075	424.707	2067	2158.88	1299.75	PADI1
ENSSSCG00000007007	201.865	2.19997	0.183286	12.0029	3.4296e-33	6.13587e-31	67.4277	62.4812	85.1393	310.392	371.475	314.273	IDO1
ENSSSCG00000032320	101.151	2.20503	0.322898	6.82888	8.55822e-12	2.20645e-10	44.5893	26.1549	36.6297	193.873	225.565	80.0917	TCIM
ENSSSCG00000023229	472.026	2.23274	0.16365	13.6434	2.20904e-42	5.79651e-40	147.906	148.211	198.988	743.179	951.394	642.475	ETV5
ENSSSCG00000009921	1037.55	2.26224	0.10519	21.5063	1.3588e-102	1.45861e-99	384.99	360.357	329.667	1627.36	1784.42	1738.51	OASL
ENSSSCG00000004572	182.334	2.27555	0.517517	4.39705	1.0973e-05	7.82897e-05	61.99	63.9342	61.3795	412.224	369.987	124.49
ENSSSCG00000011875	31.4511	2.29477	0.417592	5.49525	3.90155e-08	4.95904e-07	8.70035	10.1714	12.8699	60.7076	53.5997	42.6576	PARP15
ENSSSCG00000017886	1832.28	2.35696	0.0911976	25.8445	2.80324e-147	8.27515e-144	617.725	595.751	582.115	3180.3	3111.01	2906.81	FBXO39
ENSSSCG00000017982	15.5673	2.3581	0.614242	3.83903	0.000123519	0.000648229	4.35017	7.26525	3.95997	36.2287	26.7998	14.7996	HES7
ENSSSCG00000004195	228.903	2.36822	0.232639	10.1798	2.4402e-24	2.64347e-22	73.9529	72.6525	76.2294	407.329	509.941	233.311	ARG1
ENSSSCG00000014565	1061.91	2.38889	0.111659	21.3944	1.50579e-101	1.4817e-98	377.378	334.202	309.867	1936.77	1738.27	1674.96
ENSSSCG00000006987	800.507	2.4018	0.332122	7.23168	4.77054e-13	1.51549e-11	233.822	270.267	260.368	1639.11	1596.82	802.658	SLC7A2
ENSSSCG00000032434	413.531	2.4063	0.503719	4.77706	1.77875e-06	1.54835e-05	127.243	140.946	125.729	883.198	914.172	289.897	PLAUR
ENSSSCG00000039847	108.26	2.43435	0.250003	9.7373	2.09029e-22	1.9589e-20	31.5388	39.2324	31.6797	158.623	224.821	163.666	C1S
ENSSSCG00000039053	6123.52	2.43734	0.304726	7.99845	1.25992e-15	5.92713e-14	1942.35	2013.93	1770.11	13828.6	10768.3	6417.79	VGF
ENSSSCG00000012967	215.704	2.49448	0.568766	4.38578	1.15572e-05	8.17172e-05	70.6903	74.1056	50.4896	538.535	417.631	142.772	FOSL1
ENSSSCG00000003669	255.64	2.49962	0.476478	5.24603	1.55415e-07	1.72964e-06	88.091	84.277	58.4095	520.911	573.219	208.935	MFSD2A
ENSSSCG00000028711	17.0842	2.51961	0.578264	4.3572	1.31736e-05	9.17721e-05	4.35017	7.26525	3.95997	35.2496	23.8221	27.858	CASP1
ENSSSCG00000033089	264.418	2.53906	0.202246	12.5543	3.76464e-36	8.23202e-34	85.9159	71.1995	75.2394	514.056	524.086	316.014
ENSSSCG00000035297	585.521	2.54035	0.12525	20.2822	1.84579e-91	1.36219e-88	188.145	159.836	166.319	995.801	1059.34	943.69	ISG12(A)
ENSSSCG00000012853	1052.38	2.54182	0.140498	18.0915	3.71879e-73	1.99598e-70	317.563	302.235	304.918	2234.43	1699.56	1455.58	IRF7
ENSSSCG00000023178	497.639	2.56952	0.33283	7.72022	1.16131e-14	4.60159e-13	137.03	151.117	142.559	977.197	1066.04	511.891	BATF2
ENSSSCG00000001595	176.732	2.59442	0.242915	10.6803	1.25799e-26	1.66903e-24	60.9024	45.0446	44.5496	284.934	411.675	213.288	DAAM2
ENSSSCG00000035420	813.537	2.61173	0.155757	16.7679	4.18854e-63	1.83179e-60	237.084	222.317	226.708	1473.63	1695.09	1026.39	HES4
ENSSSCG00000006002	3684.92	2.62026	0.0937466	27.9505	6.50406e-172	7.67999e-168	976.614	1088.34	1030.58	6404.65	6859.27	5750.06	CCN3
ENSSSCG00000013853	245.259	2.64788	0.189096	14.0029	1.49704e-44	4.20882e-42	80.4782	62.4812	59.3995	419.078	495.797	354.319	HSH2D
ENSSSCG00000032149	97.5894	2.71953	0.287519	9.45861	3.12056e-21	2.63197e-19	29.3637	34.8732	14.8499	130.228	204.721	171.501	PLET1
ENSSSCG00000040575	16386.7	2.72447	0.12615	21.5971	1.91182e-103	2.25747e-100	4312.11	4497.19	4113.42	33276.6	30796.7	21324.4	ISG15
ENSSSCG00000017548	22.4848	2.77689	0.576925	4.81325	1.48493e-06	1.31637e-05	6.52526	5.8122	4.94996	39.1662	61.0441	17.4112	NGFR
ENSSSCG00000006418	22.2484	2.79029	0.566397	4.9264	8.37604e-07	7.92503e-06	4.35017	4.35915	7.91994	32.3121	61.0441	23.5052
ENSSSCG00000010312	5635.85	2.79154	0.47212	5.91277	3.364e-09	5.28922e-08	1442.08	1351.34	1474.1	11384.6	13789.3	4373.71	PLAU
ENSSSCG00000024973	303.503	2.83931	0.200561	14.1569	1.69415e-45	5.12938e-43	73.9529	79.9178	70.2894	542.452	672.229	382.177
ENSSSCG00000027855	107.52	2.85946	0.335457	8.52405	1.54066e-17	9.09608e-16	29.3637	30.5141	18.8098	306.476	145.91	114.044	SOCS1
ENSSSCG00000035185	24.2341	2.88559	0.562204	5.13263	2.85716e-07	3.00154e-06	6.52526	5.8122	4.94996	71.4783	30.522	26.1169
ENSSSCG00000006764	15.7218	2.89075	0.710232	4.07015	4.69838e-05	0.000280686	6.52526	1.45305	2.96998	28.3955	45.4108	9.57619	PTPN22
ENSSSCG00000030408	4098.36	2.92592	0.122788	23.8291	1.67002e-125	2.81709e-122	1041.87	896.532	919.703	8060.41	7978.16	5693.48	DDX58
ENSSSCG00000000774	309.119	2.95815	0.180884	16.3539	4.07963e-60	1.60574e-57	77.2156	72.6525	62.3695	548.327	643.196	450.951	USP18
ENSSSCG00000000521	226.994	2.98881	0.621632	4.808	1.52445e-06	1.34735e-05	50.027	50.8568	51.4796	591.41	487.608	130.584	PHLDA1
ENSSSCG00000001561	239.937	2.99806	0.196553	15.2532	1.56851e-52	5.6124e-50	59.8149	49.4037	50.4896	476.849	460.064	343.002	ETV7
ENSSSCG00000031610	39.6161	3.1019	0.439939	7.05075	1.77954e-12	5.1126e-11	6.52526	5.8122	11.8799	75.395	89.3328	48.7515
ENSSSCG00000014618	98.5551	3.19592	0.319749	9.99509	1.60141e-23	1.57579e-21	28.2761	14.5305	14.8499	225.206	193.554	114.914
ENSSSCG00000012076	8531.48	3.40223	0.126012	26.9994	1.50254e-160	5.91399e-157	1576.94	1464.68	1382.03	17606.2	17319.4	11839.6	MX2
ENSSSCG00000002908	43.6073	3.40925	0.486177	7.01237	2.34309e-12	6.63482e-11	8.70035	4.35915	8.90993	90.0823	113.899	35.6931	ZBTB32
ENSSSCG00000007508	760.273	3.45425	0.175861	19.6419	6.77931e-86	4.70883e-83	132.68	119.15	128.699	1734.08	1475.48	971.548	ZBP1
ENSSSCG00000001636	65.0155	3.5612	0.369519	9.63739	5.55858e-22	5.08804e-20	10.8754	5.8122	12.8699	109.665	148.144	102.726
ENSSSCG00000020970	68.8351	3.77699	0.662604	5.70023	1.19648e-08	1.66408e-07	13.0505	5.8122	8.90993	172.331	161.543	51.3632	IL6
ENSSSCG00000032474	465.464	3.99955	0.192313	20.797	4.60463e-96	3.62477e-93	40.2391	55.2159	68.3094	930.197	1010.2	688.615	CXCL10
ENSSSCG00000006919	121.031	4.05453	0.324901	12.4793	9.68245e-36	2.0058e-33	14.1381	13.0775	13.8599	281.018	250.876	153.219
ENSSSCG00000032436	214.382	4.05797	0.236704	17.1437	7.01012e-66	3.18368e-63	31.5388	29.061	13.8599	423.974	421.353	366.507
ENSSSCG00000017723	28.3149	4.53116	0.751953	6.02586	1.68214e-09	2.83348e-08	2.17509	4.35915	0.989992	78.3324	69.2329	14.7996	CCL2
ENSSSCG00000013307	63.458	5.54833	0.656851	8.44685	2.99268e-17	1.68529e-15	3.26263	1.45305	2.96998	172.331	156.332	44.3987	LMO2

## Sheet: File 3C_DEG3_diff_gene_0.05&1
Supplementary Data file 3c. Differential gene expression analysis between PK-15-Cas9 cells (WT-mock) and TMEM41B KO cells (TMEM41B KO-MOCK) by using RNA-seq.
Row.names	baseMean	log2FoldChange	lfcSE	stat	pvalue	padj	WT-MOCK-1	WT-MOCK-2	WT-MOCK-3	TMEM41B KO-MOCK-1	TMEM41B KO-MOCK-2	TMEM41B KO-MOCK-3	gene_ID
ENSSSCG00000005361	112.336	-10.2965	1.19416	-8.62237	6.55825e-18	1.61761e-16	221.423	179.625	272.969	0	0	0	ALDH1B1
ENSSSCG00000016034	82.9582	-9.86257	1.19509	-8.25257	1.55019e-16	3.37458e-15	144.033	175.066	178.65	0	0	0	COL3A1
ENSSSCG00000032532	81.5382	-9.83516	1.19548	-8.22694	1.92058e-16	4.13535e-15	181.653	142.241	165.335	0	0	0	CHRM2
ENSSSCG00000008754	70.0536	-9.61533	1.19838	-8.02358	1.0271e-15	2.03431e-14	150.482	116.711	153.129	0	0	0	GBA3
ENSSSCG00000025413	61.4307	-9.43032	1.19933	-7.86302	3.74983e-15	7.09537e-14	118.236	134.947	115.401	0	0	0
ENSSSCG00000003722	48.5298	-9.08831	1.20491	-7.54273	4.60242e-14	7.97601e-13	110.712	93.9158	86.5511	0	0	0	CDH2
ENSSSCG00000001975	46.1001	-9.0133	1.20739	-7.4651	8.32347e-14	1.41475e-12	77.3907	89.3568	109.853	0	0	0	PRKD1
ENSSSCG00000021328	44.9384	-8.97931	1.21307	-7.4021	1.34043e-13	2.243e-12	112.861	95.7394	61.0296	0	0	0	PCSK1N
ENSSSCG00000013150	44.9165	-8.97567	1.20573	-7.44415	9.75699e-14	1.64194e-12	93.5137	83.886	92.0992	0	0	0
ENSSSCG00000039443	37.2167	-8.70435	1.21266	-7.17792	7.07799e-13	1.08213e-11	88.1394	67.4735	67.6874	0	0	0
ENSSSCG00000008595	36.9591	-8.69356	1.2117	-7.17468	7.24742e-13	1.10661e-11	79.5404	65.6499	76.5644	0	0	0	APOB
ENSSSCG00000012408	34.4868	-8.59568	1.21302	-7.08619	1.37856e-12	2.03423e-11	67.7168	69.2971	69.9067	0	0	0	NHSL2
ENSSSCG00000012572	34.4425	-8.58827	1.22505	-7.01055	2.37375e-12	3.40946e-11	63.4174	45.5902	97.6474	0	0	0	COL4A5
ENSSSCG00000033894	29.4817	-8.36839	1.22097	-6.8539	7.18654e-12	9.78887e-11	70.9414	53.7964	52.1526	0	0	0
ENSSSCG00000008809	27.1159	-8.2491	1.22196	-6.75074	1.47092e-11	1.93469e-10	51.5938	55.6201	55.4815	0	0	0	GABRG1
ENSSSCG00000015320	51.1007	-8.19926	1.20442	-6.80767	9.91938e-12	1.32976e-10	85.9896	117.623	102.086	0.905696	0	0	CALCR
ENSSSCG00000029521	25.2754	-8.14725	1.22534	-6.64898	2.95135e-11	3.75695e-10	46.2194	51.061	54.3718	0	0	0	CD82
ENSSSCG00000036033	23.9421	-8.07087	1.22778	-6.57353	4.91347e-11	6.09126e-10	47.2943	51.9728	44.3852	0	0	0	THRB
ENSSSCG00000031716	23.4376	-8.04006	1.22877	-6.54321	6.02132e-11	7.41047e-10	44.0697	51.061	45.4948	0	0	0	PTPRQ
ENSSSCG00000009567	23.2994	-8.03116	1.2311	-6.52357	6.86538e-11	8.37972e-10	53.7435	48.3256	37.7274	0	0	0	RASA3
ENSSSCG00000026129	40.9045	-7.86908	1.21226	-6.49126	8.51221e-11	1.0284e-09	77.3907	64.7381	102.086	0	1.21239	0
ENSSSCG00000015507	19.5868	-7.77765	1.23908	-6.27696	3.45255e-10	3.89734e-09	45.1446	34.6486	37.7274	0	0	0	TNN
ENSSSCG00000022083	37.3618	-7.74343	1.21245	-6.38658	1.69636e-10	1.98674e-09	81.6901	80.2388	61.0296	0	1.21239	0
ENSSSCG00000004207	17.9027	-7.65025	1.24292	-6.15509	7.50363e-10	8.03458e-09	36.5456	36.4722	34.3985	0	0	0
ENSSSCG00000003326	16.7476	-7.55324	1.24843	-6.0502	1.44668e-09	1.49768e-08	29.0215	33.7368	37.7274	0	0	0
ENSSSCG00000007956	120.374	-7.55052	0.743045	-10.1616	2.94247e-24	1.12976e-22	241.846	206.98	269.64	0.905696	1.21239	1.65871	NLRC3
ENSSSCG00000009446	16.2801	-7.51156	1.24942	-6.01203	1.83211e-09	1.86257e-08	31.1712	31.0013	35.5081	0	0	0	PCDH17
ENSSSCG00000010182	30.3956	-7.44407	1.2179	-6.1122	9.82694e-10	1.0391e-08	59.1179	66.5617	55.4815	0	1.21239	0	CAPN9
ENSSSCG00000017012	14.5943	-7.35694	1.25737	-5.85105	4.88466e-09	4.68106e-08	29.0215	31.9131	26.6311	0	0	0	SLIT3
ENSSSCG00000034948	14.428	-7.33662	1.2584	-5.8301	5.53947e-09	5.24922e-08	27.9466	26.4423	32.1793	0	0	0	RASSF9
ENSSSCG00000012121	27.408	-7.29305	1.2218	-5.96909	2.38587e-09	2.39273e-08	56.9681	57.4437	48.8237	0	1.21239	0	EGFL6
ENSSSCG00000015045	13.9178	-7.28455	1.26174	-5.7734	7.76888e-09	7.2177e-08	25.7969	25.5305	32.1793	0	0	0	NCAM1
ENSSSCG00000028537	26.0128	-7.21966	1.22468	-5.89512	3.74405e-09	3.64692e-08	44.0697	55.6201	55.4815	0.905696	0	0
ENSSSCG00000010814	59.4553	-6.94456	0.863454	-8.04276	8.78346e-16	1.75667e-14	106.412	123.094	124.279	0.905696	1.21239	0.829354	ESRRG
ENSSSCG00000000298	37.2507	-6.84905	1.0563	-6.484	8.93226e-11	1.07586e-09	76.3158	72.9443	72.1259	0.905696	1.21239	0	PPP1R1A
ENSSSCG00000009134	36.4047	-6.81913	1.06099	-6.42713	1.30039e-10	1.54433e-09	56.9681	78.4152	81.003	0	1.21239	0.829354	EGF
ENSSSCG00000026618	18.6863	-6.74291	1.24223	-5.42806	5.69711e-08	4.64859e-07	33.321	44.6784	33.2889	0	0	0.829354	CAVIN2
ENSSSCG00000015270	170.698	-6.73033	0.487442	-13.8075	2.29792e-43	2.11337e-41	350.408	270.806	393.918	4.52848	1.21239	3.31742	FMOD
ENSSSCG00000007860	18.3849	-6.71292	1.24179	-5.40582	6.45114e-08	5.23504e-07	37.6205	31.9131	39.9467	0	0	0.829354	PDILT
ENSSSCG00000001798	49.7246	-6.68407	0.869698	-7.68551	1.52391e-14	2.73107e-13	88.1394	113.976	93.2089	1.81139	1.21239	0	BNC1
ENSSSCG00000016230	16.8858	-6.59144	1.24727	-5.28468	1.25925e-07	9.73276e-07	29.0215	33.7368	37.7274	0	0	0.829354	EPHA4
ENSSSCG00000039548	127.253	-6.45507	0.508845	-12.6857	7.09463e-37	4.92226e-35	233.247	254.393	267.421	2.71709	2.42477	3.31742	PTGFR
ENSSSCG00000023018	41.6498	-6.42519	0.880035	-7.30106	2.85508e-13	4.59603e-12	103.188	68.3853	75.4548	0	1.21239	1.65871	MCCD1
ENSSSCG00000040397	102.404	-6.30565	0.544581	-11.5789	5.27188e-31	3.02152e-29	184.878	183.273	238.57	3.62279	2.42477	1.65871	COLEC12
ENSSSCG00000032321	111.129	-6.10234	0.489569	-12.4647	1.16286e-35	7.66451e-34	236.471	224.304	196.404	1.81139	3.63716	4.14677	MGAT4C
ENSSSCG00000038066	20.9479	-6.01659	1.08815	-5.52918	3.21734e-08	2.72842e-07	48.3692	35.5604	39.9467	1.81139	0	0	USH2A
ENSSSCG00000011641	76.0391	-5.85624	0.561766	-10.4247	1.9126e-25	8.16228e-24	153.706	106.681	187.527	1.81139	4.84954	1.65871	SLCO2A1
ENSSSCG00000031174	165.54	-5.82257	0.374312	-15.5554	1.4631e-54	1.80815e-52	348.258	282.659	345.095	4.52848	6.06193	6.63484	FBP1
ENSSSCG00000018067	23.2122	-5.56901	0.903613	-6.16304	7.13601e-10	7.65476e-09	39.7702	51.061	45.4948	0.905696	1.21239	0.829354
ENSSSCG00000029248	704.078	-5.50912	0.182344	-30.2127	1.61344e-200	1.74017e-197	1246.85	1375	1512.42	26.2652	29.0972	34.8329
ENSSSCG00000015326	365.926	-5.39996	0.237977	-22.6911	5.48388e-114	2.60243e-111	684.692	625.498	834.441	14.4911	18.1858	18.2458	COL1A2
ENSSSCG00000029694	20.1447	-5.37486	0.916656	-5.86355	4.53075e-09	4.35952e-08	42.9948	36.4722	38.837	0.905696	0	1.65871	SLC23A3
ENSSSCG00000026317	19.9598	-5.36159	0.91743	-5.84414	5.09198e-09	4.87187e-08	42.9948	36.4722	37.7274	0.905696	0	1.65871	SLC10A2
ENSSSCG00000039644	47.5918	-5.17808	0.577652	-8.96401	3.13094e-19	8.51961e-18	90.2891	71.1207	116.511	2.71709	2.42477	2.48806	TRPM5
ENSSSCG00000035243	43.8358	-5.05973	0.57523	-8.79601	1.41763e-18	3.68026e-17	92.4389	72.0325	90.9896	1.81139	2.42477	3.31742	RAB27B
ENSSSCG00000038177	15.6651	-4.99295	0.937834	-5.32391	1.0156e-07	7.95318e-07	25.7969	36.4722	28.8504	0	1.21239	1.65871	SPATA16
ENSSSCG00000022989	14.5256	-4.8795	0.946487	-5.15538	2.53114e-07	1.84683e-06	21.4974	32.8249	29.96	0	1.21239	1.65871	ZNF704
ENSSSCG00000015250	184.396	-4.87675	0.303298	-16.0791	3.57766e-58	4.93551e-56	327.835	266.247	476.031	15.3968	10.9115	9.95225	ADAMTS15
ENSSSCG00000036877	24.4131	-4.87257	0.730896	-6.66658	2.61839e-11	3.36197e-10	52.6686	46.502	42.1659	2.71709	2.42477	0
ENSSSCG00000004017	31.9373	-4.76764	0.653107	-7.29994	2.8789e-13	4.62182e-12	58.043	35.5604	90.9896	0.905696	3.63716	2.48806	FRMD1
ENSSSCG00000036155	179.604	-4.72191	0.272443	-17.3317	2.7118e-67	5.02699e-65	327.835	311.837	398.357	11.7741	14.5486	13.2697	FAT4
ENSSSCG00000035798	25.3967	-4.68868	0.688943	-6.80561	1.00624e-11	1.34741e-10	56.9681	40.1194	49.9333	0	1.21239	4.14677	PRTG
ENSSSCG00000023351	33.8741	-4.49974	0.563307	-7.98808	1.37057e-15	2.6966e-14	58.043	65.6499	71.0163	3.62279	2.42477	2.48806	PLA2G4A
ENSSSCG00000004644	146.296	-4.49747	0.303161	-14.8353	8.66562e-50	9.88547e-48	237.546	230.686	372.836	10.8684	10.9115	14.9284	HDC
ENSSSCG00000026819	58.57	-4.44494	0.440048	-10.101	5.46623e-24	2.05877e-22	115.011	82.0624	138.704	5.43418	6.06193	4.14677	NID1
ENSSSCG00000016314	35.1568	-4.36993	0.538605	-8.11342	4.92129e-16	1.0084e-14	68.7917	62.9145	68.797	2.71709	6.06193	1.65871	TRPM8
ENSSSCG00000018086	1769.25	-4.35561	0.138544	-31.4385	6.0201e-217	1.19037e-213	2926.87	2992.54	4203.28	176.611	150.336	165.871	ND4L
ENSSSCG00000004236	164.076	-4.27384	0.2573	-16.6103	5.86886e-62	8.92669e-60	295.589	345.574	292.942	14.4911	24.2477	11.611	PKIB
ENSSSCG00000026018	98.8727	-4.19	0.313622	-13.36	1.03523e-40	8.35509e-39	170.904	198.773	191.966	9.96266	13.3362	8.29354	MFSD1
ENSSSCG00000027926	51.8337	-4.18106	0.423832	-9.8649	5.90929e-23	2.0742e-21	104.262	98.4748	92.0992	6.33988	4.84954	4.97613	FTCD
ENSSSCG00000018084	4248.65	-4.17567	0.244143	-17.1034	1.40068e-65	2.48025e-63	9233.14	5817.31	9103.4	423.866	531.025	383.162	ND3
ENSSSCG00000040728	23.6397	-4.13233	0.61424	-6.72754	1.72554e-11	2.2546e-10	45.1446	44.6784	44.3852	2.71709	2.42477	2.48806	EYA1
ENSSSCG00000018069	17395.7	-4.10883	0.0977657	-42.0273	0	0	37208.8	31332.3	30110.9	1963.55	2052.57	1705.98	ND2
ENSSSCG00000009412	46.0309	-3.99741	0.432814	-9.23586	2.56227e-20	7.54313e-19	92.4389	76.5915	90.9896	6.33988	4.84954	4.97613	LCP1
ENSSSCG00000011102	59.999	-3.9715	0.386081	-10.2867	8.09153e-25	3.2989e-23	102.113	127.653	109.853	6.33988	2.42477	11.611	NRP1
ENSSSCG00000018065	10884.5	-3.91494	0.0958068	-40.8628	0	0	23334.4	18493.2	19417.4	1392.96	1397.88	1271.4	ND1
ENSSSCG00000018087	31640.1	-3.81851	0.123153	-31.0063	4.43592e-211	7.51825e-208	64528.8	46164.6	66577.8	4007.71	4820.44	3741.22	ND4
ENSSSCG00000007858	1051.44	-3.80473	0.122913	-30.9547	2.19931e-210	3.26157e-207	1950.89	1756.13	2181.53	153.968	130.938	135.185
ENSSSCG00000009413	14.4473	-3.79811	0.741114	-5.12486	2.97755e-07	2.14615e-06	21.4974	23.7069	35.5081	2.71709	2.42477	0.829354	CPB2
ENSSSCG00000007456	109.162	-3.79702	0.287525	-13.2059	8.11136e-40	6.33113e-38	179.503	220.657	208.61	9.96266	25.4601	10.7816	SULF2
ENSSSCG00000012523	16.6487	-3.77419	0.680581	-5.54554	2.9305e-08	2.50667e-07	35.4707	27.3541	29.96	1.81139	3.63716	1.65871
ENSSSCG00000012637	29.7475	-3.72501	0.504792	-7.37929	1.59134e-13	2.64052e-12	53.7435	57.4437	54.3718	2.71709	6.06193	4.14677	KLHL13
ENSSSCG00000015854	33.3042	-3.70851	0.485628	-7.63653	2.23149e-14	3.93964e-13	52.6686	54.7082	78.7837	5.43418	2.42477	5.80548	OCA2
ENSSSCG00000037125	12.7665	-3.65421	0.785021	-4.65492	3.24107e-06	1.98309e-05	21.4974	37.384	12.2059	1.81139	1.21239	2.48806	TMEM252
ENSSSCG00000031660	76.8524	-3.64056	0.32233	-11.2945	1.39698e-29	7.30121e-28	169.83	121.27	136.484	11.7741	8.4867	13.2697	MAPK8IP2
ENSSSCG00000017874	29.7023	-3.62675	0.505145	-7.17961	6.99097e-13	1.07297e-11	42.9948	51.061	71.0163	4.52848	3.63716	4.97613	ATP2A3
ENSSSCG00000034390	48.1141	-3.60995	0.391262	-9.22644	2.79767e-20	8.19546e-19	92.4389	94.8276	79.8933	6.33988	6.06193	9.1229	CARD11
ENSSSCG00000005278	14.3407	-3.59233	0.717298	-5.00814	5.4958e-07	3.80854e-06	34.3959	20.9715	24.4118	0.905696	1.21239	4.14677
ENSSSCG00000033509	88.1354	-3.55121	0.301795	-11.767	5.77748e-32	3.46182e-30	197.776	136.771	152.019	14.4911	16.9734	10.7816	SAMD11
ENSSSCG00000037706	13.8631	-3.4566	0.710885	-4.86239	1.15977e-06	7.64419e-06	23.6471	20.9715	31.0696	1.81139	4.84954	0.829354	PRKAR2B
ENSSSCG00000000875	40.1243	-3.44805	0.417319	-8.26237	1.42807e-16	3.13172e-15	82.765	61.0909	76.5644	7.24557	7.27431	5.80548	NR1H4
ENSSSCG00000025770	49.7259	-3.43219	0.380802	-9.01304	2.00424e-19	5.54273e-18	98.8881	81.1506	94.3185	9.96266	2.42477	11.611	ST6GAL1
ENSSSCG00000038300	36.8365	-3.3731	0.429615	-7.85146	4.11222e-15	7.74402e-14	62.3425	62.0027	76.5644	5.43418	9.69908	4.97613	ALDOB
ENSSSCG00000028896	242.894	-3.36675	0.187838	-17.9237	7.70767e-72	1.68286e-69	393.403	422.165	513.758	40.7563	40.0087	47.2732	DIO1
ENSSSCG00000040088	17.753	-3.36673	0.620637	-5.42463	5.80736e-08	4.73204e-07	25.7969	27.3541	44.3852	3.62279	1.21239	4.14677
ENSSSCG00000033256	14.2951	-3.35976	0.682227	-4.9247	8.44891e-07	5.68564e-06	21.4974	35.5604	21.083	2.71709	2.42477	2.48806
ENSSSCG00000035520	10499.9	-3.35188	0.106499	-31.4733	2.01704e-217	4.78603e-214	21024.5	16106.1	20245.2	1897.43	2058.63	1667.83
ENSSSCG00000040105	19.5919	-3.33013	0.573191	-5.80982	6.25407e-09	5.87476e-08	37.6205	34.6486	34.3985	2.71709	4.84954	3.31742	SLC34A3
ENSSSCG00000002032	47.287	-3.324	0.381489	-8.71322	2.95373e-18	7.44014e-17	81.6901	81.1506	95.4281	13.5854	6.06193	5.80548	SLC7A8
ENSSSCG00000018091	35771.2	-3.2866	0.208496	-15.7634	5.55673e-56	7.24451e-54	73268.5	53243.9	68162.3	6580.79	7964.16	5407.39	ND5
ENSSSCG00000010060	30.1361	-3.23621	0.457702	-7.07056	1.54313e-12	2.2658e-11	60.1927	51.9728	51.043	4.52848	7.27431	5.80548	UPB1
ENSSSCG00000027157	51.0172	-3.20413	0.361272	-8.86901	7.37968e-19	1.94561e-17	94.5886	102.122	78.7837	12.6798	12.1239	5.80548	SLC40A1
ENSSSCG00000026427	26.6957	-3.18782	0.522086	-6.10592	1.02213e-09	1.07983e-08	39.7702	32.8249	71.0163	2.71709	9.69908	4.14677	RORC
ENSSSCG00000017084	74.8021	-3.17931	0.301138	-10.5577	4.68122e-26	2.04184e-24	147.257	115.799	142.033	19.9253	9.69908	14.099	FAT2
ENSSSCG00000039025	65.6512	-3.14983	0.328029	-9.60229	7.81892e-22	2.58747e-20	111.787	92.0922	150.91	14.4911	9.69908	14.9284	FREM1
ENSSSCG00000001753	20.7904	-3.09064	0.562543	-5.49405	3.92819e-08	3.27046e-07	46.2194	22.7951	43.2755	5.43418	1.21239	5.80548	CHRNB4
ENSSSCG00000017254	52.098	-3.08452	0.365772	-8.43289	3.37228e-17	7.79898e-16	97.8132	63.8263	117.621	10.8684	13.3362	9.1229	MAP2K6
ENSSSCG00000010546	16.7763	-3.07812	0.611182	-5.03634	4.7452e-07	3.32725e-06	35.4707	25.5305	28.8504	6.33988	3.63716	0.829354
ENSSSCG00000036436	506.835	-3.04523	0.138123	-22.0472	1.01538e-107	4.63328e-105	870.645	813.329	1028.63	112.306	109.115	106.987	FZD1
ENSSSCG00000012769	243.843	-3.02311	0.186139	-16.2411	2.58171e-59	3.69028e-57	422.424	433.107	444.961	64.3044	64.2564	34.0035	ATP2B3
ENSSSCG00000022721	351.067	-2.98104	0.146949	-20.2862	1.70323e-91	5.77346e-89	610.526	596.32	663.558	73.3614	76.3803	86.2529	CDH16
ENSSSCG00000008615	66.8567	-2.96103	0.307003	-9.64497	5.16267e-22	1.72535e-20	117.161	102.122	135.375	16.3025	19.3982	10.7816	VSNL1
ENSSSCG00000006857	19.4639	-2.95871	0.545194	-5.4269	5.73399e-08	4.67547e-07	34.3959	28.2659	41.0563	3.62279	3.63716	5.80548	COL11A1
ENSSSCG00000011663	62.6217	-2.9564	0.33201	-8.90455	5.36015e-19	1.42585e-17	96.7383	85.7096	150.91	14.4911	12.1239	15.7577	RBP2
ENSSSCG00000011640	185.92	-2.94266	0.232142	-12.6761	8.01958e-37	5.49967e-35	232.172	409.4	347.314	40.7563	30.3096	55.5667	TF
ENSSSCG00000004672	213.366	-2.93969	0.185562	-15.8421	1.59484e-56	2.12597e-54	351.483	348.309	433.865	45.2848	44.8582	56.3961	GATM
ENSSSCG00000038207	14.8738	-2.9374	0.684789	-4.28949	1.79082e-05	9.46802e-05	37.6205	33.7368	7.76741	2.71709	2.42477	4.97613	ssc-mir-503
ENSSSCG00000016725	33.4851	-2.93107	0.418897	-6.99712	2.61269e-12	3.73008e-11	55.8933	60.1791	61.0296	9.96266	9.69908	4.14677	TNS3
ENSSSCG00000022009	278.93	-2.9288	0.180012	-16.27	1.61031e-59	2.3586e-57	478.317	404.841	595.871	70.6443	66.6812	57.2255	DDC
ENSSSCG00000016885	888.83	-2.88919	0.108435	-26.6445	2.07139e-156	1.63833e-153	1519.87	1494.45	1685.53	205.593	206.105	221.438	ITGA1
ENSSSCG00000016033	31.8087	-2.86654	0.423587	-6.7673	1.3121e-11	1.72964e-10	61.2676	62.0027	44.3852	7.24557	8.4867	7.46419	GULP1
ENSSSCG00000017763	16.6806	-2.86459	0.584126	-4.90407	9.38725e-07	6.26732e-06	33.321	26.4423	28.8504	3.62279	1.21239	6.63484	SLC13A2
ENSSSCG00000032457	12.8958	-2.82972	0.781029	-3.62307	0.000291132	0.00115634	35.4707	30.0895	2.21926	1.81139	3.63716	4.14677
ENSSSCG00000018082	61839	-2.79337	0.083327	-33.5229	2.23276e-246	8.82983e-243	115264	96119.7	112877	15129.7	15599.8	16043.9	COX3
ENSSSCG00000003699	18.1854	-2.77951	0.553951	-5.01761	5.23169e-07	3.63826e-06	32.2461	30.0895	32.1793	3.62279	8.4867	2.48806	GREB1L
ENSSSCG00000029199	14.301	-2.76409	0.627365	-4.40587	1.05359e-05	5.85855e-05	27.9466	26.4423	21.083	4.52848	0	5.80548	SCN4B
ENSSSCG00000029888	18.6535	-2.75192	0.539423	-5.1016	3.36796e-07	2.41143e-06	25.7969	39.2076	32.1793	4.52848	6.06193	4.14677	CAMK2N2
ENSSSCG00000007909	86.194	-2.69477	0.270513	-9.96172	2.2415e-23	8.20775e-22	126.835	131.3	189.747	22.6424	24.2477	22.3926	ABAT
ENSSSCG00000034993	9138.12	-2.61844	0.0853801	-30.668	1.52124e-206	1.8048e-203	17017.3	14907.1	15225.2	2744.26	2567.83	2366.98	NREP
ENSSSCG00000001746	577.128	-2.6008	0.15217	-17.0914	1.72086e-65	3.00239e-63	835.174	898.127	1241.68	172.988	140.637	174.164	PKHD1
ENSSSCG00000018076	33.2762	-2.58084	0.40629	-6.35222	2.12223e-10	2.44923e-09	51.5938	51.9728	67.6874	5.43418	9.69908	13.2697
ENSSSCG00000006233	117.303	-2.57977	0.247247	-10.434	1.73444e-25	7.42867e-24	196.701	256.217	150.91	33.5108	26.6725	39.809	CA8
ENSSSCG00000012394	754.938	-2.55603	0.109596	-23.3223	2.63264e-120	1.35799e-117	1332.84	1209.05	1328.23	225.518	229.141	204.851	GJB1
ENSSSCG00000039821	57.0735	-2.53409	0.319695	-7.9266	2.25233e-15	4.34497e-14	99.9629	78.4152	114.292	23.5481	12.1239	14.099	GPRIN3
ENSSSCG00000005457	55.8528	-2.51136	0.310949	-8.07643	6.66881e-16	1.35246e-14	83.8399	113.064	87.6607	15.3968	19.3982	15.7577
ENSSSCG00000018081	47304.7	-2.50912	0.121791	-20.6019	2.63761e-94	9.20369e-92	91527.4	67793.5	82093.7	13565.5	16963.7	11884.6	ATP6
ENSSSCG00000014561	17.3158	-2.49882	0.542576	-4.60548	4.11513e-06	2.46824e-05	25.7969	25.5305	36.6178	4.52848	7.27431	4.14677	NLRP6
ENSSSCG00000018042	21.5892	-2.49461	0.522173	-4.77736	1.77611e-06	1.1335e-05	32.2461	20.9715	56.5911	5.43418	8.4867	5.80548	SLC47A2
ENSSSCG00000022592	34.0818	-2.45035	0.394804	-6.2065	5.41791e-10	5.90791e-09	50.5189	65.6499	56.5911	15.3968	9.69908	6.63484	FIBIN
ENSSSCG00000009229	190.398	-2.38439	0.174543	-13.6608	1.7405e-42	1.51833e-40	321.386	324.602	311.806	51.6247	69.1059	63.8603	ARHGAP24
ENSSSCG00000031477	70.8111	-2.36587	0.271221	-8.72305	2.70811e-18	6.83597e-17	135.434	103.946	116.511	23.5481	23.0353	22.3926	GLOD5
ENSSSCG00000003846	26.8882	-2.31496	0.452176	-5.1196	3.06191e-07	2.20428e-06	48.3692	32.8249	52.1526	7.24557	15.761	4.97613	GLIS1
ENSSSCG00000024621	71.7667	-2.3136	0.263206	-8.79006	1.4948e-18	3.87211e-17	123.61	115.799	118.73	21.7367	26.6725	24.0513	KAT2B
ENSSSCG00000006138	161.539	-2.30115	0.183171	-12.5628	3.37951e-36	2.27809e-34	275.167	258.952	271.859	49.8133	54.5573	58.8842	ATP6V0D2
ENSSSCG00000015632	163.72	-2.28065	0.196297	-11.6184	3.32422e-31	1.91449e-29	304.188	219.745	291.833	57.9646	49.7078	58.8842
ENSSSCG00000008913	1293.17	-2.26725	0.0888771	-25.5099	1.53057e-143	1.00882e-140	2135.77	2147.3	2140.48	448.32	453.432	433.752	IGFBP7
ENSSSCG00000038663	16.4267	-2.26561	0.541864	-4.18114	2.90053e-05	0.000146558	23.6471	33.7368	24.4118	8.15127	3.63716	4.97613
ENSSSCG00000035152	42.0203	-2.26275	0.343653	-6.58439	4.56747e-11	5.69805e-10	68.7917	62.9145	77.6741	18.1139	9.69908	14.9284	TEF
ENSSSCG00000011397	60.8091	-2.24953	0.329012	-6.83724	8.07349e-12	1.09093e-10	121.46	71.1207	107.634	23.5481	30.3096	10.7816	SLC38A3
ENSSSCG00000031552	21.892	-2.2476	0.487278	-4.61255	3.97754e-06	2.39695e-05	21.4974	49.2374	37.7274	8.15127	7.27431	7.46419
ENSSSCG00000016245	985.338	-2.23949	0.131298	-17.0566	3.12435e-65	5.37208e-63	1625.2	1302.97	1951.84	362.279	332.194	337.547
ENSSSCG00000024058	76.5611	-2.2261	0.258466	-8.61273	7.13395e-18	1.75232e-16	125.76	121.27	132.046	34.4165	21.8229	24.0513	SLC5A2
ENSSSCG00000012634	17.5821	-2.2174	0.521889	-4.24881	2.14911e-05	0.000111536	31.1712	27.3541	28.8504	9.05696	2.42477	6.63484	DOCK11
ENSSSCG00000024336	58.4152	-2.21248	0.307187	-7.20238	5.91695e-13	9.18831e-12	79.5404	124.917	84.3318	23.5481	15.761	22.3926	TMPRSS2
ENSSSCG00000016857	1065.34	-2.20654	0.122999	-17.9395	5.7941e-72	1.297e-69	1872.42	1452.5	1928.54	417.526	384.326	336.718	DAB2
ENSSSCG00000007873	27.0407	-2.19131	0.420977	-5.2053	1.93682e-07	1.43795e-06	38.6953	42.8548	52.1526	10.8684	6.06193	11.611	ABCC6
ENSSSCG00000028322	30.8132	-2.16777	0.500289	-4.33303	1.47068e-05	7.95991e-05	29.0215	98.4748	23.3022	9.96266	13.3362	10.7816	BTG2
ENSSSCG00000017349	43.8206	-2.16285	0.33316	-6.49193	8.47452e-11	1.02489e-09	69.8666	74.7679	71.0163	13.5854	12.1239	21.5632	ADAM11
ENSSSCG00000018094	25539.3	-2.15814	0.102414	-21.0728	1.41237e-98	5.58544e-96	42876.6	36550.6	45756.7	9462.72	10432.6	8156.7	CYTB
ENSSSCG00000009151	74.7915	-2.15451	0.258024	-8.35005	6.82316e-17	1.55077e-15	123.61	130.388	113.182	25.3595	23.0353	33.1742	CYP2U1
ENSSSCG00000025598	421.114	-2.15103	0.139461	-15.4239	1.13131e-53	1.3837e-51	764.233	580.819	716.821	144.006	164.884	155.919	COBLL1
ENSSSCG00000032877	96.3216	-2.14685	0.23419	-9.16713	4.85784e-20	1.39887e-18	138.658	148.624	184.198	38.9449	35.1592	32.3448
ENSSSCG00000005498	20.154	-2.12894	0.493698	-4.31224	1.61612e-05	8.62076e-05	32.2461	24.6187	42.1659	9.96266	3.63716	8.29354	PAPPA
ENSSSCG00000017797	33.7309	-2.12685	0.380215	-5.59382	2.2213e-08	1.93918e-07	46.2194	48.3256	69.9067	11.7741	14.5486	11.611	SLC6A4
ENSSSCG00000018078	35847.1	-2.11403	0.101699	-20.7872	5.64828e-96	2.0941e-93	68160.8	56044	50518.1	12754.9	13173.8	14430.8	COX2
ENSSSCG00000034242	242.179	-2.11357	0.183547	-11.5152	1.10663e-30	6.16389e-29	388.028	302.719	489.347	95.0981	95.7784	82.1061	HNF4G
ENSSSCG00000003773	174.516	-2.11192	0.183455	-11.5119	1.14932e-30	6.37174e-29	271.942	323.69	255.215	59.776	61.8316	74.6419	AK5
ENSSSCG00000034358	254.227	-2.10579	0.152647	-13.7952	2.72285e-43	2.46595e-41	377.28	447.696	412.782	91.4753	95.7784	100.352	KCNJ16
ENSSSCG00000012828	177.932	-2.10487	0.19568	-10.7567	5.51218e-27	2.51525e-25	300.964	226.127	339.547	76.9842	64.2564	59.7135	STARD8
ENSSSCG00000035859	104.798	-2.09673	0.225037	-9.31728	1.19356e-20	3.60317e-19	194.552	153.183	160.896	38.0393	47.283	34.8329	WNT5A
ENSSSCG00000014224	1086.23	-2.0838	0.113993	-18.28	1.19422e-74	2.77809e-72	1736.99	1558.27	1977.36	450.131	425.547	369.063	SEMA6A
ENSSSCG00000002815	3581.55	-2.08047	0.0876903	-23.7252	1.98239e-124	1.06905e-121	5999.93	5379.64	5999.77	1470.85	1378.48	1260.62	ADGRG1
ENSSSCG00000011014	45.0342	-2.0567	0.321008	-6.407	1.4841e-10	1.75198e-09	73.0912	67.4735	77.6741	20.831	14.5486	16.5871	BAMBI
ENSSSCG00000004663	42.7084	-2.05597	0.330116	-6.228	4.72415e-10	5.20402e-09	70.9414	75.6797	59.92	19.0196	15.761	14.9284	SEMA6D
ENSSSCG00000011246	262.218	-2.03465	0.152478	-13.3439	1.28622e-40	1.03106e-38	404.151	385.693	474.921	101.438	104.265	102.84	VILL
ENSSSCG00000007133	16.3938	-2.00005	0.55346	-3.61372	0.000301837	0.00119327	20.4225	19.1479	38.837	8.15127	8.4867	3.31742	ACSS1
ENSSSCG00000040205	28.6801	-1.98315	0.408291	-4.8572	1.19054e-06	7.84265e-06	34.3959	42.8548	59.92	9.96266	13.3362	11.611	TLCD2
ENSSSCG00000029275	668.509	-1.97759	0.144421	-13.6932	1.11423e-42	9.86513e-41	1041.55	840.683	1317.13	249.972	276.424	285.298	PPARGC1A
ENSSSCG00000016997	14.9534	-1.96638	0.546478	-3.59828	0.00032033	0.00125758	30.0964	19.1479	22.1926	7.24557	6.06193	4.97613	FGF18
ENSSSCG00000033892	163.143	-1.9304	0.182896	-10.5547	4.83427e-26	2.10087e-24	262.268	289.954	223.036	69.7386	66.6812	67.1777	EVA1B
ENSSSCG00000004401	106.463	-1.91583	0.211994	-9.0372	1.60739e-19	4.49767e-18	166.605	163.213	175.321	39.8506	44.8582	48.9319	DDO
ENSSSCG00000008758	17.4949	-1.90713	0.537089	-3.55087	0.000383961	0.00148188	27.9466	26.4423	27.7407	9.05696	12.1239	1.65871	SLC34A2
ENSSSCG00000036125	67.0485	-1.87723	0.282768	-6.63878	3.16293e-11	4.00908e-10	123.61	74.7679	117.621	25.3595	32.7344	28.1981
ENSSSCG00000039947	274.173	-1.85685	0.148015	-12.545	4.2359e-36	2.8233e-34	422.424	425.813	438.304	115.023	140.637	102.84	KCNJ2
ENSSSCG00000040140	38.396	-1.85218	0.354956	-5.21805	1.80814e-07	1.35172e-06	60.1927	47.4138	72.1259	12.6798	23.0353	14.9284	CD3E
ENSSSCG00000011496	608.151	-1.82803	0.120998	-15.1079	1.43589e-51	1.70354e-49	848.073	1063.16	933.198	258.123	293.397	252.953	ADAMTS9
ENSSSCG00000006073	519.367	-1.82436	0.139653	-13.0635	5.32394e-39	4.02313e-37	969.533	720.325	740.123	256.312	226.716	203.192	OSR2
ENSSSCG00000003690	596.115	-1.82379	0.119398	-15.275	1.12296e-52	1.34574e-50	902.891	871.685	1014.2	292.54	260.663	234.707	DLGAP1
ENSSSCG00000034997	27.5064	-1.81466	0.399726	-4.53976	5.63196e-06	3.30289e-05	47.2943	34.6486	46.6044	13.5854	12.1239	10.7816
ENSSSCG00000001906	19.9911	-1.81439	0.471799	-3.84567	0.000120223	0.000526514	36.5456	22.7951	34.3985	8.15127	7.27431	10.7816	CYP1A1
ENSSSCG00000011906	966.494	-1.80974	0.102984	-17.573	3.96773e-69	7.59245e-67	1573.61	1358.59	1581.22	452.848	412.211	420.483	IGSF11
ENSSSCG00000004570	5786.91	-1.80528	0.221328	-8.15659	3.44624e-16	7.16045e-15	8031.43	7412.97	11552.4	2757.85	2674.52	2292.34	TPM1
ENSSSCG00000028327	204.578	-1.78808	0.160897	-11.1132	1.082e-28	5.50937e-27	312.787	315.484	321.793	86.9469	106.69	83.7648	RHOBTB1
ENSSSCG00000016385	226.564	-1.77549	0.154409	-11.4986	1.34124e-30	7.29928e-29	377.28	322.779	351.753	105.061	105.477	97.0345
ENSSSCG00000013078	287.084	-1.77353	0.138018	-12.85	8.60138e-38	6.22236e-36	455.745	424.901	452.729	134.043	124.876	130.209	MYRF
ENSSSCG00000004980	15.5625	-1.77258	0.519302	-3.41339	0.000641608	0.00236032	27.9466	20.9715	23.3022	7.24557	7.27431	6.63484	THSD4
ENSSSCG00000037535	101.275	-1.7691	0.223805	-7.90461	2.68764e-15	5.16794e-14	160.156	151.359	156.458	42.5677	60.6193	36.4916	SLC34A1
ENSSSCG00000006163	72.4407	-1.75124	0.252367	-6.93925	3.94185e-12	5.54758e-11	115.011	122.182	97.6474	28.9823	35.1592	35.6622	PKIA
ENSSSCG00000034871	170.937	-1.73239	0.711127	-2.43612	0.0148459	0.0361444	411.675	300.895	75.4548	64.3044	112.752	60.5429
ENSSSCG00000029305	21.4765	-1.73156	0.460636	-3.75906	0.000170553	0.000720084	26.8718	38.2958	34.3985	14.4911	4.84954	9.95225	FNDC4
ENSSSCG00000014251	16.848	-1.72866	0.502391	-3.44086	0.000579866	0.00215727	24.722	29.1777	23.3022	6.33988	10.9115	6.63484
ENSSSCG00000014072	101.082	-1.72271	0.223373	-7.71224	1.23628e-14	2.23586e-13	136.509	179.625	148.69	38.9449	52.1326	50.5906	ENC1
ENSSSCG00000035739	26.0354	-1.717	0.4106	-4.18169	2.89345e-05	0.000146387	49.444	39.2076	31.0696	13.5854	12.1239	10.7816	SLC26A1
ENSSSCG00000008943	1656.09	-1.71564	0.0910352	-18.8458	3.17844e-79	7.85604e-77	2342.14	2527.52	2748.55	784.333	757.741	776.276	SLC4A4
ENSSSCG00000006289	478.183	-1.69988	0.163544	-10.394	2.64034e-25	1.11081e-23	668.569	565.319	959.829	233.67	235.203	206.509	F5
ENSSSCG00000022693	15.9177	-1.69554	0.517657	-3.27541	0.00105509	0.00365759	22.5723	27.3541	23.3022	5.43418	6.06193	10.7816	LBX1
ENSSSCG00000027417	178.322	-1.69417	0.167731	-10.1005	5.4955e-24	2.06325e-22	263.343	266.247	287.394	90.5696	86.0793	76.3006	LDLRAD4
ENSSSCG00000017640	86.2815	-1.68669	0.247007	-6.82851	8.58028e-12	1.15809e-10	135.434	144.977	113.182	46.1905	49.7078	28.1981
ENSSSCG00000010073	195.36	-1.67991	0.185913	-9.03597	1.62552e-19	4.53769e-18	375.13	281.747	236.351	91.4753	94.566	92.8877	CHCHD10
ENSSSCG00000007664	883.363	-1.67561	0.0997126	-16.8044	2.26638e-63	3.7345e-61	1445.7	1326.68	1263.87	426.583	424.335	413.019	AGFG2
ENSSSCG00000009565	27.2408	-1.65811	0.410573	-4.03854	5.3786e-05	0.000256581	48.3692	41.943	34.3985	19.0196	7.27431	12.4403	GAS6
ENSSSCG00000014249	133.129	-1.65808	0.202463	-8.18953	2.62243e-16	5.55581e-15	211.749	161.389	234.132	67.0215	60.6193	63.8603	MARCH3
ENSSSCG00000010507	27.5202	-1.64997	0.391778	-4.21149	2.5369e-05	0.000129956	42.9948	42.8548	38.837	12.6798	16.9734	10.7816	TLL2
ENSSSCG00000016338	13.8221	-1.64424	0.650422	-2.52796	0.0114729	0.029016	21.4974	35.5604	5.54815	2.71709	8.4867	9.1229	PER2
ENSSSCG00000006940	255.982	-1.63484	0.186579	-8.7622	1.91479e-18	4.91711e-17	341.809	515.169	304.038	136.76	123.663	114.451	CCN1
ENSSSCG00000023526	62.7474	-1.62533	0.271075	-5.99588	2.02387e-09	2.04699e-08	82.765	113.976	87.6607	28.9823	29.0972	34.0035	RAPGEF3
ENSSSCG00000035495	94.9514	-1.62232	0.218551	-7.42305	1.14454e-13	1.91791e-12	137.583	151.359	140.923	40.7563	48.4954	50.5906	KITLG
ENSSSCG00000025561	75.8443	-1.61377	0.261571	-6.16954	6.84895e-10	7.39363e-09	132.209	126.741	83.2222	38.9449	42.4335	31.5155	VASN
ENSSSCG00000036402	863.263	-1.60382	0.108783	-14.7433	3.39921e-49	3.73409e-47	1289.84	1229.11	1378.16	479.113	424.335	379.015	MYL9
ENSSSCG00000031774	287.044	-1.5974	0.150621	-10.6054	2.81345e-26	1.24548e-24	388.028	430.372	478.25	161.214	117.601	146.796
ENSSSCG00000009545	2188.15	-1.59502	0.0896219	-17.7972	7.42896e-71	1.57388e-68	3379.39	3463.94	3019.3	1152.05	1089.93	1024.25	COL4A2
ENSSSCG00000008765	89.6468	-1.59477	0.22269	-7.16138	7.98665e-13	1.21635e-11	141.883	124.917	137.594	42.5677	43.6459	47.2732
ENSSSCG00000021579	160.589	-1.58901	0.176222	-9.01711	1.93111e-19	5.36549e-18	248.295	218.833	255.215	79.7013	88.5041	72.9832
ENSSSCG00000006693	2693.9	-1.58766	0.101317	-15.6703	2.41343e-55	3.04606e-53	3871.68	3581.57	4674.87	1379.38	1371.21	1284.67	PDZK1
ENSSSCG00000007665	16.3573	-1.58542	0.560961	-2.82625	0.00470964	0.0134574	33.321	25.5305	14.4252	12.6798	9.69908	2.48806
ENSSSCG00000016992	198.244	-1.58414	0.166002	-9.54292	1.3887e-21	4.50152e-20	339.659	275.365	276.298	101.438	105.477	91.229	NEURL1B
ENSSSCG00000000530	45.2653	-1.57982	0.317583	-4.97452	6.54094e-07	4.48376e-06	69.8666	58.3555	75.4548	29.888	20.6105	17.4164	FGD4
ENSSSCG00000028124	306.388	-1.57799	0.148098	-10.6551	1.65066e-26	7.41794e-25	493.366	379.311	504.881	156.685	153.973	150.113	SNRPN
ENSSSCG00000037319	36.1773	-1.5759	0.364383	-4.32485	1.52634e-05	8.21618e-05	56.9681	66.5617	38.837	24.4538	16.9734	13.2697	PDCD1
ENSSSCG00000035854	555.358	-1.57556	0.121331	-12.9857	1.47573e-38	1.10114e-36	837.324	752.238	903.238	274.426	312.795	252.124	RAB11FIP3
ENSSSCG00000038257	54.6329	-1.57038	0.283311	-5.54296	2.97397e-08	2.54018e-07	72.0163	87.5332	85.4415	31.6994	27.8849	23.2219	SGCZ
ENSSSCG00000040166	1252.58	-1.56753	0.096813	-16.1913	5.81066e-59	8.20686e-57	1889.62	1706.9	2023.96	659.347	621.954	613.722	FLRT2
ENSSSCG00000032241	9244.95	-1.56408	0.0757533	-20.647	1.03845e-94	3.73339e-92	13760.5	13206.6	14487.3	4580.11	4508.86	4926.37	GPNMB
ENSSSCG00000013011	22.7104	-1.54172	0.449036	-3.4334	0.000596068	0.00221061	30.0964	27.3541	43.2755	9.05696	18.1858	8.29354	SAC3D1
ENSSSCG00000004507	138.04	-1.53016	0.186194	-8.21807	2.06806e-16	4.44484e-15	201.001	198.773	214.158	68.8329	82.4422	63.0309	SMAD7
ENSSSCG00000016334	217.581	-1.52582	0.160641	-9.4983	2.13348e-21	6.78594e-20	345.033	277.188	346.204	110.495	121.239	105.328	SCLY
ENSSSCG00000014213	92.4032	-1.52377	0.216971	-7.02292	2.17272e-12	3.14355e-11	141.883	134.947	134.265	48.0019	49.7078	45.6145	KCNN2
ENSSSCG00000032282	147.637	-1.51905	0.182705	-8.3142	9.23714e-17	2.05995e-15	204.225	225.216	228.584	85.1355	63.044	79.618	ACP5
ENSSSCG00000004475	281.69	-1.51438	0.150296	-10.076	7.05314e-24	2.6314e-22	453.595	350.133	449.4	154.874	137	145.137
ENSSSCG00000009338	37.1929	-1.51062	0.353494	-4.27341	1.92507e-05	0.000101192	55.8933	38.2958	71.0163	19.9253	20.6105	17.4164
ENSSSCG00000002648	22.2601	-1.51056	0.440106	-3.43226	0.000598581	0.00221716	42.9948	23.7069	32.1793	11.7741	12.1239	10.7816	CBFA2T3
ENSSSCG00000015073	175.037	-1.50647	0.177493	-8.48752	2.11099e-17	4.97908e-16	283.766	230.686	262.982	108.684	83.6546	80.4474	TAGLN
ENSSSCG00000040746	5036.84	-1.50549	0.110779	-13.59	4.58881e-42	3.94505e-40	6441.7	6880.47	9029.06	2750.6	2492.66	2626.57	LRP2
ENSSSCG00000022933	17.1024	-1.50523	0.489771	-3.07335	0.00211674	0.00674535	19.3477	25.5305	31.0696	9.05696	8.4867	9.1229	EFR3B
ENSSSCG00000012911	26.0001	-1.49681	0.394688	-3.79237	0.000149214	0.000639259	40.8451	40.1194	34.3985	13.5854	12.1239	14.9284	CARNS1
ENSSSCG00000006718	227.054	-1.49213	0.152942	-9.7562	1.73529e-22	5.93298e-21	308.488	328.249	368.397	126.798	117.601	112.792	ZNF697
ENSSSCG00000035456	3529.26	-1.49117	0.0893306	-16.6928	1.4795e-62	2.34037e-60	5009.97	5006.72	5603.63	2034.19	1794.33	1726.72	WWC1
ENSSSCG00000039893	36.4815	-1.49026	0.34385	-4.33404	1.46398e-05	7.93452e-05	60.1927	46.502	55.4815	22.6424	13.3362	20.7339
ENSSSCG00000024325	78.8457	-1.48808	0.272247	-5.46593	4.60476e-08	3.79118e-07	108.562	90.2686	148.69	40.7563	55.7697	29.0274	SGK2
ENSSSCG00000034708	105.173	-1.48066	0.218124	-6.78815	1.13577e-11	1.50221e-10	177.354	126.741	160.896	48.9076	55.7697	61.3722	PITX2
ENSSSCG00000012584	375.247	-1.47998	0.137386	-10.7724	4.64916e-27	2.14621e-25	477.242	636.439	542.609	192.913	204.893	197.386	CAPN6
ENSSSCG00000007115	815.044	-1.47996	0.124459	-11.8912	1.3149e-32	8.04123e-31	1282.32	973.807	1344.87	459.188	417.06	413.019	THBD
ENSSSCG00000039756	17.4489	-1.47927	0.498901	-2.96506	0.0030262	0.00922715	33.321	22.7951	21.083	13.5854	7.27431	6.63484	FOXC1
ENSSSCG00000000040	18.8911	-1.47782	0.481064	-3.07198	0.00212643	0.00677078	27.9466	23.7069	31.0696	9.05696	15.761	5.80548
ENSSSCG00000010607	925.271	-1.47701	0.117672	-12.5519	3.88038e-36	2.60095e-34	1347.89	1182.61	1554.59	539.795	478.892	447.851	COL17A1
ENSSSCG00000014030	27.0739	-1.4744	0.38654	-3.81435	0.000136541	0.000590564	42.9948	35.5604	41.0563	15.3968	13.3362	14.099	PHYKPL
ENSSSCG00000012759	16.3255	-1.46823	0.514932	-2.8513	0.0043541	0.0125794	31.1712	19.1479	22.1926	8.15127	4.84954	12.4403	ZNF185
ENSSSCG00000027688	30.1669	-1.46755	0.36659	-4.00326	6.24756e-05	0.000293084	48.3692	40.1194	44.3852	15.3968	16.9734	15.7577	RNF183
ENSSSCG00000021038	1544.16	-1.46706	0.111621	-13.1432	1.86291e-39	1.44455e-37	2393.74	1860.99	2549.93	817.844	828.059	814.426	NRIP1
ENSSSCG00000023653	405.386	-1.45754	0.134591	-10.8293	2.49972e-27	1.19583e-25	658.896	611.821	510.43	217.367	236.415	197.386	GLIS2
ENSSSCG00000030305	25.4159	-1.45735	0.407857	-3.57319	0.000352662	0.00137631	36.5456	32.8249	42.1659	9.05696	16.9734	14.9284	SLC15A2
ENSSSCG00000010272	231.045	-1.45484	0.15246	-9.54242	1.39531e-21	4.51062e-20	356.857	324.602	336.218	134.949	104.265	129.379	ADAMTS14
ENSSSCG00000017082	6828.05	-1.44868	0.0823501	-17.5917	2.85178e-69	5.54648e-67	10027.5	9107.1	10850	3726.04	3651.7	3606.03	SPARC
ENSSSCG00000029815	416.24	-1.44663	0.126907	-11.3992	4.22117e-30	2.26606e-28	636.323	537.964	652.462	226.424	232.778	211.485	SRGAP1
ENSSSCG00000034133	22.9918	-1.44628	0.4524	-3.1969	0.00138911	0.00467264	31.1712	21.8833	47.7141	8.15127	15.761	13.2697
ENSSSCG00000033350	52.2449	-1.44385	0.286496	-5.03968	4.66308e-07	3.27548e-06	66.642	82.0624	81.003	31.6994	23.0353	29.0274
ENSSSCG00000012766	38.1095	-1.44373	0.328703	-4.3922	1.12207e-05	6.19462e-05	49.444	62.0027	55.4815	20.831	21.8229	19.0752	BGN
ENSSSCG00000005740	45.1575	-1.43695	0.303432	-4.73567	2.18334e-06	1.37272e-05	68.7917	68.3853	61.0296	28.0766	20.6105	24.0513	SARDH
ENSSSCG00000035689	69.5447	-1.42763	0.264805	-5.39127	6.99607e-08	5.64251e-07	106.412	88.445	110.963	40.7563	24.2477	46.4438	NEXMIF
ENSSSCG00000017298	64.2491	-1.42711	0.25928	-5.50413	3.70999e-08	3.11503e-07	88.1394	87.5332	105.415	38.9449	33.9468	31.5155	TANC2
ENSSSCG00000039545	176.875	-1.41559	0.168258	-8.41321	3.98947e-17	9.20838e-16	267.643	242.54	260.763	83.3241	109.115	97.8638
ENSSSCG00000012959	13.4243	-1.4106	0.563399	-2.50373	0.0122891	0.0307266	23.6471	15.5007	18.8637	5.43418	12.1239	4.97613	CATSPER1
ENSSSCG00000004659	77.7598	-1.40569	0.245726	-5.72057	1.06169e-08	9.67457e-08	90.2891	120.358	128.717	44.3791	36.3716	46.4438	SLC12A1
ENSSSCG00000027266	115.863	-1.40415	0.196824	-7.13407	9.74437e-13	1.46896e-11	179.503	155.919	169.773	63.3988	59.4069	67.1777	PNPLA3
ENSSSCG00000035086	279.521	-1.40024	0.161304	-8.68074	3.93199e-18	9.82086e-17	478.317	421.254	316.244	144.911	158.822	157.577
ENSSSCG00000025208	32.4359	-1.39769	0.378806	-3.68973	0.000224496	0.000920325	44.0697	62.9145	33.2889	17.2082	23.0353	14.099	RNF39
ENSSSCG00000023627	148.438	-1.38813	0.195486	-7.10092	1.23933e-12	1.84253e-11	199.926	184.184	261.873	80.607	70.3183	93.717	LYPD6
ENSSSCG00000038184	19.6724	-1.38303	0.456323	-3.03082	0.00243892	0.0076508	32.2461	20.9715	32.1793	11.7741	10.9115	9.95225	ACBD7
ENSSSCG00000000735	100.075	-1.37936	0.207495	-6.64765	2.97799e-11	3.78681e-10	138.658	144.065	150.91	53.4361	56.9821	56.3961	TSPAN9
ENSSSCG00000000801	134.584	-1.37879	0.191673	-7.19343	6.31836e-13	9.74786e-12	213.899	168.684	200.843	65.2101	77.5926	81.2767	TMEM117
ENSSSCG00000025134	17.2698	-1.37477	0.505135	-2.72159	0.00649681	0.017801	20.4225	37.384	16.6444	9.96266	10.9115	8.29354	FAM171B
ENSSSCG00000016574	705.923	-1.37452	0.138526	-9.92243	3.32575e-23	1.20295e-21	1246.85	875.332	933.198	421.149	423.122	335.889	KCP
ENSSSCG00000004646	22.4071	-1.37229	0.436865	-3.14121	0.00168249	0.00552019	30.0964	26.4423	41.0563	11.7741	8.4867	16.5871	ATP8B4
ENSSSCG00000009503	22.1549	-1.36854	0.4445	-3.07883	0.00207812	0.00663478	34.3959	36.4722	25.5215	17.2082	6.06193	13.2697
ENSSSCG00000016981	1565.14	-1.3624	0.0928412	-14.6745	9.39307e-49	1.02238e-46	2283.02	2041.53	2436.75	863.129	894.74	871.651	CPEB4
ENSSSCG00000012960	128.757	-1.35786	0.460277	-2.9501	0.0031767	0.00961893	230.022	238.893	86.5511	61.5874	80.0174	75.4713	CST6
ENSSSCG00000026564	18.327	-1.34976	0.478782	-2.81915	0.00481505	0.0137289	17.1979	28.2659	33.2889	9.96266	12.1239	9.1229
ENSSSCG00000016918	998.508	-1.34897	0.0967179	-13.9475	3.2592e-44	3.04465e-42	1355.41	1410.56	1536.84	538.889	561.334	588.012	MAP3K1
ENSSSCG00000016400	261.663	-1.34831	0.156956	-8.59039	8.66709e-18	2.11743e-16	435.323	380.222	310.696	152.157	156.398	135.185
ENSSSCG00000009684	50.5169	-1.34537	0.31143	-4.31998	1.56042e-05	8.37303e-05	85.9896	63.8263	67.6874	39.8506	26.6725	19.0752	MSRA
ENSSSCG00000003463	65.5858	-1.32977	0.256222	-5.18993	2.10369e-07	1.55696e-06	85.9896	87.5332	107.634	37.1336	41.2211	34.0035	AGMAT
ENSSSCG00000032684	262.014	-1.32635	0.1544	-8.5903	8.6739e-18	2.11743e-16	415.975	307.278	401.686	149.44	144.274	153.431	BOK
ENSSSCG00000011911	51.5891	-1.32122	0.295502	-4.47111	7.78146e-06	4.45556e-05	92.4389	59.2673	69.9067	32.6051	25.4601	29.8568	DRD3
ENSSSCG00000034198	19.6435	-1.32101	0.461113	-2.86483	0.00417234	0.0121295	32.2461	32.8249	18.8637	12.6798	12.1239	9.1229
ENSSSCG00000037953	259.749	-1.31287	0.187381	-7.00643	2.44474e-12	3.50594e-11	434.248	414.871	262.982	132.232	133.362	180.799	NDUFC1
ENSSSCG00000026407	16.5865	-1.31028	0.490995	-2.66863	0.00761622	0.020397	30.0964	20.9715	19.9733	10.8684	8.4867	9.1229	NCCRP1
ENSSSCG00000031483	96.7593	-1.3097	0.221794	-5.90502	3.52599e-09	3.45436e-08	139.733	126.741	148.69	66.1158	41.2211	58.0548
ENSSSCG00000028878	1878.56	-1.30402	0.113646	-11.4744	1.77303e-30	9.56147e-29	2819.39	2979.78	2220.37	1137.55	1150.55	963.71	BCAR1
ENSSSCG00000008468	286.895	-1.30297	0.145298	-8.96762	3.02979e-19	8.26332e-18	381.579	468.667	375.055	176.611	152.761	166.7	PKDCC
ENSSSCG00000036645	33.1241	-1.29885	0.390244	-3.3283	0.000873786	0.00310207	24.722	56.5319	59.92	15.3968	20.6105	21.5632	PDE6B
ENSSSCG00000016270	274.457	-1.29576	0.157049	-8.25065	1.57532e-16	3.42301e-15	467.569	328.249	373.945	147.629	170.946	158.407	C2orf72
ENSSSCG00000029860	1135.12	-1.29474	0.0956414	-13.5375	9.39647e-42	7.96284e-40	1687.55	1475.3	1675.54	629.459	677.723	665.142	EPB41L4A
ENSSSCG00000000749	325.628	-1.29456	0.131337	-9.85678	6.40722e-23	2.22919e-21	453.595	444.96	489.347	203.782	187.92	174.164	SLC6A12
ENSSSCG00000037898	277.176	-1.28921	0.158587	-8.12938	4.31501e-16	8.90317e-15	480.467	368.369	330.67	152.157	172.159	159.236	CXXC5
ENSSSCG00000013408	344.159	-1.28853	0.135701	-9.49534	2.19503e-21	6.96305e-20	518.088	454.078	492.675	170.271	213.38	216.462	ADM
ENSSSCG00000028740	169.609	-1.2882	0.169941	-7.58027	3.44832e-14	6.04297e-13	257.969	238.893	225.255	111.401	94.566	89.5703	CTDSPL
ENSSSCG00000039413	67.5368	-1.28807	0.253509	-5.08096	3.75527e-07	2.66622e-06	99.9629	91.1804	95.4281	39.8506	47.283	31.5155	SLC9A3
ENSSSCG00000006235	89.2492	-1.28669	0.219511	-5.86163	4.58353e-09	4.40673e-08	135.434	128.564	115.401	53.4361	54.5573	48.1026	TOX
ENSSSCG00000034527	160.682	-1.28652	0.176525	-7.28807	3.14419e-13	5.02054e-12	262.268	217.921	204.172	98.7209	87.2917	93.717
ENSSSCG00000017194	69.2353	-1.28541	0.292062	-4.40113	1.07686e-05	5.97843e-05	134.359	70.2089	90.9896	53.4361	29.0972	37.3209
ENSSSCG00000015802	680.814	-1.28227	0.101109	-12.6821	7.434e-37	5.12773e-35	956.635	950.1	988.68	416.62	385.538	387.309	FAM149A
ENSSSCG00000005503	344.883	-1.27751	0.1626	-7.85679	3.94102e-15	7.44527e-14	386.953	609.997	468.264	185.668	190.344	228.072	TLR4
ENSSSCG00000006978	288.4	-1.27499	0.426156	-2.99184	0.00277299	0.00856737	562.157	447.696	214.158	174.799	196.406	135.185
ENSSSCG00000008645	232.999	-1.27456	0.175368	-7.26792	3.65067e-13	5.80584e-12	329.985	394.811	261.873	128.609	162.46	120.256	ID2
ENSSSCG00000037562	254.688	-1.27087	0.173626	-7.31957	2.48758e-13	4.05394e-12	426.724	388.429	264.092	141.289	162.46	145.137	SLC2A4RG
ENSSSCG00000039089	172.415	-1.26808	0.175609	-7.22103	5.15959e-13	8.07565e-12	280.541	236.157	213.049	94.1924	115.177	95.3758
ENSSSCG00000021158	14.3264	-1.26731	0.529405	-2.39384	0.016673	0.0397207	18.2728	22.7951	19.9733	11.7741	4.84954	8.29354	MCF2L
ENSSSCG00000037890	108.915	-1.26543	0.202829	-6.23891	4.40629e-10	4.87652e-09	145.108	150.448	165.335	67.9272	69.1059	55.5667	ZNF853
ENSSSCG00000002041	583.214	-1.26353	0.157331	-8.03103	9.66587e-16	1.92087e-14	754.559	631.88	1084.11	350.505	356.441	321.79	SLC7A7
ENSSSCG00000039245	38.7062	-1.26158	0.331153	-3.80964	0.00013917	0.000600403	64.4922	42.8548	56.5911	25.3595	23.0353	19.9045	RIMS3
ENSSSCG00000035658	956.244	-1.26082	0.105314	-11.9719	4.98435e-33	3.1288e-31	1467.2	1277.44	1300.49	548.852	626.803	516.688	VPS36
ENSSSCG00000003439	208.45	-1.2603	0.17341	-7.26773	3.65575e-13	5.80614e-12	302.039	257.129	322.902	146.723	124.876	97.0345	DHRS3
ENSSSCG00000010521	221.485	-1.25945	0.159874	-7.87776	3.33304e-15	6.34722e-14	314.937	354.692	266.311	130.42	140.637	121.915	UBTD1
ENSSSCG00000007312	463.873	-1.25923	0.169087	-7.44723	9.53235e-14	1.6087e-12	786.805	735.826	439.413	277.143	286.123	257.929	SCAND1
ENSSSCG00000031132	358.524	-1.25713	0.180943	-6.94764	3.71453e-12	5.24634e-11	533.136	644.646	337.327	202.876	229.141	204.021	SIVA1
ENSSSCG00000013490	387.005	-1.25695	0.130972	-9.59709	8.22334e-22	2.71005e-20	575.056	482.344	581.446	249.067	208.53	225.584	PIP5K1C
ENSSSCG00000023187	2971.17	-1.25602	0.114998	-10.9221	9.03912e-28	4.4498e-26	4373.65	3339.94	4852.41	1794.18	1806.45	1660.37
ENSSSCG00000022839	103.348	-1.25523	0.212977	-5.89374	3.77548e-09	3.6715e-08	144.033	124.005	169.773	64.3044	55.7697	62.2016	IFFO2
ENSSSCG00000035706	154.854	-1.254	0.176708	-7.09649	1.27968e-12	1.90015e-11	248.295	198.773	207.501	88.7583	94.566	91.229
ENSSSCG00000016872	2463.13	-1.25199	0.105105	-11.9118	1.02682e-32	6.3449e-31	3210.64	4045.67	3151.35	1350.39	1468.2	1552.55	HMGCS1
ENSSSCG00000010698	283.295	-1.25026	0.136355	-9.16918	4.7664e-20	1.37588e-18	379.429	385.693	431.646	170.271	168.522	164.212	FGFR2
ENSSSCG00000023732	202.909	-1.24949	0.16928	-7.38118	1.56889e-13	2.6069e-12	294.514	239.804	321.793	122.269	134.575	104.499	KLHDC7A
ENSSSCG00000016956	90.2037	-1.24926	0.236963	-5.27197	1.34968e-07	1.03374e-06	134.359	100.298	145.361	48.9076	66.6812	45.6145	MAST4
ENSSSCG00000025393	333.615	-1.24865	0.131027	-9.52973	1.57691e-21	5.05633e-20	495.515	427.636	487.127	201.065	185.495	204.851	SUSD2
ENSSSCG00000020876	42.9105	-1.24838	0.325803	-3.83171	0.000127256	0.000554448	59.1179	53.7964	67.6874	30.7937	30.3096	15.7577	RTL5
ENSSSCG00000003909	146.853	-1.24822	0.22904	-5.44979	5.04304e-08	4.1348e-07	168.755	154.095	297.381	78.7956	93.3536	88.7409	PIK3R3
ENSSSCG00000028382	15.4546	-1.24808	0.524029	-2.3817	0.0172327	0.0408571	22.5723	20.0597	23.3022	9.05696	3.63716	14.099
ENSSSCG00000028572	138.954	-1.24734	0.179948	-6.93166	4.15923e-12	5.83276e-11	197.776	191.479	196.404	78.7956	92.1413	77.13	PER3
ENSSSCG00000029339	51.2827	-1.2433	0.279404	-4.44985	8.59323e-06	4.88033e-05	69.8666	72.9443	73.2355	29.888	32.7344	29.0274	SPATA2L
ENSSSCG00000028997	771.086	-1.24222	0.265284	-4.6826	2.83254e-06	1.75393e-05	1230.73	1302.97	717.93	459.188	457.069	458.633
ENSSSCG00000031943	194.4	-1.24219	0.168856	-7.3565	1.88798e-13	3.11529e-12	303.113	230.686	287.394	127.703	103.053	114.451
ENSSSCG00000010523	201.05	-1.23893	0.192308	-6.44241	1.17593e-10	1.39932e-09	265.493	213.362	368.397	108.684	130.938	119.427	HOGA1
ENSSSCG00000036755	202.765	-1.23694	0.174465	-7.0899	1.3421e-12	1.98537e-11	256.894	245.275	351.753	112.306	130.938	119.427	TENT5B
ENSSSCG00000035400	671.603	-1.23228	0.136716	-9.0134	1.99771e-19	5.53759e-18	926.538	752.238	1149.58	416.62	378.264	406.384	YPEL2
ENSSSCG00000040967	421.148	-1.23109	0.124783	-9.86583	5.85484e-23	2.06118e-21	647.072	599.055	524.855	252.689	261.875	241.342	NACC2
ENSSSCG00000018092	2208.45	-1.23049	0.123466	-9.96621	2.14258e-23	7.86982e-22	2823.68	2744.53	3720.59	1372.13	1474.26	1115.48	ND6
ENSSSCG00000009243	118.535	-1.23021	0.195862	-6.281	3.36396e-10	3.80821e-09	168.755	149.536	179.76	68.8329	78.805	65.519	THAP9
ENSSSCG00000001716	701.561	-1.22982	0.128682	-9.55703	1.2119e-21	3.94999e-20	1159.79	976.542	814.468	453.754	415.848	388.967	RCAN2
ENSSSCG00000040684	99.9781	-1.22577	0.250987	-4.88379	1.04069e-06	6.90531e-06	189.177	139.506	92.0992	59.776	52.1326	67.1777
ENSSSCG00000032778	50.8755	-1.22359	0.289335	-4.22895	2.34781e-05	0.000120896	64.4922	67.4735	82.1126	37.1336	26.6725	27.3687	PLEKHG1
ENSSSCG00000040089	219.907	-1.22208	0.155628	-7.85261	4.0746e-15	7.68539e-14	335.36	317.308	269.64	131.326	143.061	122.744	TEDC1
ENSSSCG00000034191	619.385	-1.22137	0.104967	-11.6357	2.71306e-31	1.57013e-29	902.891	829.742	868.84	390.355	363.716	360.769	SOX6
ENSSSCG00000036326	340.977	-1.2196	0.13132	-9.28721	1.58383e-20	4.74508e-19	455.745	517.905	456.058	213.744	215.805	186.605	LATS2
ENSSSCG00000009373	454.161	-1.21125	0.16103	-7.52192	5.39772e-14	9.30793e-13	618.05	477.785	808.92	257.218	259.45	303.544	SLC25A15
ENSSSCG00000038068	52.2175	-1.20755	0.312633	-3.86251	0.000112228	0.000495526	101.038	68.3853	48.8237	27.1709	36.3716	31.5155
ENSSSCG00000035227	19.0609	-1.20073	0.452826	-2.65164	0.00801014	0.0213604	31.1712	21.8833	26.6311	11.7741	12.1239	10.7816	ESRP2
ENSSSCG00000008966	254.514	-1.19998	0.150029	-7.99833	1.26116e-15	2.48544e-14	363.306	365.633	332.889	162.12	174.583	128.55	PARM1
ENSSSCG00000039890	67.4846	-1.19916	0.263407	-4.55251	5.30108e-06	3.13363e-05	87.0645	113.064	81.003	46.1905	46.0706	31.5155	RASL11A
ENSSSCG00000010432	67.7079	-1.19523	0.247661	-4.82608	1.39244e-06	9.05199e-06	99.9629	99.3867	83.2222	38.9449	42.4335	42.2971
ENSSSCG00000017892	69.5661	-1.19187	0.249136	-4.78401	1.71834e-06	1.09781e-05	113.936	85.7096	90.9896	45.2848	40.0087	41.4677	PITPNM3
ENSSSCG00000015084	318.017	-1.18845	0.150675	-7.88747	3.08363e-15	5.89117e-14	474.018	485.08	365.068	204.687	213.38	165.871
ENSSSCG00000022173	1014.3	-1.18589	0.0928104	-12.7776	2.18714e-37	1.54454e-35	1355.41	1479.86	1390.37	612.251	644.989	602.941	ANKRD50
ENSSSCG00000010826	13.4382	-1.18453	0.549426	-2.15595	0.0310879	0.0670943	16.1231	14.5889	25.5215	6.33988	7.27431	10.7816	MARC2
ENSSSCG00000017251	60.347	-1.18452	0.27017	-4.38435	1.16334e-05	6.40755e-05	89.2142	96.6512	65.4681	40.7563	35.1592	34.8329	SOX9
ENSSSCG00000029598	39.0687	-1.18087	0.323258	-3.65304	0.000259157	0.00104331	56.9681	58.3555	47.7141	21.7367	20.6105	29.0274	FAM124A
ENSSSCG00000036172	24.7266	-1.18052	0.405921	-2.90825	0.00363458	0.0107793	40.8451	31.9131	29.96	10.8684	18.1858	16.5871	SP9
ENSSSCG00000031349	142.712	-1.18027	0.186875	-6.31586	2.68668e-10	3.07374e-09	220.348	202.421	170.883	97.8152	88.5041	76.3006	ZNF580
ENSSSCG00000008449	2487.56	-1.18008	0.0855513	-13.7938	2.77633e-43	2.49533e-41	3295.55	3737.49	3323.34	1520.66	1460.92	1587.38	SLC3A1
ENSSSCG00000016244	868.622	-1.17922	0.116484	-10.1234	4.3488e-24	1.64838e-22	1184.51	1068.63	1361.52	576.023	551.635	469.415	COL4A4
ENSSSCG00000014908	25.6281	-1.17734	0.39761	-2.96104	0.00306605	0.00933666	36.5456	32.8249	37.7274	20.831	10.9115	14.9284	CCDC89
ENSSSCG00000008970	634.899	-1.17069	0.11427	-10.245	1.24624e-24	4.97823e-23	906.116	771.386	959.829	380.393	410.999	380.674	CDKL2
ENSSSCG00000022162	1019.46	-1.1662	0.105832	-11.0194	3.08183e-28	1.56251e-26	1445.7	1226.38	1560.14	640.327	628.015	616.21	RAB11FIP5
ENSSSCG00000003797	556.743	-1.16321	0.107775	-10.793	3.71536e-27	1.75614e-25	750.26	763.18	794.495	347.787	361.291	323.448	DIRAS3
ENSSSCG00000012551	261.871	-1.16148	0.142007	-8.17898	2.8625e-16	6.02141e-15	377.28	342.838	366.178	145.817	162.46	176.652	RNF128
ENSSSCG00000002341	333.922	-1.15865	0.132385	-8.75207	2.09469e-18	5.33291e-17	448.221	430.372	504.881	219.179	210.955	189.922	PAPLN
ENSSSCG00000022280	15.0247	-1.15751	0.543329	-2.1304	0.0331385	0.0705086	26.8718	10.0298	25.5215	11.7741	8.4867	7.46419	DACT3
ENSSSCG00000009176	540.436	-1.15488	0.119603	-9.65597	4.6377e-22	1.55428e-20	836.249	739.473	662.449	319.711	329.769	354.964	LAMTOR3
ENSSSCG00000033100	13.5608	-1.15426	0.587305	-1.96535	0.0493736	0.0982504	27.9466	10.0298	17.7541	8.15127	13.3362	4.14677
ENSSSCG00000031280	180.809	-1.15293	0.169001	-6.82203	8.97616e-12	1.20741e-10	260.119	246.187	240.79	124.08	122.451	91.229	MRPL57
ENSSSCG00000035302	32.3066	-1.15195	0.364063	-3.16415	0.00155537	0.00515877	56.9681	41.943	34.3985	21.7367	23.0353	15.7577	BLOC1S3
ENSSSCG00000028015	58.4642	-1.15084	0.280392	-4.10441	4.05352e-05	0.000198805	79.5404	99.3867	62.1393	30.7937	42.4335	36.4916	GAL3ST3
ENSSSCG00000010992	43.465	-1.15032	0.311088	-3.69774	0.000217531	0.000895173	55.8933	51.061	73.2355	24.4538	25.4601	30.6861
ENSSSCG00000006612	5711.89	-1.14813	0.0811732	-14.1442	2.02667e-45	1.97086e-43	8190.51	7872.52	7551.03	3252.36	3715.96	3688.97	S100A10
ENSSSCG00000009233	406.001	-1.14724	0.122898	-9.33489	1.01098e-20	3.08336e-19	504.114	600.879	572.569	247.255	258.238	252.953	GPAT3
ENSSSCG00000004402	30.3409	-1.14604	0.362894	-3.15807	0.00158819	0.0052544	48.3692	39.2076	37.7274	15.3968	20.6105	20.7339	METTL24
ENSSSCG00000012257	148.253	-1.14475	0.181261	-6.31546	2.69355e-10	3.07568e-09	206.375	227.951	178.65	89.6639	84.867	102.011	MAOA
ENSSSCG00000024223	996.999	-1.14465	0.105346	-10.8656	1.68129e-27	8.14158e-26	1537.06	1245.52	1335.99	647.573	635.29	580.548	ARHGEF16
ENSSSCG00000009071	576.574	-1.14436	0.111169	-10.2939	7.50934e-25	3.08755e-23	774.982	868.038	739.013	355.033	349.167	373.209	JADE1
ENSSSCG00000009927	20.7874	-1.14146	0.430978	-2.64853	0.00808418	0.0215433	27.9466	29.1777	28.8504	10.8684	12.1239	15.7577	FAM222A
ENSSSCG00000013046	1242.34	-1.14137	0.146275	-7.80292	6.04901e-15	1.11959e-13	2022.91	1912.97	1191.74	740.86	815.935	769.641	COX8A
ENSSSCG00000009474	160.318	-1.13996	0.167605	-6.80145	1.03572e-11	1.3822e-10	224.648	213.362	223.036	95.0981	107.902	97.8638	SCEL
ENSSSCG00000033452	36.6495	-1.1379	0.340047	-3.34631	0.000818934	0.00292734	58.043	53.7964	38.837	18.1139	27.8849	23.2219
ENSSSCG00000016919	36.3362	-1.13781	0.348507	-3.2648	0.00109541	0.00377789	38.6953	62.9145	48.8237	24.4538	15.761	27.3687	SETD9
ENSSSCG00000022099	412.173	-1.13682	0.14446	-7.86945	3.56217e-15	6.75105e-14	540.66	468.667	691.299	269.898	257.026	245.489	TP53INP2
ENSSSCG00000010639	1073.24	-1.13289	0.121501	-9.32415	1.11872e-20	3.3945e-19	1405.93	1238.23	1778.74	677.461	694.697	644.408	HABP2
ENSSSCG00000014900	34.5223	-1.12515	0.344239	-3.26851	0.00108115	0.0037385	51.5938	37.384	53.2622	19.0196	21.8229	24.0513	RAB30
ENSSSCG00000009138	20.0568	-1.12436	0.459983	-2.44435	0.0145115	0.0354248	19.3477	24.6187	38.837	10.8684	10.9115	15.7577
ENSSSCG00000009152	323.85	-1.12283	0.139731	-8.03564	9.3093e-16	1.85623e-14	385.878	435.842	509.32	199.253	214.592	198.216	SGMS2
ENSSSCG00000022417	3609.38	-1.11823	0.101884	-10.9755	5.01305e-28	2.52012e-26	5210.97	4238.07	5378.37	2488.85	2239.28	2100.75	HNF1B
ENSSSCG00000010056	195.05	-1.11764	0.165461	-6.75472	1.43115e-11	1.88448e-10	289.14	224.304	288.504	131.326	117.601	119.427
ENSSSCG00000033196	412.27	-1.11754	0.141565	-7.89423	2.92106e-15	5.59862e-14	530.986	480.521	681.313	258.123	278.849	243.83	MYORG
ENSSSCG00000021060	817.929	-1.11596	0.108411	-10.2938	7.51321e-25	3.08755e-23	1025.43	1076.84	1256.1	482.736	527.387	539.08	RCBTB1
ENSSSCG00000006911	347.444	-1.11416	0.127999	-8.70446	3.1908e-18	8.02025e-17	457.895	508.787	459.387	238.198	209.743	210.656	TGFBR3
ENSSSCG00000007161	2203.63	-1.11399	0.088192	-12.6314	1.41653e-36	9.65847e-35	3310.6	2804.71	2929.42	1421.94	1367.57	1387.51	LZTS3
ENSSSCG00000029621	367.243	-1.1108	0.123131	-9.02124	1.85965e-19	5.17908e-18	483.692	523.376	498.224	243.632	236.415	218.12	BMPR1B
ENSSSCG00000025717	30.7677	-1.11043	0.374107	-2.96822	0.00299529	0.00914231	46.2194	34.6486	45.4948	27.1709	16.9734	14.099	HIC1
ENSSSCG00000015401	1160.43	-1.11041	0.11139	-9.9687	2.08948e-23	7.69865e-22	1588.66	1354.94	1817.57	753.539	689.847	758.03
ENSSSCG00000029502	345.929	-1.11024	0.126756	-8.7589	1.97171e-18	5.05235e-17	468.643	502.404	446.071	209.216	232.778	216.462	NAXD
ENSSSCG00000016850	670.064	-1.1094	0.127109	-8.72794	2.59352e-18	6.56066e-17	849.148	1082.31	815.578	387.638	414.636	471.073	LIFR
ENSSSCG00000020803	284.401	-1.10843	0.132352	-8.37487	5.52836e-17	1.26375e-15	398.777	380.222	387.261	180.234	175.796	184.117	BRPF3
ENSSSCG00000033880	235.495	-1.10789	0.144923	-7.64468	2.09463e-14	3.70353e-13	326.761	303.631	333.998	142.194	161.247	145.137
ENSSSCG00000010571	382.695	-1.10744	0.132247	-8.37398	5.57023e-17	1.27087e-15	538.51	468.667	562.582	219.179	235.203	272.028	ARMH3
ENSSSCG00000036679	3878.27	-1.10494	0.0739297	-14.9458	1.65917e-50	1.92984e-48	5280.84	5465.35	5136.47	2418.21	2522.97	2445.77	SORBS2
ENSSSCG00000008722	331.587	-1.10248	0.138376	-7.96725	1.62247e-15	3.16596e-14	452.52	432.195	473.812	249.067	190.344	191.581
ENSSSCG00000039723	18.6416	-1.10168	0.459128	-2.3995	0.0164175	0.0392221	27.9466	22.7951	25.5215	8.15127	13.3362	14.099
ENSSSCG00000031023	20554.2	-1.09943	0.0920473	-11.9442	6.95916e-33	4.34545e-31	29440.7	29425.7	25211.9	12287.6	14595.9	12363.2
ENSSSCG00000010180	28.8228	-1.09921	0.375115	-2.93033	0.00338599	0.0101366	33.321	50.1492	34.3985	19.0196	16.9734	19.0752	TTC13
ENSSSCG00000023437	1600.42	-1.09805	0.12071	-9.09663	9.31823e-20	2.63846e-18	1927.24	1949.44	2670.88	1080.5	931.112	1043.33	ITPR1
ENSSSCG00000025791	110.12	-1.09794	0.21894	-5.01482	5.3083e-07	3.68506e-06	140.808	188.743	119.84	75.1728	73.9555	62.2016	MON1A
ENSSSCG00000037153	298.772	-1.09508	0.132219	-8.28231	1.20807e-16	2.67397e-15	396.627	411.224	411.673	187.479	207.318	178.311	FEM1A
ENSSSCG00000030268	1269.38	-1.09161	0.135696	-8.04451	8.65916e-16	1.73828e-14	1660.67	2184.68	1337.1	790.673	819.572	823.549	ZFAND5
ENSSSCG00000015345	869.895	-1.09038	0.106064	-10.2804	8.63791e-25	3.49762e-23	1226.43	1047.66	1279.4	583.269	528.6	554.009	GLCCI1
ENSSSCG00000029201	743.806	-1.09018	0.0996278	-10.9425	7.21716e-28	3.58261e-26	1038.32	948.276	1050.82	477.302	470.405	477.708	AJUBA
ENSSSCG00000032936	124.992	-1.08789	0.210817	-5.16032	2.46522e-07	1.80206e-06	158.006	214.274	136.484	84.2298	87.2917	69.6658	PIM3
ENSSSCG00000028148	360.233	-1.08465	0.12136	-8.93749	3.98107e-19	1.06617e-17	481.542	495.11	491.566	233.67	236.415	223.096	DMD
ENSSSCG00000040100	47.8844	-1.08398	0.290334	-3.73357	0.000188784	0.000788361	73.0912	61.0909	61.0296	34.4165	30.3096	27.3687	ITPKB
ENSSSCG00000004040	57.2157	-1.08387	0.278413	-3.89302	9.9005e-05	0.000442242	70.9414	65.6499	96.5378	30.7937	41.2211	38.1503	SLC22A2
ENSSSCG00000000206	180.861	-1.08365	0.164863	-6.57305	4.92942e-11	6.10466e-10	241.846	245.275	248.557	118.646	132.15	98.6932	FAIM2
ENSSSCG00000039010	106.326	-1.08292	0.209705	-5.16404	2.41679e-07	1.7702e-06	152.632	161.389	119.84	73.3614	59.4069	71.3245	WNT7A
ENSSSCG00000033620	384.519	-1.0826	0.134767	-8.03315	9.49978e-16	1.89103e-14	599.778	472.315	493.785	248.161	269.149	223.926
ENSSSCG00000028185	159.044	-1.08024	0.169035	-6.39063	1.65199e-10	1.93668e-09	212.824	210.627	225.255	97.8152	95.7784	111.963	FGD3
ENSSSCG00000016206	1552.47	-1.07941	0.128635	-8.39128	4.80897e-17	1.10355e-15	2273.35	1600.22	2450.06	1049.7	1002.64	938.829	CNPPD1
ENSSSCG00000024635	122.6	-1.06868	0.197578	-5.40893	6.34025e-08	5.14858e-07	146.182	165.948	185.308	86.9469	84.867	66.3484	SPART
ENSSSCG00000021479	24.7197	-1.06738	0.441576	-2.41721	0.01564	0.0377139	22.5723	23.7069	54.3718	19.0196	14.5486	14.099	RGS9BP
ENSSSCG00000028536	439.653	-1.0672	0.124412	-8.57798	9.65522e-18	2.33298e-16	605.152	537.964	641.366	259.935	314.008	279.492	LHFPL2
ENSSSCG00000007478	180.155	-1.06658	0.174097	-6.12633	8.9927e-10	9.56856e-09	197.776	249.834	284.065	120.458	115.177	113.622	ATP9A
ENSSSCG00000009831	127.204	-1.06573	0.19155	-5.56371	2.64105e-08	2.27383e-07	170.904	196.038	148.69	81.5127	87.2917	78.7887	CUX2
ENSSSCG00000032472	18.2515	-1.06456	0.472216	-2.25438	0.0241723	0.0542973	26.8718	28.2659	18.8637	16.3025	10.9115	8.29354	SLC25A11
ENSSSCG00000009942	236.351	-1.06409	0.16878	-6.30458	2.88983e-10	3.28715e-09	308.488	258.041	392.809	159.403	160.035	139.332	DAO
ENSSSCG00000021208	7252.91	-1.0636	0.0779542	-13.6439	2.19574e-42	1.90148e-40	10559.5	9733.51	9142.24	4683.36	4648.28	4750.54	SELENOP
ENSSSCG00000004861	117.105	-1.06332	0.223217	-4.76359	1.90182e-06	1.20659e-05	165.53	112.152	197.514	76.9842	82.4422	68.0071	TSHZ1
ENSSSCG00000011643	623.72	-1.06201	0.123678	-8.58689	8.93533e-18	2.17231e-16	779.281	966.512	781.179	400.318	453.432	361.599	AMOTL2
ENSSSCG00000024088	594.491	-1.06048	0.129366	-8.19756	2.4532e-16	5.23466e-15	721.238	728.532	963.158	413.903	352.804	387.309	TLN2
ENSSSCG00000014812	117.172	-1.06031	0.202318	-5.24081	1.59869e-07	1.20578e-06	148.332	153.183	173.102	87.8526	80.0174	60.5429	FOLR2
ENSSSCG00000009370	234.166	-1.05645	0.150477	-7.02069	2.20772e-12	3.18255e-11	326.761	289.954	330.67	149.44	172.159	136.014	FOXO1
ENSSSCG00000014039	307.612	-1.0428	0.128791	-8.09687	5.63925e-16	1.14955e-14	421.349	423.989	397.247	196.536	200.044	206.509	RGS14
ENSSSCG00000025130	62.1748	-1.03975	0.254582	-4.08414	4.42403e-05	0.000215551	85.9896	76.5915	88.7704	38.9449	38.7963	43.9558	KLF12
ENSSSCG00000002921	23.9284	-1.03948	0.410842	-2.53013	0.0114021	0.0288863	40.8451	23.7069	32.1793	14.4911	15.761	16.5871	CLIP3
ENSSSCG00000004979	2002.57	-1.03889	0.0877837	-11.8347	2.58353e-32	1.56383e-30	2654.93	2510.2	2918.33	1272.5	1298.46	1360.97	MYO9A
ENSSSCG00000010114	43.5857	-1.03841	0.331725	-3.13034	0.00174606	0.00569115	83.8399	51.9728	39.9467	28.0766	30.3096	27.3687	ESS2
ENSSSCG00000005663	375.632	-1.03754	0.130792	-7.9327	2.14424e-15	4.14996e-14	558.933	511.522	446.071	261.746	226.716	248.806
ENSSSCG00000023693	29.1421	-1.03662	0.3874	-2.67583	0.00745444	0.0200304	50.5189	29.1777	37.7274	23.5481	20.6105	13.2697	PROC
ENSSSCG00000000209	41.6149	-1.03437	0.318554	-3.24706	0.00116602	0.003997	59.1179	63.8263	44.3852	31.6994	29.0972	21.5632	NCKAP5L
ENSSSCG00000039767	29.7102	-1.03241	0.392078	-2.63317	0.00845916	0.0223967	48.3692	49.2374	22.1926	19.9253	16.9734	21.5632	TH
ENSSSCG00000001040	14.9973	-1.03122	0.516489	-1.99659	0.0458696	0.0925821	18.2728	23.7069	18.8637	12.6798	4.84954	11.611	C6orf52
ENSSSCG00000016894	18.6783	-1.03094	0.456026	-2.2607	0.0237781	0.0535403	21.4974	30.0895	23.3022	12.6798	14.5486	9.95225	ARL15
ENSSSCG00000005896	29.2443	-1.03035	0.385066	-2.67577	0.0074557	0.0200304	42.9948	47.4138	26.6311	17.2082	25.4601	15.7577	LRRC24
ENSSSCG00000035372	60.4108	-1.02869	0.302631	-3.39914	0.000675987	0.00246765	109.637	84.7978	48.8237	48.0019	36.3716	34.8329	PSCA
ENSSSCG00000003854	286.13	-1.02774	0.13937	-7.37419	1.65345e-13	2.73973e-12	431.023	351.045	369.507	188.385	195.194	181.629	ECHDC2
ENSSSCG00000005751	1646.02	-1.02736	0.0889631	-11.5481	7.54372e-31	4.30282e-29	2186.29	2173.74	2263.64	1142.08	1125.09	985.273	COL5A1
ENSSSCG00000032607	29.8153	-1.02675	0.366512	-2.80142	0.00508779	0.0143958	32.2461	39.2076	48.8237	21.7367	16.9734	19.9045	ALPL
ENSSSCG00000036505	12380.5	-1.02476	0.0770298	-13.3034	2.21139e-40	1.7608e-38	17344.1	17185.7	15275.2	8048.02	8032.05	8398.04
ENSSSCG00000037781	59.0551	-1.02362	0.277271	-3.69177	0.000222698	0.000913903	90.2891	90.2686	56.5911	35.3222	41.2211	40.6384
ENSSSCG00000010433	682.491	-1.02242	0.0992002	-10.3066	6.579e-25	2.73871e-23	898.592	904.51	940.966	439.263	454.644	456.974	SGMS1
ENSSSCG00000039713	87.133	-1.02174	0.229929	-4.44373	8.84112e-06	5.00913e-05	139.733	110.328	100.976	65.2101	48.4954	58.0548	ANKRD9
ENSSSCG00000040426	54.4642	-1.01941	0.294035	-3.46695	0.000526398	0.00197382	73.0912	93.9158	51.043	33.5108	41.2211	34.0035
ENSSSCG00000034714	559.811	-1.01829	0.107505	-9.47196	2.74628e-21	8.59681e-20	711.564	754.974	781.179	376.77	381.901	352.476	OTULIN
ENSSSCG00000023172	44.7763	-1.01771	0.310067	-3.28223	0.00102989	0.00358424	68.7917	64.7381	46.6044	25.3595	26.6725	36.4916
ENSSSCG00000039322	50.5411	-1.01742	0.290689	-3.50003	0.000465213	0.00176166	68.7917	76.5915	56.5911	28.9823	42.4335	29.8568	NRGN
ENSSSCG00000040332	377.083	-1.01319	0.503915	-2.01063	0.0443644	0.0898343	408.451	843.419	260.763	268.086	257.026	224.755	LBH
ENSSSCG00000012774	1242.17	-1.01261	0.0955287	-10.6001	2.97651e-26	1.3079e-24	1709.04	1775.28	1496.89	818.75	851.094	801.986	DUSP9
ENSSSCG00000009929	1051.49	-1.01257	0.0999192	-10.1339	3.90899e-24	1.4912e-22	1355.41	1346.73	1519.08	744.482	631.653	711.586	TRPV4
ENSSSCG00000004635	595.844	-1.00639	0.113977	-8.82972	1.04937e-18	2.75437e-17	800.778	823.359	762.315	345.07	409.786	433.752	SPPL2A
ENSSSCG00000016216	2444.83	-1.00512	0.0769221	-13.0667	5.10451e-39	3.88205e-37	3282.65	3159.4	3349.97	1619.39	1608.83	1648.76	TUBA4A
ENSSSCG00000037547	67.6299	-1.00368	0.248402	-4.04057	5.33223e-05	0.000254574	93.5137	76.5915	100.976	47.0962	43.6459	43.9558	SLC17A3
ENSSSCG00000039049	2284.84	-1.00203	0.0985877	-10.1639	2.87368e-24	1.10693e-22	3224.61	2665.2	3252.32	1520.66	1635.51	1410.73	MAP7
ENSSSCG00000016567	30.9142	-1.00196	0.36261	-2.7632	0.00572379	0.0159744	33.321	51.061	38.837	18.1139	24.2477	19.9045	STRIP2
ENSSSCG00000006088	337.44	-1.00081	0.12435	-8.04832	8.3941e-16	1.68793e-14	440.697	458.637	450.51	214.65	227.928	232.219	SDC2
ENSSSCG00000006396	113.884	1.0003	0.193094	5.18035	2.21468e-07	1.63401e-06	77.3907	80.2388	69.9067	150.346	150.336	155.089	IGSF9
ENSSSCG00000011324	23.6389	1.00079	0.419699	2.38454	0.0171006	0.0406008	12.8984	13.6771	21.083	28.0766	25.4601	40.6384
ENSSSCG00000004454	947.999	1.00139	0.0999769	10.0162	1.29351e-23	4.81074e-22	582.58	620.939	692.409	1225.41	1230.57	1336.09	ME1
ENSSSCG00000012695	202.207	1.00247	0.152319	6.58135	4.6619e-11	5.79757e-10	140.808	124.917	138.704	277.143	267.937	263.735	INTS6L
ENSSSCG00000002520	116.891	1.00307	0.19537	5.13424	2.83287e-07	2.0531e-06	76.3158	82.0624	74.3452	161.214	169.734	137.673	SLC25A29
ENSSSCG00000010491	28.2378	1.00623	0.370316	2.71721	0.00658349	0.018001	18.2728	20.0597	17.7541	38.9449	41.2211	33.1742
ENSSSCG00000040186	79.3783	1.00634	0.24258	4.14847	3.34703e-05	0.000166635	39.7702	51.061	67.6874	116.835	103.053	97.8638	C12orf57
ENSSSCG00000009793	2780.38	1.00779	0.0783129	12.8687	6.7496e-38	4.94304e-36	1932.62	1750.66	1858.63	3770.41	3720.81	3649.16	CLIP1
ENSSSCG00000010922	504.193	1.00946	0.148455	6.79978	1.04779e-11	1.39674e-10	314.937	430.372	256.324	691.952	681.36	650.214	ELF3
ENSSSCG00000002009	947.817	1.00955	0.0966142	10.4492	1.4769e-25	6.34854e-24	600.853	620.027	667.997	1296.96	1185.71	1315.36	PCK2
ENSSSCG00000000843	1458.96	1.01028	0.0952027	10.6119	2.62469e-26	1.17507e-24	854.522	987.484	1061.92	1950.87	1964.06	1934.88	TXNRD1
ENSSSCG00000004529	285.051	1.01415	0.143684	7.05818	1.68697e-12	2.45875e-11	212.824	163.213	191.966	374.053	355.229	413.019	POLI
ENSSSCG00000016061	727.665	1.01423	0.103594	9.79042	1.23786e-22	4.2568e-21	481.542	493.286	471.593	933.773	925.05	1060.74	MYO1B
ENSSSCG00000039056	951.006	1.01483	0.0980203	10.3532	4.0458e-25	1.69609e-23	679.318	599.055	611.406	1350.39	1247.54	1218.32
ENSSSCG00000004193	140.02	1.0157	0.201143	5.04964	4.42633e-07	3.11656e-06	77.3907	123.094	76.5644	186.573	175.796	200.704	ENPP1
ENSSSCG00000035941	178.227	1.01596	0.163544	6.21217	5.22572e-10	5.70884e-09	116.086	106.681	132.046	238.198	226.716	249.636	DSEL
ENSSSCG00000006143	164.049	1.01602	0.164851	6.16325	7.12669e-10	7.65168e-09	103.188	110.328	112.073	213.744	221.866	223.096	CA13
ENSSSCG00000000275	56.5226	1.01638	0.28536	3.56173	0.000368417	0.00142887	47.2943	24.6187	41.0563	82.4184	69.1059	74.6419	MAP3K12
ENSSSCG00000009951	1002.22	1.01718	0.106398	9.56011	1.17632e-21	3.8446e-20	677.168	568.054	745.671	1364.88	1323.92	1333.6	SGSM1
ENSSSCG00000015446	909.139	1.01731	0.0999265	10.1806	2.42015e-24	9.44494e-23	616.976	543.435	644.695	1164.73	1245.12	1239.88	PNPLA8
ENSSSCG00000032369	139.435	1.01782	0.182818	5.56738	2.58597e-08	2.23127e-07	79.5404	96.6512	99.8667	192.913	197.619	170.018	HSD3B7
ENSSSCG00000036768	81.1729	1.02173	0.270052	3.78345	0.000154667	0.000660537	40.8451	78.4152	39.9467	93.2867	133.362	101.181	PRAG1
ENSSSCG00000035181	42.9326	1.02184	0.315807	3.23564	0.00121371	0.00414374	27.9466	32.8249	24.4118	57.0589	44.8582	70.4951	RNF24
ENSSSCG00000000258	99.6316	1.02238	0.224551	4.55298	5.28905e-06	3.12808e-05	83.8399	48.3256	65.4681	133.137	144.274	122.744	RARG
ENSSSCG00000007589	17.0044	1.02306	0.472264	2.16629	0.0302893	0.0656005	11.8236	11.8535	9.98667	25.3595	20.6105	22.3926
ENSSSCG00000008266	21.06	1.02682	0.429869	2.38867	0.0169094	0.0402192	15.0482	16.4125	9.98667	27.1709	27.8849	29.8568	LOXL3
ENSSSCG00000007199	80.2409	1.02799	0.23784	4.3222	1.54483e-05	8.29993e-05	61.2676	40.1194	57.7007	117.741	104.265	100.352	SLC52A3
ENSSSCG00000004687	2494.38	1.02902	0.105458	9.75764	1.71088e-22	5.86643e-21	1731.62	1598.39	1593.43	2919.06	3206.76	3917.04	B2M
ENSSSCG00000007236	176.222	1.03025	0.165309	6.23231	4.59603e-10	5.0723e-09	109.637	106.681	132.046	249.972	224.291	234.707	TTLL9
ENSSSCG00000013732	40.4738	1.03134	0.316887	3.25459	0.00113555	0.00390385	26.8718	20.9715	32.1793	55.2475	56.9821	50.5906	MAST1
ENSSSCG00000002004	781.633	1.03154	0.0957393	10.7745	4.5446e-27	2.10887e-25	500.89	530.67	508.21	1044.27	1063.26	1042.5
ENSSSCG00000004469	171.535	1.03224	0.168829	6.1141	9.71042e-10	1.02861e-08	111.787	102.122	124.279	206.499	247.327	237.195	LCA5
ENSSSCG00000014380	32.9216	1.03291	0.356879	2.89429	0.00380021	0.0111883	18.2728	18.2361	28.8504	44.3791	36.3716	51.42
ENSSSCG00000004705	512.456	1.03294	0.119749	8.62584	6.36264e-18	1.57263e-16	367.606	302.719	339.547	732.708	706.82	625.333	MAP1A
ENSSSCG00000023228	55.8921	1.03615	0.279968	3.70096	0.000214783	0.000885402	48.3692	31.9131	29.96	70.6443	71.5307	82.9354	NUMBL
ENSSSCG00000030477	34.146	1.03645	0.363931	2.84792	0.0044006	0.0126967	13.9733	20.9715	32.1793	37.1336	53.3449	47.2732	RF00420
ENSSSCG00000039781	24.6036	1.03751	0.400732	2.58902	0.00962483	0.0251186	12.8984	16.4125	18.8637	30.7937	38.7963	29.8568
ENSSSCG00000038494	3151.62	1.03781	0.0780665	13.294	2.50945e-40	1.97166e-38	2035.8	2065.24	2093.87	4454.22	4011.78	4248.78	LPIN2
ENSSSCG00000023775	118.44	1.03874	0.210154	4.94275	7.70276e-07	5.20419e-06	75.2409	88.445	68.797	131.326	152.761	194.069	TFB2M
ENSSSCG00000003149	38.7244	1.03888	0.334923	3.10184	0.00192319	0.0062019	23.6471	17.3243	35.5081	50.719	54.5573	50.5906	TULP2
ENSSSCG00000017506	257.898	1.03899	0.184152	5.64201	1.68081e-08	1.4926e-07	148.332	129.476	230.803	357.75	297.034	383.991	FBXL20
ENSSSCG00000038405	51.7824	1.03912	0.28696	3.62112	0.000293325	0.00116388	38.6953	37.384	25.5215	79.7013	63.044	66.3484	STMN3
ENSSSCG00000006997	67.0622	1.03994	0.257703	4.03542	5.45037e-05	0.000259171	44.0697	32.8249	55.4815	86.9469	88.5041	94.5464	TRIML2
ENSSSCG00000037744	35.4442	1.04061	0.341657	3.04577	0.00232087	0.00731725	18.2728	22.7951	28.8504	52.5304	38.7963	51.42	ZNF483
ENSSSCG00000017864	131.247	1.04153	0.181321	5.74413	9.23973e-09	8.49111e-08	87.0645	83.886	86.5511	169.365	180.645	179.97
ENSSSCG00000009197	20.2931	1.04197	0.437856	2.37972	0.017326	0.0410209	10.7487	13.6771	15.5348	28.0766	23.0353	30.6861	GRID2
ENSSSCG00000008374	479.421	1.04297	0.162893	6.4028	1.52557e-10	1.79736e-09	280.541	423.989	233.022	607.722	661.962	669.289	B3GNT2
ENSSSCG00000006702	368.925	1.04539	0.122168	8.55702	1.15819e-17	2.78718e-16	247.22	224.304	251.886	502.662	487.379	500.101	FMO5
ENSSSCG00000039224	29.818	1.04541	0.387727	2.69626	0.00701224	0.0190243	17.1979	13.6771	27.7407	48.0019	42.4335	29.8568	CSPG5
ENSSSCG00000035199	147.115	1.04543	0.177176	5.9005	3.624e-09	3.5387e-08	91.364	90.2686	106.524	182.045	210.955	201.533	PTGES3L
ENSSSCG00000021997	533.702	1.04601	0.113605	9.20743	3.34041e-20	9.73726e-19	350.408	319.131	377.274	729.086	674.086	752.224	ALS2CL
ENSSSCG00000005620	35.7989	1.04637	0.334819	3.12517	0.00177703	0.0057856	24.722	20.9715	24.4118	54.3418	49.7078	40.6384	SH2D3C
ENSSSCG00000009377	14.5683	1.04669	0.518737	2.01777	0.0436155	0.0886528	6.44922	10.9416	11.0963	16.3025	19.3982	23.2219	THSD1
ENSSSCG00000023929	209.881	1.04744	0.158249	6.61897	3.61713e-11	4.55559e-10	138.658	120.358	153.129	289.823	254.601	302.714	TXNRD3
ENSSSCG00000026502	808.544	1.04969	0.10575	9.92619	3.20253e-23	1.16192e-21	503.039	485.992	592.542	1037.93	1097.21	1134.56	LIX1L
ENSSSCG00000001470	100.493	1.05093	0.226641	4.637	3.53508e-06	2.14418e-05	49.444	59.2673	87.6607	132.232	149.123	125.233	SLA-DMA
ENSSSCG00000017994	140.15	1.05107	0.186273	5.64261	1.67488e-08	1.48845e-07	104.262	75.6797	94.3185	172.082	198.831	195.728	CFAP52
ENSSSCG00000020783	408.99	1.05125	0.126356	8.3197	8.81843e-17	1.97773e-15	243.996	301.807	251.886	523.493	545.573	587.183	SLC41A1
ENSSSCG00000039761	41.918	1.05339	0.323467	3.25655	0.00112775	0.00387929	31.1712	20.0597	31.0696	69.7386	49.7078	49.7613	MYCL
ENSSSCG00000036431	1735.49	1.05416	0.103166	10.2182	1.64439e-24	6.45995e-23	1082.39	1292.03	1008.65	2241.6	2256.25	2532.02	VPS13C
ENSSSCG00000001488	1074.26	1.05501	0.0941138	11.2099	3.64492e-29	1.88014e-27	680.393	747.679	665.778	1452.74	1384.54	1514.4	GCLC
ENSSSCG00000004921	1019.21	1.05795	0.090421	11.7002	1.27083e-31	7.50108e-30	649.222	685.677	649.133	1392.06	1340.9	1398.29	ATP8B1
ENSSSCG00000016262	1001.93	1.05831	0.0922053	11.4777	1.70691e-30	9.24693e-29	645.997	645.557	658.01	1381.19	1400.3	1280.52
ENSSSCG00000011895	190.033	1.05852	0.159037	6.65583	2.81703e-11	3.59369e-10	124.685	109.416	136.484	251.784	258.238	259.588	PLA1A
ENSSSCG00000034213	35.0062	1.0594	0.340458	3.11168	0.00186023	0.00601848	22.5723	24.6187	21.083	55.2475	37.5839	48.9319	ACER2
ENSSSCG00000015649	331.243	1.06033	0.128378	8.25941	1.4639e-16	3.19946e-15	203.151	230.686	209.72	428.394	448.582	466.927	DYRK3
ENSSSCG00000029866	329.987	1.06055	0.160224	6.61918	3.61205e-11	4.55402e-10	231.097	250.746	157.567	426.583	509.202	404.725	CCDC112
ENSSSCG00000015211	15.5672	1.06083	0.518005	2.04792	0.0405681	0.0835607	7.52409	6.38263	16.6444	19.0196	20.6105	23.2219	PKNOX2
ENSSSCG00000036114	75.3265	1.06204	0.262815	4.04102	5.32203e-05	0.000254189	41.9199	56.5319	47.7141	73.3614	103.053	129.379
ENSSSCG00000011570	144.702	1.06344	0.182092	5.84016	5.21498e-09	4.97752e-08	79.5404	109.416	90.9896	194.725	206.105	187.434	IRAK2
ENSSSCG00000020906	169.501	1.06597	0.188951	5.64153	1.68545e-08	1.4956e-07	96.7383	144.977	85.4415	228.236	235.203	226.414	TNFSF10
ENSSSCG00000010403	631.842	1.06632	0.107176	9.94917	2.54292e-23	9.25434e-22	383.729	410.312	431.646	916.565	824.422	824.378	MARCH8
ENSSSCG00000003509	72.7307	1.06778	0.256452	4.16367	3.13169e-05	0.000157434	40.8451	63.8263	35.5081	95.0981	95.7784	105.328	SH2D5
ENSSSCG00000005309	22.5307	1.07004	0.442996	2.41546	0.0157152	0.0378415	9.67383	20.0597	13.3156	32.6051	38.7963	20.7339	FAM166B
ENSSSCG00000025729	52.3192	1.07017	0.277611	3.85493	0.000115762	0.000509419	29.0215	36.4722	35.5081	69.7386	75.1679	68.0071	IRS1
ENSSSCG00000031970	58.3359	1.07056	0.266403	4.01857	5.85529e-05	0.000276762	33.321	41.943	37.7274	83.3241	69.1059	84.5942	RASSF5
ENSSSCG00000036556	395.621	1.07073	0.126898	8.43769	3.23673e-17	7.51478e-16	263.343	281.747	219.707	529.832	520.113	558.985	IL10RB
ENSSSCG00000020837	1104.76	1.07144	0.115609	9.2678	1.90025e-20	5.66447e-19	681.468	847.066	606.967	1500.74	1412.43	1579.92
ENSSSCG00000024357	100.41	1.07246	0.206059	5.20461	1.94409e-07	1.44245e-06	65.5671	61.0909	67.6874	145.817	134.575	127.721	DNAI2
ENSSSCG00000016999	17.7357	1.0766	0.50421	2.13521	0.0327436	0.0699191	10.7487	17.3243	5.54815	22.6424	32.7344	17.4164	TLX3
ENSSSCG00000036379	74.8041	1.07801	0.235607	4.57544	4.75213e-06	2.82886e-05	51.5938	48.3256	44.3852	110.495	96.9908	97.0345
ENSSSCG00000032015	569.609	1.0781	0.109337	9.86029	6.18715e-23	2.15895e-21	385.878	354.692	358.41	724.557	774.714	819.402	SH3BGRL2
ENSSSCG00000012182	35.9159	1.07841	0.335532	3.21403	0.00130887	0.00443037	27.9466	19.1479	22.1926	48.9076	53.3449	43.9558	PCYT1B
ENSSSCG00000022341	18.2224	1.07893	0.533302	2.02311	0.0430621	0.0878118	5.37435	23.7069	5.54815	22.6424	23.0353	29.0274	TMEM207
ENSSSCG00000038970	76.6507	1.07966	0.252075	4.2831	1.84304e-05	9.70951e-05	38.6953	57.4437	51.043	80.607	115.177	116.939	BCL2L15
ENSSSCG00000024018	1373.97	1.08127	0.13322	8.11642	4.80145e-16	9.85543e-15	878.169	1094.16	670.216	1805.96	2011.35	1783.94	SLC16A3
ENSSSCG00000022011	337.326	1.08363	0.125807	8.61343	7.09035e-18	1.74523e-16	221.423	222.48	204.172	451.943	475.255	448.681	NMI
ENSSSCG00000026175	47.2036	1.08372	0.302138	3.58684	0.000334706	0.00131054	30.0964	23.7069	37.7274	67.0215	53.3449	71.3245	FAM81B
ENSSSCG00000038462	25.4681	1.08391	0.521897	2.07688	0.0378131	0.078898	20.4225	18.2361	9.98667	53.4361	42.4335	8.29354
ENSSSCG00000016554	998.251	1.08469	0.110116	9.8504	6.82693e-23	2.36827e-21	618.05	740.385	559.253	1367.6	1282.7	1421.51	MEST
ENSSSCG00000011249	96.3024	1.08719	0.225487	4.82152	1.4247e-06	9.24145e-06	65.5671	44.6784	75.4548	137.666	133.362	121.086	DLEC1
ENSSSCG00000011950	374.897	1.08802	0.125289	8.68407	3.81844e-18	9.55737e-17	235.397	227.039	258.544	501.756	480.104	546.545	NXPE3
ENSSSCG00000013760	50.0446	1.08802	0.293626	3.70547	0.000211003	0.000870422	36.5456	26.4423	33.2889	79.7013	67.8936	56.3961
ENSSSCG00000014054	121.478	1.08817	0.192201	5.6616	1.49967e-08	1.34381e-07	84.9148	74.7679	73.2355	172.082	174.583	149.284	GPRIN1
ENSSSCG00000026318	105.957	1.08956	0.208865	5.21658	1.82256e-07	1.36078e-06	81.6901	61.0909	61.0296	156.685	130.938	144.308	NETO2
ENSSSCG00000024174	677.182	1.09683	0.148301	7.39597	1.40382e-13	2.34576e-12	383.729	569.878	338.437	878.526	923.837	968.686	TGIF1
ENSSSCG00000006340	860.407	1.09691	0.101651	10.7909	3.8004e-27	1.78213e-25	512.713	609.997	520.416	1155.67	1160.25	1203.39	UAP1
ENSSSCG00000005097	127.268	1.09703	0.198368	5.5303	3.19686e-08	2.71493e-07	68.7917	100.298	73.2355	158.497	177.008	185.775	SNAPC1
ENSSSCG00000002783	164.208	1.09724	0.175056	6.26791	3.65922e-10	4.11888e-09	98.8881	113.064	102.086	255.406	195.194	220.608	SLC9A5
ENSSSCG00000006720	48.5163	1.09754	0.295822	3.71016	0.000207132	0.000856242	21.4974	35.5604	35.5081	67.9272	64.2564	66.3484	HAO2
ENSSSCG00000037066	639.585	1.09928	0.152521	7.20738	5.704e-13	8.89164e-12	320.311	537.053	361.739	788.862	874.13	955.416	GADD45A
ENSSSCG00000033467	81.6154	1.09951	0.249408	4.40849	1.04093e-05	5.79523e-05	70.9414	35.5604	49.9333	112.306	113.964	106.987
ENSSSCG00000025618	514.986	1.10151	0.123385	8.92746	4.35913e-19	1.16479e-17	275.167	353.78	352.862	755.351	680.148	672.606	TAP1
ENSSSCG00000001085	1200.74	1.10192	0.115705	9.52349	1.67455e-21	5.35496e-20	711.564	695.707	883.265	1807.77	1675.52	1430.64	DCDC2
ENSSSCG00000007529	343.458	1.10198	0.143576	7.67521	1.65153e-14	2.95532e-13	254.744	219.745	179.76	419.337	499.503	487.66	SYCP2
ENSSSCG00000019894	29.851	1.10522	0.375837	2.9407	0.00327473	0.00986826	15.0482	24.6187	16.6444	44.3791	46.0706	32.3448	RF00091
ENSSSCG00000017752	3689.02	1.1059	0.105308	10.5017	8.48782e-26	3.6618e-24	2245.4	2749.09	2025.07	4933.33	4778.01	5403.24	WSB1
ENSSSCG00000015644	421.551	1.10645	0.124382	8.89556	5.81256e-19	1.54273e-17	273.017	288.13	239.68	611.345	588.007	529.128	IKBKE
ENSSSCG00000007084	35.5505	1.10994	0.349988	3.17137	0.00151723	0.00504636	26.8718	16.4125	24.4118	56.1532	52.1326	37.3209	BFSP1
ENSSSCG00000038610	221.03	1.11313	0.187596	5.93367	2.9623e-09	2.93606e-08	123.61	191.479	102.086	297.068	322.494	289.445	INHBB
ENSSSCG00000013888	108.892	1.11612	0.199887	5.58379	2.35331e-08	2.0439e-07	62.3425	69.2971	74.3452	146.723	158.822	141.82	JAK3
ENSSSCG00000008557	16.0211	1.11664	0.502561	2.22191	0.0262897	0.0583538	9.67383	13.6771	6.65778	24.4538	24.2477	17.4164	EMILIN1
ENSSSCG00000014580	93.9094	1.11825	0.215354	5.1926	2.07378e-07	1.53675e-06	66.642	54.7082	56.5911	140.383	124.876	120.256	RIC3
ENSSSCG00000004075	49.4303	1.11992	0.30691	3.64903	0.000263235	0.00105829	24.722	42.8548	25.5215	61.5874	60.6193	81.2767	RGS17
ENSSSCG00000026404	133.836	1.1206	0.18738	5.98037	2.2263e-09	2.23648e-08	95.6635	83.886	73.2355	166.648	190.344	193.24	SERTAD4
ENSSSCG00000024293	89.7286	1.12099	0.223266	5.02088	5.14358e-07	3.58539e-06	59.1179	60.1791	49.9333	105.061	129.725	134.355	TMEM178A
ENSSSCG00000006525	123.969	1.12157	0.194609	5.76321	8.25297e-09	7.63158e-08	70.9414	72.0325	92.0992	179.328	152.761	176.652
ENSSSCG00000003551	207.416	1.12272	0.154748	7.25519	4.01106e-13	6.33651e-12	122.535	134.035	134.265	267.18	312.795	273.687	PAQR7
ENSSSCG00000006338	912.17	1.12394	0.11043	10.1778	2.4917e-24	9.66061e-23	565.382	509.699	649.133	1239.9	1155.4	1353.51	DDR2
ENSSSCG00000017087	587.372	1.12449	0.104479	10.7628	5.15578e-27	2.36171e-25	375.13	361.074	371.726	798.824	832.909	784.569	GM2A
ENSSSCG00000008710	102.639	1.12449	0.217247	5.17611	2.26563e-07	1.66642e-06	52.6686	62.9145	78.7837	152.157	120.026	149.284	JAKMIP1
ENSSSCG00000031781	662.942	1.12657	0.118076	9.54107	1.41362e-21	4.54505e-20	480.467	417.606	350.643	923.81	935.961	869.163	PSMB10
ENSSSCG00000024933	337.308	1.12759	0.126094	8.94245	3.80623e-19	1.0263e-17	208.525	215.186	211.939	448.32	452.22	487.66	SLC36A4
ENSSSCG00000003709	651.833	1.12818	0.10471	10.7743	4.5505e-27	2.10887e-25	431.023	387.517	410.563	886.677	854.731	940.488	LAMA3
ENSSSCG00000034400	36.2811	1.12957	0.384825	2.93527	0.00333254	0.0100069	39.7702	16.4125	12.2059	41.662	54.5573	53.0787
ENSSSCG00000012000	658.176	1.13245	0.110824	10.2185	1.63813e-24	6.45672e-23	383.729	434.019	419.44	844.109	871.705	996.055	GBE1
ENSSSCG00000016233	244.918	1.1332	0.144796	7.82619	5.02866e-15	9.39528e-14	144.033	144.977	171.993	336.919	324.919	346.67	SERPINE2
ENSSSCG00000029170	35.004	1.13558	0.34212	3.31926	0.00090257	0.00319073	23.6471	22.7951	18.8637	42.5677	58.1945	43.9558	ZNF566
ENSSSCG00000039751	135.569	1.13811	0.182201	6.24646	4.19868e-10	4.6773e-09	87.0645	75.6797	92.0992	188.385	179.433	190.752	NLRC5
ENSSSCG00000032814	242.177	1.13913	0.146218	7.79061	6.66849e-15	1.22849e-13	149.407	147.712	157.567	328.768	305.521	364.087	DNAH7
ENSSSCG00000023684	45.5478	1.13924	0.304028	3.74716	0.000178849	0.000751634	24.722	29.1777	31.0696	53.4361	75.1679	59.7135	MT1A
ENSSSCG00000003777	163.439	1.14043	0.176025	6.47877	9.24706e-11	1.11265e-09	80.6153	107.593	117.621	224.613	227.928	222.267	SLC44A5
ENSSSCG00000031091	1347.2	1.14306	0.0896365	12.7522	3.03113e-37	2.11537e-35	813.677	906.333	797.824	1821.36	1846.46	1897.56	FAM237B
ENSSSCG00000014055	647.828	1.14405	0.120591	9.48702	2.37733e-21	7.48135e-20	361.156	367.457	483.798	927.433	870.492	876.628	CDHR2
ENSSSCG00000002962	63.223	1.14695	0.270068	4.2469	2.16753e-05	0.000112246	39.7702	34.6486	43.2755	86.9469	106.69	68.0071	MAP4K1
ENSSSCG00000036135	59.476	1.14799	0.262909	4.36651	1.26249e-05	6.91193e-05	35.4707	41.0312	34.3985	87.8526	75.1679	82.9354	COL1A1
ENSSSCG00000038724	12.5132	1.15353	0.556747	2.07191	0.0382734	0.0796764	8.59896	9.11804	5.54815	19.0196	14.5486	18.2458	C3orf70
ENSSSCG00000027857	2564.23	1.15405	0.0834136	13.8353	1.56078e-43	1.44665e-41	1516.64	1618.45	1635.59	3381.87	3446.81	3786	DMXL1
ENSSSCG00000016052	1414.14	1.15473	0.0844243	13.6777	1.37924e-42	1.21209e-40	880.319	872.597	877.717	2007.02	1881.62	1965.57	MFSD6
ENSSSCG00000001064	205.369	1.15588	0.162102	7.13054	9.9974e-13	1.50519e-11	132.209	135.859	113.182	321.522	273.999	255.441	GMPR
ENSSSCG00000000682	24.8009	1.15617	0.405392	2.85199	0.00434471	0.0125598	13.9733	17.3243	14.4252	35.3222	41.2211	26.5393	GNB3
ENSSSCG00000003407	35.9972	1.15745	0.340194	3.40231	0.000668186	0.00244378	20.4225	27.3541	18.8637	58.8703	44.8582	45.6145	CASZ1
ENSSSCG00000011416	14.9421	1.16023	0.549698	2.11067	0.0348011	0.0735841	4.29948	8.20624	15.5348	21.7367	13.3362	26.5393	DOCK3
ENSSSCG00000007927	1572.75	1.1635	0.0946121	12.2975	9.33782e-35	6.05377e-33	881.394	952.835	1078.56	2234.35	2210.18	2079.19	PPL
ENSSSCG00000034220	51.196	1.16366	0.288276	4.03663	5.42244e-05	0.000257947	25.7969	28.2659	41.0563	72.4557	69.1059	70.4951
ENSSSCG00000004167	280.837	1.16649	0.137027	8.51282	1.69752e-17	4.04406e-16	174.129	167.772	177.541	414.809	389.176	361.599	MYB
ENSSSCG00000016611	211.238	1.16776	0.162929	7.16734	7.64714e-13	1.16614e-11	125.76	109.416	156.458	276.237	288.548	311.008	CADPS2
ENSSSCG00000011877	204.748	1.17079	0.161272	7.25977	3.87763e-13	6.14209e-12	111.787	134.035	130.936	256.312	320.07	275.346	CD86
ENSSSCG00000036363	154.66	1.1718	0.178567	6.56226	5.29988e-11	6.53615e-10	93.5137	111.24	79.8933	221.896	202.468	218.95
ENSSSCG00000015413	43.8136	1.17189	0.324131	3.61549	0.000299778	0.00118592	17.1979	37.384	25.5215	54.3418	67.8936	60.5429	FGL2
ENSSSCG00000010337	14.1767	1.17431	0.557345	2.10698	0.0351194	0.0740854	8.59896	5.47082	12.2059	10.8684	23.0353	24.8806	MAT1A
ENSSSCG00000024485	42.8887	1.17472	0.307711	3.81759	0.000134759	0.000583923	25.7969	26.4423	26.6311	65.2101	61.8316	51.42	RUNDC3B
ENSSSCG00000040834	38.2849	1.18083	0.325939	3.62287	0.000291352	0.00115683	26.8718	25.5305	17.7541	54.3418	52.1326	53.0787
ENSSSCG00000000092	70.0018	1.18528	0.248574	4.76832	1.85766e-06	1.17983e-05	45.1446	39.2076	44.3852	112.306	86.0793	92.8877	NPTXR
ENSSSCG00000011393	18.4169	1.18869	0.490846	2.42171	0.0154478	0.0373567	13.9733	5.47082	14.4252	28.0766	30.3096	18.2458	UBA7
ENSSSCG00000017478	19.0116	1.19022	0.45992	2.58789	0.00965649	0.0251858	10.7487	13.6771	9.98667	25.3595	32.7344	21.5632	RAPGEFL1
ENSSSCG00000015303	1339.19	1.19151	0.105062	11.341	8.21731e-30	4.37175e-28	877.094	888.097	680.203	1892	1823.43	1874.34	CFAP69
ENSSSCG00000014139	54.9685	1.1933	0.279519	4.26912	1.96247e-05	0.000102976	41.9199	31.9131	26.6311	72.4557	73.9555	82.9354	ARSK
ENSSSCG00000040416	16.8848	1.19474	0.489122	2.44263	0.0145808	0.0355646	6.44922	10.0298	14.4252	25.3595	21.8229	23.2219
ENSSSCG00000024062	271.369	1.1959	0.148298	8.06417	7.37344e-16	1.48773e-14	135.434	187.832	170.883	401.224	361.291	371.551
ENSSSCG00000035511	26.4199	1.19764	0.402583	2.97488	0.002931	0.00898538	17.1979	18.2361	12.2059	36.2279	47.283	27.3687	C1QTNF1
ENSSSCG00000019018	12.803	1.20195	0.551694	2.17866	0.0293568	0.0638829	7.52409	10.0298	5.54815	18.1139	18.1858	17.4164	RF00411
ENSSSCG00000040942	73.5323	1.20258	0.237988	5.05312	4.34656e-07	3.06585e-06	44.0697	42.8548	46.6044	97.8152	110.327	99.5225
ENSSSCG00000017934	115.638	1.2046	0.197593	6.09634	1.08526e-09	1.14044e-08	62.3425	73.8561	73.2355	148.534	175.796	160.065
ENSSSCG00000008187	144.12	1.20507	0.191577	6.29025	3.1695e-10	3.59149e-09	99.9629	91.1804	69.9067	224.613	204.893	174.164	KIAA1211L
ENSSSCG00000034039	1331.55	1.20618	0.0896411	13.4557	2.85007e-41	2.38121e-39	745.96	860.743	807.81	1863.92	1846.46	1864.39	SLC11A2
ENSSSCG00000026893	415.901	1.20718	0.134197	8.99556	2.35035e-19	6.46973e-18	231.097	303.631	217.487	595.948	578.308	568.937
ENSSSCG00000021815	25.0331	1.20963	0.406976	2.97224	0.00295632	0.00905262	13.9733	20.0597	11.0963	40.7563	30.3096	34.0035
ENSSSCG00000011599	436.165	1.21155	0.162333	7.46341	8.43101e-14	1.43098e-12	246.145	350.133	190.856	643.95	590.432	595.476	GRIP2
ENSSSCG00000026940	288.303	1.21219	0.15466	7.83774	4.58736e-15	8.61146e-14	151.557	202.421	165.335	386.732	467.981	355.793	CASP10
ENSSSCG00000006372	32.3314	1.21462	0.389545	3.11803	0.00182062	0.00590482	13.9733	12.7653	32.1793	37.1336	44.8582	53.0787	ARHGAP30
ENSSSCG00000015595	565.722	1.21525	0.292104	4.16035	3.17763e-05	0.000159405	281.616	484.168	255.215	838.675	765.015	769.641	ATF3
ENSSSCG00000000773	13.1065	1.21639	0.560909	2.1686	0.0301131	0.0652828	4.29948	7.29443	12.2059	16.3025	16.9734	21.5632	TUBA8
ENSSSCG00000000707	135.012	1.22016	0.18278	6.6756	2.46223e-11	3.16488e-10	79.5404	82.9742	81.003	202.876	174.583	189.093	SCNN1A
ENSSSCG00000029230	370.905	1.22069	0.123608	9.8755	5.31683e-23	1.87735e-21	231.097	205.156	233.022	528.927	505.565	521.664	ECM1
ENSSSCG00000036383	602.418	1.22098	0.123483	9.88788	4.6987e-23	1.67403e-21	336.434	432.195	314.025	864.034	858.369	809.45	LGALS3BP
ENSSSCG00000031118	242.109	1.22155	0.14865	8.2176	2.07618e-16	4.45422e-15	127.91	163.213	144.252	357.75	326.132	333.4	PREX1
ENSSSCG00000028203	40.7208	1.22933	0.320778	3.83234	0.000126929	0.000553245	20.4225	28.2659	24.4118	63.3988	47.283	60.5429
ENSSSCG00000004746	19.8141	1.22956	0.445967	2.75706	0.00583239	0.016224	10.7487	14.5889	9.98667	26.2652	29.0972	28.1981	ITPKA
ENSSSCG00000036446	35.0341	1.2341	0.345855	3.56825	0.000359372	0.00139973	21.4974	26.4423	14.4252	51.6247	47.283	48.9319	PALD1
ENSSSCG00000003694	5350.25	1.23607	0.0720036	17.1668	4.7104e-66	8.59756e-64	3202.04	3181.28	3183.53	7811.63	7422.22	7300.81	EMILIN2
ENSSSCG00000000997	233.374	1.23641	0.168757	7.32656	2.36137e-13	3.85886e-12	135.434	109.416	173.102	308.842	364.928	308.52	PPP1R3G
ENSSSCG00000017943	368.153	1.23789	0.156037	7.93332	2.13372e-15	4.13635e-14	196.701	275.365	183.089	451.943	586.794	515.029	ACAP1
ENSSSCG00000032407	27.2431	1.23887	0.394935	3.13689	0.00170751	0.0055853	13.9733	21.8833	12.2059	35.3222	46.0706	34.0035	LRFN1
ENSSSCG00000024418	347.535	1.23888	0.129846	9.54119	1.41203e-21	4.54505e-20	206.375	229.775	183.089	484.548	497.078	484.343	RHOU
ENSSSCG00000018096	16.9933	1.23966	0.486974	2.54564	0.0109079	0.0278723	6.44922	13.6771	9.98667	23.5481	24.2477	24.0513
ENSSSCG00000015037	27.8265	1.24044	0.385979	3.21375	0.00131012	0.00443208	11.8236	21.8833	15.5348	37.1336	42.4335	38.1503	IL18
ENSSSCG00000035392	4374.95	1.24515	0.0864213	14.4079	4.61338e-47	4.80115e-45	2673.2	2777.36	2334.66	6071.79	6480.2	5912.47	IGFBP2
ENSSSCG00000013497	35.6611	1.24654	0.340396	3.66202	0.000250233	0.00101427	18.2728	23.7069	21.083	51.6247	56.9821	42.2971	ANKRD24
ENSSSCG00000021027	51.5345	1.24657	0.293336	4.24962	2.14137e-05	0.000111305	21.4974	34.6486	35.5081	82.4184	65.4688	69.6658	PGBD5
ENSSSCG00000010466	12.8555	1.24691	0.596605	2.09001	0.0366168	0.0767818	2.14974	6.38263	14.4252	19.0196	19.3982	15.7577	FGFBP3
ENSSSCG00000017466	14.8792	1.24775	0.536391	2.3262	0.0200078	0.0463799	12.8984	10.0298	3.32889	21.7367	23.0353	18.2458	CCR7
ENSSSCG00000001993	14.4351	1.2523	0.517556	2.41964	0.0155359	0.037547	9.67383	8.20624	7.76741	20.831	19.3982	20.7339	TGM1
ENSSSCG00000014993	211.496	1.25238	0.165542	7.56534	3.8684e-14	6.73931e-13	113.936	108.505	153.129	289.823	324.919	278.663
ENSSSCG00000008197	145.733	1.25659	0.177894	7.06367	1.62158e-12	2.37219e-11	94.5886	77.5034	86.5511	208.31	197.619	209.827	SEMA4C
ENSSSCG00000006307	61.4153	1.25771	0.262356	4.79391	1.63561e-06	1.05232e-05	34.3959	42.8548	31.0696	86.9469	83.6546	89.5703	RCSD1
ENSSSCG00000030388	379.023	1.25775	0.12364	10.1727	2.62467e-24	1.0143e-22	216.049	233.422	220.816	503.567	534.662	565.62	UPP1
ENSSSCG00000024346	36.758	1.25777	0.371817	3.38276	0.000717612	0.00260678	23.6471	10.0298	32.1793	48.9076	46.0706	59.7135	SLC7A3
ENSSSCG00000021706	108.325	1.25952	0.212511	5.92684	3.08821e-09	3.04813e-08	53.7435	78.4152	58.8104	170.271	139.424	149.284	KIF21B
ENSSSCG00000009798	21.2481	1.26444	0.448439	2.81963	0.00480783	0.0137116	10.7487	8.20624	18.8637	34.4165	27.8849	27.3687	B3GNT4
ENSSSCG00000008898	17.6275	1.26613	0.487419	2.59762	0.00938717	0.0245632	9.67383	14.5889	6.65778	23.5481	20.6105	30.6861
ENSSSCG00000011791	1100.14	1.26877	0.096923	13.0905	3.73227e-39	2.85675e-37	619.125	714.854	600.31	1590.4	1522.76	1553.38	MAP3K13
ENSSSCG00000001592	16.8229	1.2699	0.496513	2.55764	0.0105386	0.0270981	9.67383	11.8535	7.76741	27.1709	27.8849	16.5871	KCNK17
ENSSSCG00000001750	288.019	1.27185	0.177178	7.17837	7.05466e-13	1.07995e-11	141.883	233.422	128.717	401.224	407.361	415.507	PAQR8
ENSSSCG00000017991	16.334	1.2721	0.497941	2.55473	0.0106272	0.0272666	8.59896	9.11804	11.0963	29.888	19.3982	19.9045	PIK3R5
ENSSSCG00000022208	1075.52	1.27412	0.0952069	13.3827	7.6365e-41	6.29163e-39	654.596	642.822	589.213	1591.31	1547	1428.15	TNFRSF1B
ENSSSCG00000009633	1175.76	1.2747	0.142364	8.95378	3.43507e-19	9.30449e-18	582.58	912.716	564.801	1555.08	1714.31	1725.06
ENSSSCG00000027646	837.656	1.28568	0.14706	8.74256	2.27883e-18	5.78931e-17	446.071	638.263	375.055	1087.74	1196.62	1282.18	TIPARP
ENSSSCG00000024285	12.9048	1.28657	0.553125	2.326	0.0200184	0.0463955	6.44922	8.20624	7.76741	14.4911	20.6105	19.9045	DLG4
ENSSSCG00000015798	128.361	1.28818	0.192775	6.6823	2.3522e-11	3.03002e-10	82.765	64.7381	76.5644	163.025	193.982	189.093	ANKRD37
ENSSSCG00000025836	302.596	1.28836	0.140159	9.19211	3.8522e-20	1.12016e-18	164.455	165.948	197.514	467.339	425.547	394.773	SULT1C4
ENSSSCG00000023393	48.774	1.28836	0.290598	4.43347	9.27289e-06	5.22381e-05	26.8718	27.3541	31.0696	68.8329	63.044	75.4713	ZBBX
ENSSSCG00000003142	27.3088	1.2917	0.396448	3.25819	0.00112125	0.00385914	18.2728	10.9416	18.8637	39.8506	30.3096	45.6145	IZUMO1
ENSSSCG00000005965	2094.98	1.29582	0.517887	2.50214	0.0123445	0.0308328	941.586	2063.41	632.489	2956.19	3102.49	2873.71	MYC
ENSSSCG00000007674	15.7025	1.29692	0.509082	2.54756	0.010848	0.0277372	8.59896	10.9416	7.76741	26.2652	15.761	24.8806	ZAN
ENSSSCG00000003968	119.898	1.29808	0.199706	6.49993	8.0359e-11	9.75823e-10	63.4174	65.6499	78.7837	150.346	190.344	170.847	RIMKLA
ENSSSCG00000027232	36.9635	1.30193	0.333685	3.90167	9.55332e-05	0.000428509	20.4225	18.2361	25.5215	56.1532	53.3449	48.1026
ENSSSCG00000031380	269.754	1.30434	0.184296	7.07742	1.46862e-12	2.16175e-11	134.359	217.921	112.073	387.638	389.176	377.356	MARCKSL1
ENSSSCG00000000371	128.22	1.30567	0.195261	6.68677	2.28146e-11	2.94529e-10	76.3158	62.0027	84.3318	200.159	164.884	181.629	PMEL
ENSSSCG00000001517	33.5017	1.30715	0.348875	3.74677	0.000179126	0.00075253	18.2728	22.7951	16.6444	46.1905	44.8582	52.2493
ENSSSCG00000002639	258.643	1.31194	0.145876	8.99348	2.39514e-19	6.57775e-18	140.808	139.506	165.335	379.487	389.176	337.547
ENSSSCG00000003433	1490.04	1.31201	0.0889368	14.7522	2.98006e-49	3.30424e-47	858.821	807.858	902.129	2234.35	2040.44	2096.61	PLOD1
ENSSSCG00000009148	568.378	1.31267	0.114121	11.5025	1.28209e-30	7.04198e-29	307.413	356.515	312.916	823.278	859.581	750.566	LEF1
ENSSSCG00000033260	53.6117	1.31514	0.287338	4.57699	4.71723e-06	2.8095e-05	33.321	37.384	21.083	74.2671	75.1679	80.4474	TNNI2
ENSSSCG00000005364	426.09	1.31705	0.119851	10.989	4.31746e-28	2.17967e-26	227.873	261.688	241.899	579.646	613.467	631.968	TDRD7
ENSSSCG00000016555	26.285	1.31747	0.393473	3.34831	0.000813064	0.00290811	16.1231	14.5889	14.4252	43.4734	37.5839	31.5155	CPA5
ENSSSCG00000027745	405.641	1.32118	0.133322	9.90967	3.77901e-23	1.36274e-21	189.177	265.335	239.68	588.703	595.281	555.667	ABCG1
ENSSSCG00000026140	18.9937	1.32483	0.460664	2.87593	0.00402845	0.0117631	9.67383	11.8535	11.0963	27.1709	21.8229	32.3448
ENSSSCG00000030408	556.189	1.32558	0.299784	4.42179	9.78864e-06	5.48053e-05	247.22	454.078	249.667	867.657	748.042	770.47	DDX58
ENSSSCG00000033120	735.185	1.32591	0.28437	4.66264	3.12174e-06	1.916e-05	432.098	555.289	269.64	1088.65	1051.14	1014.3	PALM2
ENSSSCG00000006477	12.5605	1.32918	0.566969	2.34436	0.0190598	0.0444953	7.52409	6.38263	7.76741	20.831	12.1239	20.7339	BCAN
ENSSSCG00000004576	43.7212	1.33233	0.317133	4.20117	2.65537e-05	0.000135666	20.4225	20.0597	34.3985	59.776	65.4688	62.2016	RORA
ENSSSCG00000024823	311.532	1.33551	0.135423	9.86177	6.09661e-23	2.13363e-21	174.129	161.389	195.295	443.791	471.618	422.971	RCN3
ENSSSCG00000010497	30.658	1.33799	0.376078	3.55775	0.000374049	0.00144787	15.0482	19.1479	17.7541	31.6994	49.7078	50.5906	ENTPD1
ENSSSCG00000001984	812.082	1.33858	0.116105	11.5291	9.4097e-31	5.29084e-29	431.023	413.959	538.17	1231.75	1060.84	1196.76	KHNYN
ENSSSCG00000012633	2085.25	1.33914	0.0805865	16.6175	5.2093e-62	8.02637e-60	1192.03	1186.26	1166.22	2878.3	2970.34	3118.37	IL13RA1
ENSSSCG00000016754	18.7946	1.33942	0.465125	2.8797	0.00398048	0.0116431	12.8984	9.11804	9.98667	31.6994	26.6725	22.3926	AEBP1
ENSSSCG00000014079	61.8208	1.33943	0.279929	4.78488	1.71093e-06	1.09367e-05	31.1712	46.502	26.6311	73.3614	94.566	98.6932
ENSSSCG00000029710	180.287	1.34058	0.209374	6.4028	1.52552e-10	1.79736e-09	103.188	140.418	61.0296	257.218	259.45	260.417	GCNT4
ENSSSCG00000025993	1175.66	1.34298	0.0951768	14.1104	3.27686e-45	3.13521e-43	597.628	675.647	721.259	1695.46	1680.37	1683.59	SGPP2
ENSSSCG00000014171	751.987	1.34715	0.105388	12.7827	2.04816e-37	1.45505e-35	402.002	443.137	428.317	1046.08	1017.19	1175.2	ERAP1
ENSSSCG00000017938	27.5045	1.35055	0.396147	3.40922	0.000651494	0.00239224	21.4974	12.7653	12.2059	42.5677	43.6459	32.3448	YBX2
ENSSSCG00000039053	1108.41	1.35143	0.135492	9.97418	1.97726e-23	7.30787e-22	641.698	764.092	463.825	1617.57	1680.37	1482.89	VGF
ENSSSCG00000032775	21.3008	1.35358	0.432408	3.13033	0.00174611	0.00569115	12.8984	11.8535	11.0963	28.9823	33.9468	29.0274
ENSSSCG00000015340	3818.77	1.35368	0.0938413	14.4252	3.59165e-47	3.77092e-45	1960.56	2157.33	2326.89	5013.03	5425.42	6029.41	ASNS
ENSSSCG00000037543	22.685	1.35599	0.43302	3.13146	0.00173937	0.00567544	13.9733	10.0298	14.4252	41.662	30.3096	25.71
ENSSSCG00000026005	47.1345	1.35882	0.318263	4.26948	1.95927e-05	0.000102898	31.1712	31.9131	15.5348	66.1158	80.0174	58.0548	SAMD13
ENSSSCG00000004503	26.5472	1.35886	0.390988	3.47547	0.000509967	0.00191652	12.8984	18.2361	13.3156	36.2279	38.7963	39.809	LOXHD1
ENSSSCG00000004666	335.411	1.35892	0.141291	9.61787	6.72113e-22	2.2336e-20	161.231	179.625	224.145	447.414	498.29	501.759
ENSSSCG00000004937	210.797	1.36319	0.154611	8.8169	1.1767e-18	3.07498e-17	119.311	109.416	125.388	288.011	324.919	297.738	SLC24A1
ENSSSCG00000036787	16.0293	1.37132	0.510022	2.68875	0.00717202	0.0193692	9.67383	9.11804	7.76741	19.0196	31.522	19.0752	APOLD1
ENSSSCG00000010559	71.6475	1.37369	0.24925	5.51129	3.56208e-08	3.00168e-07	48.3692	38.2958	33.2889	105.061	94.566	110.304
ENSSSCG00000016614	1742.5	1.37735	0.0863766	15.9459	3.0442e-57	4.15131e-55	896.442	1027.6	980.912	2496.1	2482.96	2571	PTPRZ1
ENSSSCG00000028282	340.61	1.37798	0.133891	10.2918	7.67315e-25	3.13911e-23	185.953	215.186	165.335	507.19	489.804	480.196	SLC1A4
ENSSSCG00000036932	13.4355	1.37928	0.547167	2.52077	0.01171	0.0295213	5.37435	8.20624	8.87704	20.831	15.761	21.5632	WNT6
ENSSSCG00000016512	644.575	1.37995	0.160333	8.60677	7.51476e-18	1.84205e-16	300.964	493.286	276.298	920.188	989.306	887.409	ZC3HAV1
ENSSSCG00000014277	534.44	1.38239	0.44666	3.09495	0.00196847	0.00632384	208.525	492.374	187.527	756.257	751.679	810.279	IRF1
ENSSSCG00000025593	395.352	1.38569	0.139973	9.89975	4.17336e-23	1.49585e-21	167.68	240.716	247.447	563.343	583.157	569.766
ENSSSCG00000007703	16.1959	1.38863	0.518167	2.67988	0.00736475	0.0198445	12.8984	8.20624	5.54815	19.9253	31.522	19.0752	TRIM50
ENSSSCG00000006506	119.832	1.3914	0.200474	6.94058	3.90491e-12	5.50211e-11	58.043	61.0909	79.8933	164.837	168.522	186.605	SYT11
ENSSSCG00000013366	14098.1	1.39645	0.0730372	19.1197	1.7308e-81	4.56317e-79	7419.83	7733.01	8134.69	19972.4	20035.9	21292.8
ENSSSCG00000006970	406.422	1.40017	0.136005	10.2951	7.418e-25	3.07717e-23	210.675	267.159	190.856	585.986	557.697	626.163	DLC1
ENSSSCG00000012440	10255.3	1.40019	0.108479	12.9074	4.08795e-38	3.01239e-36	4718.68	5468.09	6722.14	14408.7	14323.1	15891.3	PGK1
ENSSSCG00000010753	22.0948	1.40048	0.436468	3.20866	0.00133356	0.00450881	7.52409	15.5007	13.3156	33.5108	27.8849	34.8329	CLRN3
ENSSSCG00000008599	35.4057	1.40278	0.339952	4.12641	3.68474e-05	0.000182529	19.3477	20.9715	17.7541	52.5304	54.5573	47.2732
ENSSSCG00000023054	76.349	1.40342	0.236207	5.9415	2.82427e-09	2.80629e-08	38.6953	44.6784	42.1659	112.306	109.115	111.133	IDO2
ENSSSCG00000004452	134.707	1.40764	0.188719	7.45896	8.72101e-14	1.47809e-12	78.4655	66.5617	76.5644	174.799	203.681	208.168	PRSS35
ENSSSCG00000008006	33.3187	1.41458	0.366252	3.86232	0.000112315	0.00049558	23.6471	17.3243	13.3156	38.9449	59.4069	47.2732	FBXL16
ENSSSCG00000006530	661.393	1.4179	0.121762	11.6449	2.43538e-31	1.41634e-29	351.483	305.454	426.098	930.15	938.386	1016.79	EFNA1
ENSSSCG00000024881	101.796	1.42693	0.230971	6.17796	6.49351e-10	7.02911e-09	44.0697	44.6784	77.6741	141.289	145.486	157.577	TCP11L2
ENSSSCG00000017285	13.2754	1.42805	0.559393	2.55286	0.0106843	0.0274012	9.67383	5.47082	6.65778	17.2082	15.761	24.8806
ENSSSCG00000003137	322.041	1.43006	0.150619	9.49455	2.21158e-21	6.99685e-20	164.455	198.773	157.567	462.811	545.573	403.066	PLEKHA4
ENSSSCG00000023522	169.419	1.43074	0.168205	8.50589	1.8021e-17	4.259e-16	93.5137	89.3568	92.0992	229.141	259.45	252.953	TGM2
ENSSSCG00000004615	208.334	1.43097	0.168666	8.48403	2.17528e-17	5.11039e-16	112.861	131.3	93.2089	273.52	298.247	340.865	WDR72
ENSSSCG00000006308	887.508	1.43278	0.10383	13.7992	2.57591e-43	2.35082e-41	446.071	464.108	530.403	1235.37	1265.73	1383.36	CREG1
ENSSSCG00000018923	28.3904	1.4333	0.382352	3.74865	0.000177787	0.000748232	11.8236	16.4125	17.7541	37.1336	42.4335	44.7851	RF00068
ENSSSCG00000036157	181.107	1.43773	0.173477	8.28773	1.15428e-16	2.56931e-15	111.787	103.946	76.5644	278.049	269.149	247.148	BARX2
ENSSSCG00000006474	227.067	1.43924	0.153742	9.36135	7.87245e-21	2.4134e-19	137.583	109.416	120.95	354.127	315.22	325.107	NES
ENSSSCG00000013114	23.7177	1.44198	0.426578	3.38034	0.000723969	0.00262585	9.67383	18.2361	9.98667	29.888	36.3716	38.1503	SLC15A3
ENSSSCG00000037815	284.412	1.44367	0.193885	7.446	9.62136e-14	1.62142e-12	148.332	211.539	96.5378	419.337	455.857	374.868	ZC3H12A
ENSSSCG00000010312	812.007	1.44456	0.653287	2.21121	0.0270211	0.0596647	286.99	845.242	176.431	1200.95	1127.52	1234.91	PLAU
ENSSSCG00000021487	63.8768	1.4448	0.275096	5.25199	1.50466e-07	1.13993e-06	31.1712	34.6486	37.7274	97.8152	69.1059	112.792	MFSD4A
ENSSSCG00000000692	33.9316	1.44626	0.35747	4.04583	5.21382e-05	0.000249926	17.1979	14.5889	23.3022	57.9646	42.4335	48.1026	PIANP
ENSSSCG00000002747	15.5787	1.45886	0.517658	2.81819	0.0048295	0.0137584	10.7487	5.47082	8.87704	26.2652	23.0353	19.0752	PMFBP1
ENSSSCG00000025698	222.01	1.45891	0.553992	2.63345	0.00845224	0.0223834	80.6153	214.274	59.92	295.257	339.468	342.523	SERPINE1
ENSSSCG00000035052	29.8221	1.46373	0.385464	3.79731	0.000146273	0.000628761	12.8984	21.8833	12.2059	41.662	52.1326	38.1503	KREMEN2
ENSSSCG00000032860	33.0353	1.46427	0.361095	4.05507	5.01197e-05	0.000241064	16.1231	22.7951	13.3156	50.719	52.1326	43.1264	IFNLR1
ENSSSCG00000022370	249.619	1.46613	0.194073	7.55455	4.20311e-14	7.31168e-13	112.861	189.655	93.2089	369.524	391.6	340.865	TNFSF9
ENSSSCG00000028822	17.1726	1.46822	0.490165	2.99537	0.00274116	0.00848452	9.67383	10.9416	6.65778	29.888	21.8229	24.0513	UCN3
ENSSSCG00000037168	148.708	1.46836	0.177194	8.28669	1.1644e-16	2.58697e-15	77.3907	76.5915	83.2222	211.933	213.38	229.731	TMEM92
ENSSSCG00000030108	2629.61	1.4693	0.117693	12.4841	9.11322e-36	6.04018e-34	1218.9	1735.16	1229.47	4027.63	3689.29	3877.23	ZNFX1
ENSSSCG00000029763	144.029	1.47015	0.179548	8.18808	2.65429e-16	5.61328e-15	72.0163	78.4152	78.7837	221.896	204.893	208.168	IFI35
ENSSSCG00000008812	319.615	1.47663	0.136732	10.7994	3.46457e-27	1.64415e-25	158.006	166.86	183.089	479.113	425.547	505.077	ATP10D
ENSSSCG00000014316	365.073	1.48021	0.126434	11.7074	1.16844e-31	6.93117e-30	197.776	175.978	205.281	551.569	527.387	532.446	TGFBI
ENSSSCG00000040550	124.513	1.48263	0.193432	7.66486	1.79022e-14	3.18429e-13	74.1661	62.0027	61.0296	178.422	178.221	193.24	CASC1
ENSSSCG00000005037	2046.28	1.48465	0.0945491	15.7024	1.45679e-55	1.87863e-53	1122.16	1070.46	1039.72	2689.01	3061.27	3295.03	ERO1A
ENSSSCG00000001909	168.368	1.49008	0.180772	8.24286	1.68137e-16	3.64676e-15	93.5137	78.4152	94.3185	288.917	217.017	238.025	STRA6
ENSSSCG00000015583	632.106	1.49116	0.105581	14.1233	2.72715e-45	2.63048e-43	316.012	339.191	339.547	969.095	934.749	894.044	SMYD2
ENSSSCG00000023298	1929.46	1.49164	0.0846635	17.6185	1.77756e-69	3.51484e-67	934.062	1046.75	1055.26	2834.83	2879.41	2826.44	SRXN1
ENSSSCG00000015953	39.7897	1.49966	0.345502	4.34053	1.42138e-05	7.71773e-05	16.1231	31.0013	14.4252	56.1532	65.4688	55.5667	DLX1
ENSSSCG00000021206	345.384	1.50143	0.334394	4.49002	7.12179e-06	4.09754e-05	165.53	257.129	117.621	500.85	465.556	565.62	IL1RAP
ENSSSCG00000027565	47.6567	1.50432	0.302427	4.97416	6.55324e-07	4.4863e-06	26.8718	20.0597	27.7407	70.6443	77.5926	63.0309
ENSSSCG00000040401	5390.6	1.50746	0.0859749	17.5337	7.92645e-69	1.49269e-66	2771.02	2563.99	3083.66	8384.94	7800.49	7739.54	EEF1A2
ENSSSCG00000017552	29.7031	1.51673	0.43011	3.52637	0.000421294	0.00161025	13.9733	24.6187	6.65778	37.1336	61.8316	34.0035	NXPH3
ENSSSCG00000031421	29.3294	1.51706	0.405241	3.74359	0.000181407	0.000760767	11.8236	10.9416	23.3022	56.1532	33.9468	39.809	DYNLRB2
ENSSSCG00000005778	124.83	1.52508	0.19494	7.82333	5.14451e-15	9.59662e-14	67.7168	64.7381	61.0296	182.951	168.522	204.021	HSBP1L1
ENSSSCG00000009226	321.399	1.52938	0.140745	10.8663	1.66838e-27	8.11217e-26	149.407	195.126	149.8	460.999	499.503	473.561	KLHL8
ENSSSCG00000034207	447.749	1.531	0.164749	9.29292	1.50113e-20	4.52016e-19	205.3	308.19	174.212	632.176	752.891	613.722	CEBPB
ENSSSCG00000032280	31.4164	1.53146	0.381756	4.01162	6.03039e-05	0.000284132	10.7487	13.6771	24.4118	46.1905	41.2211	52.2493	KLK12
ENSSSCG00000009314	162.426	1.54096	0.177355	8.68858	3.66982e-18	9.20481e-17	70.9414	92.0922	85.4415	222.801	259.45	243.83	FLT3
ENSSSCG00000006651	220.218	1.54811	0.156761	9.87561	5.31096e-23	1.87735e-21	109.637	129.476	96.5378	331.485	324.919	329.254	ADAMTSL4
ENSSSCG00000017141	19.9173	1.54867	0.46681	3.31755	0.000908107	0.00320648	6.44922	13.6771	9.98667	32.6051	32.7344	24.0513	AATK
ENSSSCG00000028051	41.1274	1.55065	0.332719	4.66053	3.15404e-06	1.93482e-05	30.0964	17.3243	15.5348	59.776	61.8316	62.2016	ZNF385C
ENSSSCG00000011147	3923.53	1.55122	0.0849723	18.2556	1.86815e-74	4.26225e-72	1973.46	1864.64	2153.79	5695.92	5615.77	6237.57
ENSSSCG00000011876	243.148	1.55273	0.150093	10.3451	4.40423e-25	1.83985e-23	119.311	134.947	116.511	373.147	330.981	383.991	DTX3L
ENSSSCG00000020915	893.874	1.55637	0.0986339	15.7793	4.31986e-56	5.69454e-54	433.173	455.902	472.702	1378.47	1248.76	1374.24	P4HA2
ENSSSCG00000009592	330.17	1.55918	0.152049	10.2544	1.13035e-24	4.54592e-23	141.883	209.715	148.69	463.717	483.742	533.275	NFIL3
ENSSSCG00000021902	12.8177	1.55966	0.561039	2.77995	0.00543678	0.0152776	6.44922	6.38263	6.65778	18.1139	19.3982	19.9045	GABRP
ENSSSCG00000029163	2837.26	1.56054	0.0879787	17.7377	2.14367e-70	4.46184e-68	1408.08	1553.71	1347.09	4066.58	4099.07	4549.01	BCAT1
ENSSSCG00000006774	23.6597	1.56642	0.420757	3.72285	0.000196986	0.000818004	13.9733	11.8535	9.98667	30.7937	36.3716	38.9797	PPM1J
ENSSSCG00000038912	763.427	1.56752	0.122131	12.8348	1.04658e-37	7.52521e-36	368.681	452.255	331.779	1188.27	1211.17	1028.4	IFITM3
ENSSSCG00000008867	67.6277	1.57165	0.257499	6.1035	1.03774e-09	1.0934e-08	31.1712	38.2958	32.1793	90.5696	111.539	102.011	CTSO
ENSSSCG00000016187	170.314	1.57859	0.172238	9.16515	4.9477e-20	1.4213e-18	93.5137	74.7679	88.7704	270.803	248.539	245.489	CATIP
ENSSSCG00000038848	418.873	1.57992	0.132513	11.9227	9.01348e-33	5.59874e-31	216.049	237.069	175.321	672.027	625.591	587.183	IL22RA1
ENSSSCG00000032301	567.136	1.58668	0.12342	12.8559	7.96873e-38	5.80006e-36	305.263	276.277	267.421	871.28	944.448	738.125
ENSSSCG00000010448	59.7536	1.58731	0.282674	5.61535	1.96168e-08	1.72268e-07	19.3477	36.4722	33.2889	81.5127	93.3536	94.5464	FAS
ENSSSCG00000022200	100.536	1.58978	0.226386	7.02241	2.1807e-12	3.14742e-11	36.5456	62.0027	51.043	161.214	156.398	136.014	SYT17
ENSSSCG00000028172	21.1157	1.59175	0.451984	3.52168	0.000428814	0.00163478	9.67383	11.8535	9.98667	40.7563	27.8849	26.5393	FAM78A
ENSSSCG00000007718	2210.49	1.60892	0.0945956	17.0084	7.12023e-65	1.20678e-62	1022.2	1240.05	1009.76	3447.99	3266.17	3276.78	CLDN4
ENSSSCG00000013545	221.986	1.6119	0.170655	9.44542	3.53984e-21	1.10227e-19	92.4389	98.4748	138.704	363.184	298.247	340.865	TUBB4A
ENSSSCG00000007807	114.738	1.6141	0.204933	7.87623	3.37405e-15	6.41502e-14	46.2194	61.0909	62.1393	167.554	167.309	184.117	CD19
ENSSSCG00000006800	67.3359	1.61764	0.268101	6.03367	1.60275e-09	1.64775e-08	30.0964	42.8548	25.5215	110.495	105.477	89.5703	CD53
ENSSSCG00000009627	13.2404	1.61833	0.589279	2.74629	0.00602742	0.0166844	8.59896	5.47082	5.54815	30.7937	15.761	13.2697
ENSSSCG00000014838	50.7603	1.62347	0.293373	5.53381	3.13351e-08	2.66494e-07	24.722	24.6187	25.5215	84.2298	66.6812	78.7887	PGM2L1
ENSSSCG00000036963	18.731	1.62505	0.472671	3.43802	0.000585982	0.00217661	8.59896	10.9416	7.76741	29.888	30.3096	24.8806	LRRC25
ENSSSCG00000040224	134.739	1.62927	0.218131	7.4692	8.06867e-14	1.37341e-12	56.9681	50.1492	90.9896	211.933	226.716	171.676	RSPH1
ENSSSCG00000010404	22.2352	1.63203	0.444287	3.67337	0.000239371	0.000975912	12.8984	12.7653	6.65778	38.9449	33.9468	28.1981	ALOX5
ENSSSCG00000017963	301.764	1.63387	0.141649	11.5346	8.8254e-31	4.98593e-29	145.108	142.241	154.238	508.096	443.733	417.165	DNAH2
ENSSSCG00000022925	305.64	1.63441	0.139445	11.7209	9.96419e-32	5.94046e-30	128.984	164.125	153.129	451.037	452.22	484.343
ENSSSCG00000015411	3885.85	1.63579	0.114748	14.2554	4.14741e-46	4.1699e-44	1895	2261.27	1516.86	5583.62	5912.8	6145.52	PTPN12
ENSSSCG00000016925	554.128	1.63787	0.62062	2.63909	0.00831291	0.0220636	187.027	507.875	113.182	818.75	864.431	833.501	PLK2
ENSSSCG00000036911	218.283	1.63911	0.192064	8.53418	1.41153e-17	3.37629e-16	109.637	140.418	66.5778	317.899	330.981	344.182
ENSSSCG00000027607	220.083	1.65976	0.607556	2.73186	0.0062978	0.0173197	80.6153	194.214	42.1659	325.145	351.592	326.766	IER3
ENSSSCG00000002280	41.6554	1.66363	0.342684	4.85471	1.20565e-06	7.93332e-06	9.67383	25.5305	24.4118	64.3044	65.4688	60.5429	RAB15
ENSSSCG00000000811	300.694	1.66607	0.138785	12.0047	3.35772e-33	2.11894e-31	153.706	127.653	152.019	476.396	447.37	447.022	PCED1B
ENSSSCG00000023834	65.0824	1.66674	0.261791	6.36669	1.93149e-10	2.24e-09	27.9466	29.1777	36.6178	102.344	98.2032	96.2051	RSPH4A
ENSSSCG00000015540	69.5442	1.66941	0.277556	6.01467	1.80249e-09	1.83717e-08	26.8718	31.0013	42.1659	78.7956	111.539	126.891	MR1
ENSSSCG00000038005	21.8867	1.67413	0.47179	3.54847	0.000387478	0.00149449	13.9733	13.6771	3.32889	26.2652	37.5839	36.4916
ENSSSCG00000011962	14.3487	1.67659	0.537792	3.11754	0.00182369	0.00591317	6.44922	6.38263	7.76741	20.831	20.6105	24.0513	ADGRG7
ENSSSCG00000006526	198.095	1.68404	0.161922	10.4003	2.47116e-25	1.04334e-23	106.412	90.2686	85.4415	306.125	306.733	293.591	TRIM46
ENSSSCG00000015850	224.234	1.68431	0.628003	2.68201	0.00731808	0.0197277	84.9148	195.126	38.837	338.73	323.707	364.087	DUSP4
ENSSSCG00000030165	44.144	1.68633	0.718532	2.34691	0.0189296	0.044235	11.8236	42.8548	7.76741	81.5127	54.5573	66.3484	MAFF
ENSSSCG00000020984	68.0625	1.68741	0.259761	6.49601	8.24798e-11	9.98511e-10	33.321	35.5604	27.7407	116.835	94.566	100.352	LXN
ENSSSCG00000036136	2366.09	1.69028	0.113209	14.9306	2.08412e-50	2.40059e-48	964.159	1362.24	1028.63	3419	3755.97	3666.58	BHLHE40
ENSSSCG00000024388	1351.85	1.69346	0.089478	18.926	6.96931e-80	1.79748e-77	633.099	610.909	672.435	1978.95	2108.34	2107.39	BNIP3
ENSSSCG00000013880	109.785	1.69546	0.209336	8.09922	5.5314e-16	1.12951e-14	45.1446	53.7964	56.5911	182.951	155.185	165.042
ENSSSCG00000033453	480.545	1.69588	0.157556	10.7637	5.10957e-27	2.34961e-25	167.68	302.719	207.501	729.991	716.52	758.859	BST2
ENSSSCG00000026360	887.403	1.6988	0.11474	14.8056	1.34742e-49	1.52246e-47	394.477	475.962	380.603	1237.18	1500.93	1335.26	CLGN
ENSSSCG00000013514	19.0112	1.7044	0.47821	3.56412	0.000365082	0.00141872	11.8236	7.29443	7.76741	34.4165	27.8849	24.8806	LRG1
ENSSSCG00000000675	88.7498	1.70747	0.240852	7.08931	1.34781e-12	1.99133e-11	41.9199	40.1194	43.2755	166.648	110.327	130.209	C1R
ENSSSCG00000026587	84.621	1.70822	0.256381	6.66283	2.68604e-11	3.44094e-10	23.6471	42.8548	52.1526	120.458	146.699	121.915	BATF3
ENSSSCG00000013894	42.3779	1.70993	0.331139	5.16378	2.42007e-07	1.77124e-06	21.4974	16.4125	22.1926	70.6443	49.7078	73.8125	IL12RB1
ENSSSCG00000038677	29.1399	1.71248	0.38841	4.40895	1.03872e-05	5.78831e-05	13.9733	12.7653	14.4252	47.0962	35.1592	51.42	GJB3
ENSSSCG00000022797	26.7325	1.7293	0.408324	4.23511	2.28435e-05	0.000117935	9.67383	11.8535	15.5348	37.1336	49.7078	36.4916	PPP1R3B
ENSSSCG00000015202	18.2178	1.72987	0.499718	3.4617	0.00053678	0.00200835	8.59896	11.8535	4.43852	28.0766	33.9468	22.3926	ROBO3
ENSSSCG00000003140	15.7497	1.73429	0.526049	3.29682	0.00097786	0.00342525	7.52409	5.47082	8.87704	24.4538	29.0972	19.0752	FGF21
ENSSSCG00000038441	50.978	1.73971	0.310646	5.6003	2.13984e-08	1.87221e-07	30.0964	17.3243	23.3022	62.4931	89.7165	82.9354
ENSSSCG00000036723	2236.74	1.74044	0.330978	5.25847	1.45261e-07	1.10402e-06	830.875	1501.74	757.877	3450.7	3409.23	3470.02	EMP1
ENSSSCG00000011360	232.736	1.74301	0.160818	10.8384	2.26418e-27	1.08754e-25	88.1394	103.946	129.827	371.336	338.255	364.916	CELSR3
ENSSSCG00000000672	290.98	1.7445	0.1469	11.8754	1.58797e-32	9.66137e-31	111.787	133.123	156.458	462.811	457.069	424.629	CLSTN3
ENSSSCG00000005981	341.9	1.7447	0.181699	9.60215	7.82958e-22	2.58747e-20	127.91	223.392	117.621	480.019	562.547	539.91	FBXO32
ENSSSCG00000039770	303.462	1.74515	0.13505	12.9223	3.37076e-38	2.49942e-36	146.182	135.859	136.484	476.396	465.556	460.292	SLC6A9
ENSSSCG00000001910	556.736	1.7454	0.122334	14.2675	3.48846e-46	3.53736e-44	235.397	242.54	289.613	885.771	914.138	772.958	ISLR
ENSSSCG00000015559	21.6548	1.74732	0.446914	3.90975	9.23918e-05	0.00041694	11.8236	9.11804	8.87704	28.0766	36.3716	35.6622	NCF2
ENSSSCG00000025784	14.2215	1.74804	0.56009	3.121	0.00180237	0.00585205	3.22461	6.38263	9.98667	24.4538	23.0353	18.2458	CDH4
ENSSSCG00000037215	44.5735	1.74821	0.317281	5.50997	3.58892e-08	3.01764e-07	22.5723	21.8833	16.6444	74.2671	71.5307	60.5429	ZNF3
ENSSSCG00000027709	646.568	1.75147	0.119711	14.6308	1.78561e-48	1.90851e-46	263.343	350.133	272.969	995.36	965.058	1032.55	PARP9
ENSSSCG00000008051	133.281	1.77241	0.200397	8.84452	9.19211e-19	2.41807e-17	61.2676	62.9145	56.5911	238.198	204.893	175.823	ABCA3
ENSSSCG00000000709	153.181	1.77567	0.184276	9.63594	5.63732e-22	1.87869e-20	74.1661	77.5034	55.4815	233.67	232.778	245.489	PLEKHG6
ENSSSCG00000034704	15.3765	1.77578	0.537194	3.30567	0.000947506	0.00333073	9.67383	3.64722	7.76741	25.3595	24.2477	21.5632	ZNF532
ENSSSCG00000031798	12.9778	1.78964	0.570382	3.13762	0.00170326	0.00557293	5.37435	5.47082	6.65778	19.0196	20.6105	20.7339	DNAH3
ENSSSCG00000000253	651.042	1.7971	0.127538	14.0907	4.33236e-45	4.11193e-43	236.471	347.397	287.394	1067.82	955.359	1011.81	KRT18
ENSSSCG00000016873	49.697	1.806	0.309902	5.82767	5.62081e-09	5.32205e-08	27.9466	14.5889	24.4118	75.1728	73.9555	82.1061	NIM1K
ENSSSCG00000010338	43.6923	1.80807	0.325224	5.55947	2.70592e-08	2.32463e-07	17.1979	22.7951	17.7541	58.8703	80.0174	65.519	DYDC1
ENSSSCG00000028047	356.809	1.80816	0.129479	13.9649	2.55288e-44	2.40376e-42	151.557	161.389	162.006	537.984	588.007	539.91	DTNA
ENSSSCG00000035707	146.1	1.83682	0.203918	9.00766	2.10502e-19	5.8079e-18	53.7435	60.1791	77.6741	241.821	258.238	184.946
ENSSSCG00000006025	80.2838	1.84134	0.267362	6.88706	5.69563e-12	7.87563e-11	20.4225	48.3256	35.5081	110.495	130.938	136.014	PKHD1L1
ENSSSCG00000026849	13.2069	1.84441	0.570837	3.23106	0.00123331	0.0042046	4.29948	7.29443	5.54815	19.9253	20.6105	21.5632	CCNO
ENSSSCG00000036113	400.866	1.85462	0.171866	10.791	3.79485e-27	1.78213e-25	138.658	239.804	139.813	561.532	695.909	629.48
ENSSSCG00000013505	97.4338	1.8565	0.222966	8.32637	8.33606e-17	1.87664e-15	44.0697	37.384	45.4948	166.648	146.699	144.308	FSD1
ENSSSCG00000015958	974.325	1.86128	0.111621	16.675	1.99325e-62	3.11156e-60	380.504	481.433	398.357	1468.13	1446.38	1671.15	PDK1
ENSSSCG00000011295	523.217	1.86271	0.112291	16.5882	8.48385e-62	1.27408e-59	222.498	234.334	219.707	814.221	818.36	830.184	SNRK
ENSSSCG00000024837	35.9533	1.86768	0.365842	5.10516	3.30521e-07	2.3708e-06	11.8236	22.7951	11.0963	53.4361	61.8316	54.7374	SYT12
ENSSSCG00000003508	75.3067	1.87079	0.258589	7.23463	4.66814e-13	7.33547e-12	29.0215	27.3541	41.0563	133.137	117.601	103.669	KIF17
ENSSSCG00000016501	272.532	1.87195	0.146654	12.7644	2.59022e-37	1.81837e-35	103.188	122.182	125.388	404.846	426.76	452.828	KDM7A
ENSSSCG00000040707	44.8737	1.87265	0.325043	5.76123	8.35051e-09	7.71577e-08	25.7969	16.4125	15.5348	68.8329	78.805	63.8603
ENSSSCG00000032803	392.483	1.87471	0.130736	14.3397	1.2365e-46	1.27563e-44	168.755	157.742	178.65	670.215	612.254	567.278	CYP2S1
ENSSSCG00000003729	320.262	1.87682	0.141151	13.2966	2.42305e-40	1.91647e-38	136.509	155.007	118.73	484.548	491.016	535.763	RNF125
ENSSSCG00000036693	182.038	1.87846	0.174769	10.7482	6.0412e-27	2.74608e-25	79.5404	71.1207	83.2222	250.878	303.096	304.373	ZNF658
ENSSSCG00000001394	25.1417	1.88348	0.434627	4.33355	1.46726e-05	7.94867e-05	8.59896	14.5889	8.87704	40.7563	29.0972	48.9319
ENSSSCG00000005512	67.1312	1.88548	0.266202	7.08288	1.41192e-12	2.08087e-11	32.2461	21.8833	32.1793	107.778	106.69	102.011	C5
ENSSSCG00000036871	62.9993	1.8895	0.275254	6.86456	6.66974e-12	9.13738e-11	22.5723	25.5305	32.1793	93.2867	111.539	92.8877	EXOC3L4
ENSSSCG00000006988	28.8919	1.895	0.397602	4.76608	1.87846e-06	1.1924e-05	12.8984	11.8535	12.2059	45.2848	36.3716	54.7374	PDGFRL
ENSSSCG00000020953	37.7392	1.9062	0.352655	5.40528	6.47074e-08	5.24736e-07	11.8236	20.9715	14.4252	64.3044	61.8316	53.0787
ENSSSCG00000033787	304.799	1.91262	0.14118	13.5474	8.21168e-42	7.00888e-40	127.91	119.446	137.594	481.831	446.158	515.858
ENSSSCG00000015664	362.299	1.91631	0.133791	14.3232	1.56841e-46	1.6041e-44	152.632	143.153	159.787	519.87	606.193	592.159
ENSSSCG00000015662	20.4108	1.91702	0.464911	4.12342	3.73286e-05	0.000184682	7.52409	9.11804	8.87704	29.888	36.3716	30.6861	C4BPA
ENSSSCG00000001912	428.371	1.92197	0.175389	10.9583	6.06268e-28	3.03492e-26	144.033	248.011	142.033	755.351	704.396	576.401	PML
ENSSSCG00000023084	90.8532	1.92875	0.232983	8.27849	1.24746e-16	2.75091e-15	41.9199	31.0013	41.0563	154.874	139.424	136.843	ATP2B2
ENSSSCG00000001229	457.604	1.93257	0.123907	15.597	7.63456e-55	9.53436e-53	166.605	193.302	209.72	718.217	755.316	702.463
ENSSSCG00000022504	66.4396	1.93603	0.266744	7.25799	3.92896e-13	6.2151e-12	29.0215	30.0895	23.3022	98.7209	103.053	114.451	CDON
ENSSSCG00000018019	42.9988	1.93613	0.325669	5.94509	2.76313e-09	2.75015e-08	21.4974	15.5007	16.6444	68.8329	66.6812	68.8364	ARHGAP44
ENSSSCG00000040019	24.3318	1.94007	0.438517	4.42417	9.68127e-06	5.43324e-05	12.8984	6.38263	11.0963	32.6051	44.8582	38.1503
ENSSSCG00000028908	98.8774	1.94647	0.228804	8.50718	1.78222e-17	4.22041e-16	41.9199	47.4138	32.1793	138.572	167.309	165.871	DYNLT3
ENSSSCG00000019556	13.8697	1.95122	0.778473	2.50646	0.0121946	0.0305095	8.59896	6.38263	2.21926	3.62279	8.4867	53.908	RF00100
ENSSSCG00000032434	68.8988	1.95131	0.638147	3.05778	0.00222981	0.00705563	23.6471	51.9728	8.87704	105.966	117.601	105.328	PLAUR
ENSSSCG00000015355	190.849	1.95363	0.169869	11.5008	1.3063e-30	7.14193e-29	78.4655	79.327	76.5644	288.011	338.255	284.469	DGKB
ENSSSCG00000017233	78.7834	1.95383	0.251042	7.78288	7.08922e-15	1.30196e-13	30.0964	32.8249	34.3985	136.76	104.265	134.355	RAB37
ENSSSCG00000013363	30.5159	1.95476	0.39323	4.97103	6.65989e-07	4.5462e-06	15.0482	15.5007	6.65778	48.9076	49.7078	47.2732	LDHC
ENSSSCG00000035772	329.134	1.95618	0.14451	13.5367	9.49993e-42	7.99341e-40	137.583	116.711	152.019	572.4	475.255	520.835	CDH5
ENSSSCG00000038706	25.9114	1.95758	0.420957	4.65031	3.31443e-06	2.02484e-05	7.52409	10.9416	13.3156	44.3791	43.6459	35.6622	C1QC
ENSSSCG00000034754	399.6	1.95864	0.133502	14.6712	9.85408e-49	1.06281e-46	159.081	185.096	145.361	601.382	618.316	688.364	PLEKHS1
ENSSSCG00000000475	234.884	1.96331	0.153324	12.8049	1.53851e-37	1.09957e-35	97.8132	95.7394	94.3185	396.695	354.016	370.721	IRAK3
ENSSSCG00000025353	118.704	1.96525	0.220642	8.90694	5.24618e-19	1.39867e-17	47.2943	36.4722	62.1393	199.253	203.681	163.383	TNNT1
ENSSSCG00000006688	53.9332	1.96999	0.319461	6.1666	6.97724e-10	7.51037e-09	20.4225	12.7653	33.2889	92.381	90.9289	73.8125	ANKRD35
ENSSSCG00000027741	29.6461	1.97295	0.40776	4.83851	1.30816e-06	8.56514e-06	7.52409	19.1479	8.87704	49.8133	46.0706	46.4438
ENSSSCG00000017258	290.023	1.97486	0.152065	12.987	1.45056e-38	1.0892e-36	94.5886	118.535	139.813	481.831	471.618	433.752	FAM20A
ENSSSCG00000026951	416.627	1.97858	0.129462	15.2831	9.90834e-53	1.19952e-50	151.557	168.684	186.418	665.687	618.316	709.098	PSMB8
ENSSSCG00000024588	15.8971	1.99103	0.535562	3.71764	0.000201091	0.000834122	5.37435	9.11804	4.43852	28.9823	24.2477	23.2219
ENSSSCG00000035218	157.34	1.99543	0.185112	10.7796	4.29836e-27	2.00771e-25	67.7168	53.7964	68.797	261.746	231.566	260.417	ADA2
ENSSSCG00000009644	267.686	2.00605	0.149647	13.4052	5.63647e-41	4.6763e-39	91.364	111.24	117.621	422.96	413.423	449.51	ADAM28
ENSSSCG00000002001	20.8936	2.0089	0.50051	4.01372	5.97697e-05	0.000281951	7.52409	14.5889	2.21926	29.888	38.7963	32.3448	REC8
ENSSSCG00000009169	203.584	2.02074	0.164498	12.2843	1.09993e-34	7.09216e-33	85.9896	83.886	71.0163	316.994	344.317	319.301	SLC39A8
ENSSSCG00000011965	126.34	2.0217	0.209115	9.66787	4.12867e-22	1.39155e-20	38.6953	51.061	59.92	181.139	218.229	208.997	TMEM45A
ENSSSCG00000010509	5596.18	2.02999	0.102682	19.7697	5.43298e-87	1.61142e-84	1929.39	2623.26	2048.38	8928.36	8923.15	9124.56	PIK3AP1
ENSSSCG00000011855	20.7819	2.03236	0.468058	4.3421	1.41127e-05	7.67692e-05	6.44922	9.11804	8.87704	38.0393	31.522	30.6861	IQCG
ENSSSCG00000013418	45.3749	2.04242	0.321031	6.36207	1.99054e-10	2.30397e-09	20.4225	18.2361	14.4252	69.7386	73.9555	75.4713	CFD
ENSSSCG00000000679	15.0559	2.04975	0.552794	3.70798	0.000208921	0.000862734	4.29948	4.55902	8.87704	22.6424	24.2477	25.71	LRRC23
ENSSSCG00000002754	1819.51	2.05116	0.0969659	21.1534	2.56701e-99	1.05017e-96	641.698	678.382	803.372	2814	2940.03	3039.58	NQO1
ENSSSCG00000011133	771.373	2.05179	0.126923	16.1657	8.80807e-59	1.2294e-56	263.343	371.104	261.873	1183.75	1303.31	1244.86	PFKFB3
ENSSSCG00000025655	101.436	2.05852	0.220664	9.32875	1.07129e-20	3.25893e-19	35.4707	39.2076	43.2755	168.46	158.822	163.383
ENSSSCG00000001459	14.1661	2.05886	0.563452	3.65402	0.000258171	0.00104005	6.44922	4.55902	5.54815	21.7367	21.8229	24.8806	HLA-DOB
ENSSSCG00000039651	52.5197	2.06343	0.311323	6.62796	3.4036e-11	4.30035e-10	22.5723	14.5889	24.4118	92.381	69.1059	92.0583	SLC2A5
ENSSSCG00000026068	14.8441	2.06544	0.564941	3.65603	0.000256152	0.00103473	5.37435	8.20624	3.32889	18.1139	26.6725	27.3687	GRHL1
ENSSSCG00000038521	159.485	2.072	0.230591	8.9856	2.57328e-19	7.05068e-18	47.2943	94.8276	39.9467	242.727	250.964	281.151	CHAC1
ENSSSCG00000014997	258.587	2.10297	0.170529	12.332	6.08938e-35	3.96947e-33	88.1394	128.564	74.3452	434.734	408.574	417.165
ENSSSCG00000006742	267.079	2.10372	0.148323	14.1833	1.16179e-45	1.13913e-43	98.8881	97.563	106.524	460.999	412.211	426.288	MAB21L3
ENSSSCG00000010339	52.0241	2.10901	0.304234	6.93219	4.14388e-12	5.8181e-11	21.4974	17.3243	19.9733	77.8899	93.3536	82.1061	DYDC2
ENSSSCG00000024666	16.3162	2.11169	0.534789	3.94863	7.85995e-05	0.00036025	7.52409	6.38263	4.43852	31.6994	25.4601	22.3926
ENSSSCG00000023165	22.4281	2.13142	0.481021	4.43104	9.37792e-06	5.27047e-05	8.59896	13.6771	2.21926	38.0393	36.3716	35.6622	SEMA7A
ENSSSCG00000004572	31.8249	2.13177	0.445136	4.78904	1.67578e-06	1.07351e-05	7.52409	23.7069	3.32889	51.6247	53.3449	51.42
ENSSSCG00000007232	44.9144	2.13599	0.341242	6.25946	3.86309e-10	4.32374e-09	22.5723	16.4125	11.0963	68.8329	61.8316	88.7409	DUSP15
ENSSSCG00000014924	899.211	2.14163	0.127648	16.7777	3.55373e-63	5.77554e-61	331.06	398.458	265.201	1411.08	1379.69	1609.78	CTSC
ENSSSCG00000023662	35.2685	2.14183	0.388676	5.51056	3.57692e-08	3.01182e-07	10.7487	20.9715	6.65778	51.6247	59.4069	62.2016	CHST3
ENSSSCG00000036790	189.119	2.14201	0.17681	12.1148	8.82192e-34	5.59696e-32	74.1661	81.1506	53.2622	308.842	307.946	309.349	AKAP7
ENSSSCG00000024973	38.0172	2.15225	0.388598	5.53851	3.05058e-08	2.6e-07	9.67383	24.6187	6.65778	61.5874	66.6812	58.8842
ENSSSCG00000036417	29.4215	2.15875	0.413954	5.21494	1.83874e-07	1.372e-06	12.8984	13.6771	5.54815	52.5304	38.7963	53.0787
ENSSSCG00000004369	61.2151	2.16244	0.734475	2.94419	0.00323798	0.00976995	18.2728	42.8548	5.54815	81.5127	121.239	97.8638	PRDM1
ENSSSCG00000003022	34.0163	2.16947	0.382049	5.67852	1.35861e-08	1.22203e-07	13.9733	11.8535	11.0963	51.6247	69.1059	46.4438	TMEM145
ENSSSCG00000037184	42.8422	2.17078	0.342512	6.3378	2.33067e-10	2.68718e-09	15.0482	10.9416	21.083	65.2101	77.5926	67.1777	GPR4
ENSSSCG00000008124	242.6	2.1767	0.184079	11.8248	2.90653e-32	1.75041e-30	77.3907	115.799	68.797	462.811	375.839	354.964	NEURL3
ENSSSCG00000006479	27.4669	2.17908	0.42086	5.17768	2.24656e-07	1.65548e-06	9.67383	10.0298	9.98667	35.3222	53.3449	46.4438
ENSSSCG00000000443	61.6497	2.182	0.292566	7.45812	8.77626e-14	1.48321e-12	23.6471	18.2361	25.5215	93.2867	87.2917	121.915	GLI1
ENSSSCG00000001203	14.3419	2.18694	0.583744	3.7464	0.000179387	0.000753364	6.44922	3.64722	5.54815	16.3025	24.2477	29.8568	ZSCAN9
ENSSSCG00000015657	203.902	2.19587	0.179183	12.2549	1.58133e-34	1.0141e-32	58.043	67.4735	94.3185	358.656	329.769	315.155	PIGR
ENSSSCG00000031262	1396.95	2.19719	0.273913	8.0215	1.04465e-15	2.06563e-14	424.574	697.53	377.274	2263.34	2387.19	2231.79	TXNIP
ENSSSCG00000013664	59.9773	2.19741	0.29832	7.36594	1.759e-13	2.90651e-12	26.8718	13.6771	24.4118	102.344	105.477	87.0822	C19orf66
ENSSSCG00000001440	18.164	2.19885	0.51308	4.28559	1.82253e-05	9.61001e-05	4.29948	7.29443	7.76741	26.2652	35.1592	28.1981	NOTCH4
ENSSSCG00000017920	470.469	2.21396	0.12556	17.6328	1.38083e-69	2.77664e-67	147.257	165.037	188.637	804.258	766.227	751.395
ENSSSCG00000014565	172.39	2.21681	0.19753	11.2226	3.15718e-29	1.63567e-27	55.8933	80.2388	45.4948	314.277	278.849	259.588
ENSSSCG00000005979	2382.49	2.2208	0.101916	21.7904	2.86183e-105	1.25751e-102	776.056	755.886	995.338	3869.14	3949.95	3948.56	ANXA13
ENSSSCG00000036534	105.396	2.22128	0.223094	9.9567	2.35755e-23	8.60615e-22	41.9199	34.6486	35.5081	180.234	157.61	182.458	MYOM3
ENSSSCG00000010454	1768.17	2.22311	0.115552	19.2391	1.74169e-82	4.69624e-80	589.029	757.709	521.526	2796.79	2876.99	3066.95	IFIT5
ENSSSCG00000000103	20.5377	2.23042	0.480237	4.64442	3.41025e-06	2.07803e-05	7.52409	6.38263	7.76741	30.7937	37.5839	33.1742	DMC1
ENSSSCG00000024518	13.5334	2.23206	0.629255	3.54715	0.000389425	0.00150004	1.07487	7.29443	5.54815	16.3025	32.7344	18.2458
ENSSSCG00000001989	149.981	2.23898	0.192222	11.6479	2.35278e-31	1.37504e-29	58.043	53.7964	45.4948	260.841	227.928	253.782	CIDEB
ENSSSCG00000025856	44.0089	2.24111	0.332535	6.73948	1.58959e-11	2.07926e-10	13.9733	16.4125	15.5348	68.8329	78.805	70.4951	TMEM106A
ENSSSCG00000034757	39.7256	2.24366	0.367959	6.0976	1.07676e-09	1.13251e-08	16.1231	8.20624	17.7541	79.7013	61.8316	54.7374	FGF11
ENSSSCG00000020705	82.2648	2.28922	0.270977	8.44802	2.9629e-17	6.89252e-16	26.8718	39.2076	16.6444	118.646	147.911	144.308	MAP3K8
ENSSSCG00000033025	740.771	2.29182	0.133556	17.16	5.29473e-66	9.51768e-64	239.696	313.661	197.514	1160.2	1259.67	1273.89	C21orf91
ENSSSCG00000024867	69.1694	2.30074	0.284618	8.0836	6.28801e-16	1.27741e-14	15.0482	29.1777	25.5215	132.232	99.4156	113.622	ISG20
ENSSSCG00000001561	26.6044	2.30267	0.460245	5.00315	5.64008e-07	3.90342e-06	3.22461	16.4125	6.65778	49.8133	41.2211	42.2971	ETV7
ENSSSCG00000020785	23.9764	2.30923	0.462212	4.99605	5.85175e-07	4.03166e-06	6.44922	12.7653	4.43852	37.1336	42.4335	40.6384	DES
ENSSSCG00000007508	63.3705	2.32167	0.299841	7.74302	9.70842e-15	1.76658e-13	15.0482	31.9131	15.5348	110.495	99.4156	107.816	ZBP1
ENSSSCG00000027372	1594.65	2.32634	0.251833	9.23764	2.51991e-20	7.43686e-19	448.221	723.972	417.221	2594.82	2623.6	2760.09	SAMD9
ENSSSCG00000026850	28.0237	2.33629	0.448504	5.20907	1.8979e-07	1.4117e-06	4.29948	10.0298	13.3156	32.6051	60.6193	47.2732	SNCG
ENSSSCG00000038818	24.0344	2.34883	0.45062	5.21244	1.86372e-07	1.38889e-06	7.52409	7.29443	8.87704	40.7563	42.4335	37.3209
ENSSSCG00000039758	45.3078	2.3549	0.342887	6.86786	6.51729e-12	8.93885e-11	16.1231	10.9416	17.7541	61.5874	80.0174	85.4235
ENSSSCG00000001723	52.3003	2.35807	0.32783	7.19297	6.33957e-13	9.76788e-12	9.67383	20.0597	21.083	77.8899	105.477	79.618	PLA2G7
ENSSSCG00000016286	15.5509	2.36819	0.566889	4.17753	2.94694e-05	0.00014865	5.37435	7.29443	2.21926	28.0766	25.4601	24.8806	PRSS56
ENSSSCG00000001987	84.9289	2.37951	0.256503	9.27674	1.7475e-20	5.22224e-19	21.4974	35.5604	24.4118	156.685	134.575	136.843	RIPK3
ENSSSCG00000014670	1090.86	2.38683	0.118832	20.0859	9.81228e-90	3.14629e-87	316.012	428.548	302.929	1907.4	1811.3	1778.97	TRIM22
ENSSSCG00000022649	149.998	2.38782	0.19316	12.3619	4.20148e-35	2.75394e-33	49.444	48.3256	46.6044	236.387	252.176	267.052	SLC7A11
ENSSSCG00000003038	108.084	2.39101	0.225451	10.6054	2.81113e-26	1.24548e-24	36.5456	30.0895	37.7274	169.365	178.221	196.557	GRIK5
ENSSSCG00000009542	41.6047	2.40071	0.353066	6.79961	1.04902e-11	1.39681e-10	15.0482	14.5889	9.98667	62.4931	67.8936	79.618	TNFSF13B
ENSSSCG00000001076	124.118	2.41754	0.210042	11.5098	1.17708e-30	6.4953e-29	35.4707	42.8548	38.837	207.404	203.681	216.462	RNF144B
ENSSSCG00000010455	28.1978	2.42042	0.420246	5.75953	8.43463e-09	7.78743e-08	7.52409	9.11804	9.98667	48.0019	47.283	47.2732	SLC16A12
ENSSSCG00000031888	1684.44	2.42564	0.120685	20.099	7.52695e-90	2.48055e-87	427.798	615.468	540.39	2499.72	3046.72	2976.55	DDIT4
ENSSSCG00000013599	191.08	2.42963	0.444627	5.46442	4.6443e-08	3.81578e-07	31.1712	96.6512	51.043	304.314	340.68	322.619	ANGPTL4
ENSSSCG00000012053	44.6122	2.43035	0.347055	7.00277	2.50948e-12	3.58705e-11	9.67383	17.3243	14.4252	69.7386	88.5041	68.0071	CBR3
ENSSSCG00000005452	51.4246	2.46966	0.327127	7.54954	4.36803e-14	7.58746e-13	16.1231	17.3243	13.3156	83.3241	105.477	72.9832	C9orf152
ENSSSCG00000039847	16.7552	2.48354	0.557821	4.45222	8.49885e-06	4.83655e-05	2.14974	7.29443	5.54815	26.2652	32.7344	26.5393	C1S
ENSSSCG00000001565	81.9693	2.49713	0.300261	8.31655	9.05594e-17	2.02716e-15	20.4225	41.0312	11.0963	149.44	147.911	121.915	CDKN1A
ENSSSCG00000037524	301.77	2.52255	0.150586	16.7516	5.50947e-63	8.83302e-61	93.5137	99.3867	74.3452	494.51	534.662	514.2	LY6D
ENSSSCG00000027030	16.0432	2.53055	0.608883	4.15606	3.2378e-05	0.00016215	5.37435	7.29443	1.10963	17.2082	41.2211	24.0513	BDKRB2
ENSSSCG00000004434	236.478	2.5443	0.162308	15.6758	2.2155e-55	2.82631e-53	68.7917	73.8561	64.3585	388.544	421.91	401.408	FRK
ENSSSCG00000013378	18.6153	2.55585	0.536706	4.76212	1.91574e-06	1.21412e-05	3.22461	8.20624	4.43852	31.6994	37.5839	26.5393	ABCC8
ENSSSCG00000027660	806.044	2.59574	0.122282	21.2276	5.31445e-100	2.25181e-97	198.851	272.629	213.049	1365.79	1297.25	1488.69	IFI44L
ENSSSCG00000007007	34.8077	2.61029	0.402372	6.48725	8.74147e-11	1.05502e-09	5.37435	12.7653	11.0963	56.1532	52.1326	71.3245	IDO1
ENSSSCG00000003763	1022.45	2.63285	0.256857	10.2502	1.18049e-24	4.73153e-23	192.402	365.633	292.942	1865.73	1675.52	1742.47	IFI44
ENSSSCG00000000634	17.4527	2.63908	0.557322	4.73528	2.1875e-06	1.3746e-05	5.37435	3.64722	5.54815	22.6424	35.1592	32.3448	STYK1
ENSSSCG00000001963	502.169	2.65408	0.140541	18.8847	1.52271e-79	3.8437e-77	103.188	149.536	159.787	804.258	894.74	901.508	EGLN3
ENSSSCG00000001463	59.2903	2.664	0.319614	8.33504	7.74723e-17	1.75073e-15	8.59896	23.7069	15.5348	110.495	94.566	102.84	PSMB9
ENSSSCG00000014672	184.334	2.66465	0.199128	13.3816	7.75043e-41	6.34146e-39	39.7702	41.0312	71.0163	339.636	301.884	312.667
ENSSSCG00000017508	46.5238	2.66477	0.34632	7.69454	1.42006e-14	2.55906e-13	10.7487	11.8535	15.5348	89.6639	80.0174	71.3245	STAC2
ENSSSCG00000032341	136.116	2.68372	0.219904	12.2041	2.95734e-34	1.88634e-32	27.9466	32.8249	49.9333	228.236	220.654	257.1	AIF1
ENSSSCG00000027404	19.292	2.68379	0.547865	4.89864	9.65038e-07	6.42853e-06	2.14974	3.64722	9.98667	36.2279	36.3716	27.3687	UNC93A
ENSSSCG00000011700	18.0704	2.71589	0.565256	4.8047	1.54982e-06	9.99296e-06	7.52409	5.47082	1.10963	28.9823	38.7963	26.5393	CP
ENSSSCG00000000186	19.0473	2.7282	0.571506	4.7737	1.80867e-06	1.15304e-05	0	10.0298	4.43852	34.4165	36.3716	29.0274	RHEBL1
ENSSSCG00000011951	1292.75	2.72908	0.112488	24.2611	5.05478e-130	2.99849e-127	319.237	405.753	288.504	2276.02	2189.57	2277.41	NFKBIZ
ENSSSCG00000003481	192.322	2.73794	0.187918	14.5698	4.36945e-48	4.62849e-46	40.8451	61.0909	47.7141	340.542	307.946	355.793	PADI1
ENSSSCG00000015897	585.6	2.74937	0.439736	6.25232	4.04391e-10	4.5176e-09	122.535	246.187	85.4415	970.907	1024.47	1064.06	IFIH1
ENSSSCG00000029388	384.48	2.75587	0.140907	19.5581	3.51963e-85	9.7109e-83	91.364	95.7394	110.963	717.312	643.776	647.726	PDE2A
ENSSSCG00000013501	17.2319	2.77366	0.565906	4.90127	9.52202e-07	6.35016e-06	3.22461	5.47082	4.43852	30.7937	25.4601	34.0035	CREB3L3
ENSSSCG00000013300	363.052	2.80789	0.143104	19.6213	1.01653e-85	2.94149e-83	89.2142	95.7394	86.5511	657.536	657.113	592.159	EHF
ENSSSCG00000009881	2573.19	2.81272	0.367836	7.64666	2.06264e-14	3.6524e-13	484.767	987.484	450.51	4757.62	4339.13	4419.63	OAS2
ENSSSCG00000035420	108.945	2.81808	0.849487	3.31739	0.000908641	0.00320741	13.9733	60.1791	6.65778	197.442	185.495	189.922	HES4
ENSSSCG00000006191	49.4668	2.82349	0.344013	8.2075	2.25839e-16	4.83141e-15	7.52409	14.5889	14.4252	84.2298	87.2917	88.7409	XKR9
ENSSSCG00000002632	13.9424	2.85258	0.638865	4.46507	8.00422e-06	4.57648e-05	1.07487	4.55902	4.43852	24.4538	24.2477	24.8806	SLC28A1
ENSSSCG00000020912	26.8673	2.86604	0.468815	6.11338	9.75442e-10	1.03235e-08	3.22461	7.29443	8.87704	39.8506	49.7078	52.2493	HECTD2
ENSSSCG00000004195	35.1926	2.8709	0.40598	7.07154	1.53222e-12	2.25257e-11	8.59896	10.9416	5.54815	61.5874	60.6193	63.8603	ARG1
ENSSSCG00000024067	163.231	2.87991	0.202343	14.2328	5.73298e-46	5.71564e-44	33.321	46.502	36.6178	311.56	275.211	276.175	KRT23
ENSSSCG00000017886	283.457	2.88211	0.170122	16.9415	2.22494e-64	3.71785e-62	48.3692	86.6214	66.5778	514.436	497.078	487.66	FBXO39
ENSSSCG00000026958	18.468	2.88766	0.55919	5.16401	2.41716e-07	1.7702e-06	2.14974	6.38263	4.43852	34.4165	32.7344	30.6861	WNT10A
ENSSSCG00000010298	33.1563	2.88962	0.421126	6.86164	6.80722e-12	9.31498e-11	6.44922	7.29443	9.98667	65.2101	59.4069	50.5906	CFAP70
ENSSSCG00000024568	69.7376	2.8941	0.303055	9.54975	1.3001e-21	4.22585e-20	15.0482	12.7653	22.1926	135.854	129.725	102.84
ENSSSCG00000040411	71.4462	2.90706	0.293766	9.89586	4.33872e-23	1.55044e-21	12.8984	14.5889	23.3022	128.609	124.876	124.403	CCDC69
ENSSSCG00000026454	561.141	2.92286	0.653325	4.47382	7.68339e-06	4.40366e-05	88.1394	252.57	51.043	924.716	1024.47	1025.91	PMAIP1
ENSSSCG00000005701	62.822	2.92933	0.317221	9.23433	2.59913e-20	7.63268e-19	7.52409	19.1479	16.6444	105.966	111.539	116.11	ASS1
ENSSSCG00000021944	78.0161	2.93199	0.285058	10.2856	8.18361e-25	3.32501e-23	15.0482	17.3243	22.1926	145.817	117.601	150.113	RAC2
ENSSSCG00000038825	133.416	2.93672	0.223698	13.1281	2.27332e-39	1.75134e-37	27.9466	31.0013	33.2889	225.518	267.937	214.803
ENSSSCG00000004388	19.1479	2.94191	0.549982	5.3491	8.83938e-08	7.00069e-07	3.22461	5.47082	4.43852	36.2279	31.522	34.0035
ENSSSCG00000011874	771.029	2.94389	0.292033	10.0807	6.72601e-24	2.51727e-22	159.081	249.834	122.059	1317.79	1385.76	1391.66	PARP14
ENSSSCG00000035960	13.3906	2.95572	0.668421	4.42195	9.78134e-06	5.48053e-05	3.22461	2.73541	3.32889	21.7367	16.9734	32.3448
ENSSSCG00000025266	30.0814	2.97206	0.452738	6.56464	5.21579e-11	6.43914e-10	5.37435	7.29443	7.76741	44.3791	48.4954	67.1777	VWA3A
ENSSSCG00000010464	1235.14	2.97436	0.348046	8.54588	1.27555e-17	3.06339e-16	203.151	419.43	213.049	1982.57	2204.12	2388.54	PPP1R3C
ENSSSCG00000028671	36.1869	2.97513	0.410132	7.25407	4.0442e-13	6.38037e-12	4.29948	10.0298	9.98667	59.776	66.6812	66.3484	CEL
ENSSSCG00000032857	383.83	3.01696	0.144809	20.8341	2.12629e-96	8.13752e-94	97.8132	82.0624	73.2355	681.989	704.396	663.484	S100A12
ENSSSCG00000022128	176.494	3.02532	0.204489	14.7946	1.5884e-49	1.77781e-47	29.0215	41.0312	45.4948	279.86	346.742	316.813	MXI1
ENSSSCG00000015930	18.8561	3.03468	0.570193	5.3222	1.02517e-07	8.01758e-07	2.14974	3.64722	6.65778	32.6051	29.0972	38.9797	DHRS9
ENSSSCG00000004241	80.7476	3.04631	0.283936	10.7289	7.45138e-27	3.37416e-25	18.2728	18.2361	15.5348	128.609	163.672	140.161	GJA1
ENSSSCG00000007453	45.8198	3.05597	0.373145	8.18978	2.6171e-16	5.55529e-15	7.52409	13.6771	7.76741	73.3614	92.1413	80.4474	EYA2
ENSSSCG00000000774	32.9705	3.05837	0.448837	6.814	9.49236e-12	1.27395e-10	8.59896	10.9416	1.10963	64.3044	60.6193	52.2493	USP18
ENSSSCG00000003047	467.405	3.05954	0.134209	22.7968	4.93718e-115	2.44061e-112	92.4389	109.416	97.6474	799.73	840.183	865.017
ENSSSCG00000000623	13.1404	3.11638	0.686332	4.54063	5.60863e-06	3.29573e-05	4.29948	2.73541	1.10963	23.5481	20.6105	26.5393	BCL2L14
ENSSSCG00000033089	35.9366	3.12498	0.427592	7.30833	2.7048e-13	4.38984e-12	6.44922	11.8535	3.32889	71.55	59.4069	63.0309
ENSSSCG00000035153	158.99	3.14519	0.210122	14.9683	1.18218e-50	1.38866e-48	29.0215	38.2958	28.8504	297.068	283.698	277.004	TRIM38
ENSSSCG00000008261	607.943	3.15074	0.288449	10.923	8.9457e-28	4.42216e-26	98.8881	175.978	93.2089	1085.02	1029.31	1165.24	HK2
ENSSSCG00000003147	13.6211	3.1527	0.689898	4.56981	4.88174e-06	2.89875e-05	3.22461	2.73541	2.21926	17.2082	33.9468	22.3926	CA11
ENSSSCG00000017754	2461.73	3.15767	0.116379	27.1326	4.06128e-162	3.44165e-159	456.82	612.732	415.001	4627.2	4442.18	4216.44
ENSSSCG00000017236	135.239	3.16602	0.23081	13.717	8.03254e-43	7.16527e-41	21.4974	33.7368	25.5215	237.292	225.504	267.881	CD300C
ENSSSCG00000002474	125.341	3.17226	0.237359	13.3648	9.70858e-41	7.88922e-39	26.8718	22.7951	25.5215	201.97	250.964	223.926	PPP4R4
ENSSSCG00000023379	413.329	3.23021	0.314441	10.2728	9.3418e-25	3.76976e-23	69.8666	115.799	52.1526	783.427	718.944	739.784	UBE2L6
ENSSSCG00000012576	227.835	3.26096	0.181943	17.923	7.80155e-72	1.68286e-69	42.9948	43.7666	42.1659	393.072	432.821	412.189	CHRDL1
ENSSSCG00000040162	708.597	3.29671	0.128609	25.6335	6.45837e-145	4.78888e-142	134.359	137.682	119.84	1413.79	1297.25	1148.66	NUPR1
ENSSSCG00000006391	56.4767	3.32637	0.352011	9.44961	3.40108e-21	1.06185e-19	9.67383	10.0298	11.0963	89.6639	100.628	117.768	ATP1A2
ENSSSCG00000002737	20.8708	3.3335	0.579718	5.75021	8.91318e-09	8.20372e-08	1.07487	4.55902	5.54815	38.9449	46.0706	29.0274	CHST4
ENSSSCG00000011821	80.6953	3.33872	0.306228	10.9027	1.11848e-27	5.46076e-26	19.3477	6.38263	18.8637	146.723	139.424	153.431	ATP13A4
ENSSSCG00000009937	26.7985	3.34597	0.505493	6.61922	3.61092e-11	4.55402e-10	6.44922	3.64722	4.43852	57.0589	46.0706	43.1264	ACACB
ENSSSCG00000029541	36.6339	3.3559	0.436148	7.69441	1.42146e-14	2.55906e-13	4.29948	6.38263	8.87704	67.0215	75.1679	58.0548	PSD2
ENSSSCG00000018032	50.1706	3.36274	0.375491	8.95557	3.37979e-19	9.17571e-18	5.37435	9.11804	12.2059	81.5127	95.7784	97.0345	TRPV2
ENSSSCG00000006931	15.6708	3.38215	0.659631	5.12734	2.93861e-07	2.12324e-06	3.22461	2.73541	2.21926	25.3595	33.9468	26.5393
ENSSSCG00000017705	1772.81	3.40868	1.44036	2.36654	0.0179552	0.0422912	98.8881	809.682	6.65778	3425.34	3309.81	2986.51	CCL5
ENSSSCG00000013425	194.848	3.41445	0.20684	16.5077	3.23001e-61	4.7901e-59	44.0697	34.6486	21.083	353.222	368.565	347.5	MISP
ENSSSCG00000009921	162.38	3.54537	0.22317	15.8864	7.87178e-57	1.06126e-54	26.8718	25.5305	24.4118	320.617	300.671	276.175	OASL
ENSSSCG00000001931	40.8161	3.55086	0.438167	8.10388	5.32334e-16	1.0889e-14	1.07487	10.9416	6.65778	72.4557	82.4422	71.3245
ENSSSCG00000035256	26.272	3.57117	0.552538	6.46322	1.025e-10	1.22834e-09	8.59896	3.64722	0	58.8703	37.5839	48.9319
ENSSSCG00000038419	44.3594	3.57548	0.431972	8.27711	1.26198e-16	2.77319e-15	9.67383	3.64722	7.76741	106.872	59.4069	78.7887
ENSSSCG00000040689	22.2816	3.5852	0.574628	6.23917	4.39894e-10	4.87293e-09	3.22461	2.73541	4.43852	43.4734	40.0087	39.809	APOA4
ENSSSCG00000032474	24.6519	3.58841	1.19111	3.01268	0.00258956	0.00806652	1.07487	10.0298	0	33.5108	46.0706	57.2255	CXCL10
ENSSSCG00000030801	13.8284	3.65614	0.737292	4.95887	7.09033e-07	4.81234e-06	2.14974	2.73541	1.10963	25.3595	24.2477	27.3687
ENSSSCG00000002684	233.987	3.67687	0.198989	18.4778	3.11738e-76	7.39691e-74	31.1712	27.3541	44.3852	460.094	398.875	442.046	CDH13
ENSSSCG00000010746	14.4495	3.71603	0.73365	5.06512	4.08133e-07	2.88735e-06	2.14974	2.73541	1.10963	27.1709	30.3096	23.2219	ADAM12
ENSSSCG00000006588	62.6308	3.71893	0.366147	10.1569	3.0863e-24	1.18116e-22	2.14974	11.8535	12.2059	120.458	118.814	110.304	S100A9
ENSSSCG00000017237	12.5105	3.77633	0.794692	4.75194	2.01476e-06	1.2728e-05	1.07487	1.82361	2.21926	24.4538	20.6105	24.8806	CD300LB
ENSSSCG00000021132	265.958	3.79125	0.191543	19.7932	3.40608e-87	1.03615e-84	23.6471	39.2076	44.3852	480.925	511.626	495.954	PLD5
ENSSSCG00000011239	788.706	3.83751	0.13279	28.899	1.22752e-183	1.21361e-180	83.8399	103.946	122.059	1560.51	1359.08	1502.79	TRANK1
ENSSSCG00000021598	31.5911	3.86077	0.526331	7.33525	2.21305e-13	3.63651e-12	3.22461	5.47082	3.32889	43.4734	59.4069	74.6419	EVA1C
ENSSSCG00000018061	9968.13	3.95051	0.127913	30.8844	1.93279e-209	2.54784e-206	1486.55	1249.17	896.581	17332.3	19805.5	19038.7
ENSSSCG00000002512	28.4045	3.96949	0.557102	7.12524	1.03896e-12	1.56028e-11	3.22461	4.55902	2.21926	48.0019	61.8316	50.5906	DEGS2
ENSSSCG00000033613	666.864	3.97214	0.155502	25.5439	6.41507e-144	4.47697e-141	76.3158	102.122	58.8104	1348.58	1323.92	1091.43	FOXS1
ENSSSCG00000013853	29.8585	4.04503	0.553899	7.30284	2.81763e-13	4.54375e-12	2.14974	3.64722	4.43852	67.0215	52.1326	49.7613	HSH2D
ENSSSCG00000027860	250.571	4.06434	0.203735	19.9491	1.52633e-88	4.76537e-86	22.5723	33.7368	27.7407	451.037	489.804	478.538	ERAP2
ENSSSCG00000033623	18.4423	4.07905	0.709237	5.75132	8.85495e-09	8.16079e-08	1.07487	0.911804	4.43852	35.3222	29.0972	39.809
ENSSSCG00000012076	651.682	4.08427	0.473271	8.62988	6.14185e-18	1.52571e-16	41.9199	124.005	51.043	1313.26	1222.08	1157.78	MX2
ENSSSCG00000023710	40.7058	4.12652	0.488449	8.44822	2.95766e-17	6.89252e-16	4.29948	7.29443	1.10963	73.3614	88.5041	69.6658	REEP1
ENSSSCG00000001422	116.679	4.16381	0.293494	14.1871	1.10194e-45	1.08945e-43	9.67383	10.9416	16.6444	215.556	229.141	218.12	C2
ENSSSCG00000003578	25.6861	4.16724	0.613561	6.79189	1.10673e-11	1.46542e-10	1.07487	3.64722	3.32889	48.0019	40.0087	58.0548	FGR
ENSSSCG00000006350	16.1906	4.17236	0.77259	5.40049	6.64596e-08	5.37842e-07	0	1.82361	3.32889	36.2279	24.2477	31.5155
ENSSSCG00000004225	39.3799	4.19183	0.507524	8.25938	1.46435e-16	3.19946e-15	6.44922	5.47082	0	76.0785	86.0793	62.2016	TPD52L1
ENSSSCG00000003590	207.927	4.19426	0.225136	18.6299	1.83903e-77	4.45271e-75	21.4974	20.0597	23.3022	384.015	396.45	402.237	PTPRU
ENSSSCG00000017416	277.433	4.32042	0.551778	7.83001	4.87834e-15	9.12881e-14	15.0482	49.2374	14.4252	570.589	517.688	497.613	DHX58
ENSSSCG00000040575	1885.27	4.36779	1.0261	4.25667	2.07494e-05	0.000108302	74.1661	420.342	27.7407	3591.09	3752.33	3445.97	ISG15
ENSSSCG00000016469	19.0074	4.41972	0.753626	5.86461	4.502e-09	4.33537e-08	0	2.73541	2.21926	40.7563	35.1592	33.1742	TRPV5
ENSSSCG00000021712	659.773	4.4919	0.163387	27.4925	2.15999e-166	1.97124e-163	38.6953	77.5034	49.9333	1225.41	1197.84	1369.26	HERC6
ENSSSCG00000016502	12.6111	4.55427	0.956854	4.75962	1.93954e-06	1.22724e-05	0	0.911804	2.21926	27.1709	25.4601	19.9045	PARP12
ENSSSCG00000006932	33.7532	4.58057	0.589602	7.76891	7.91617e-15	1.44711e-13	1.07487	4.55902	2.21926	65.2101	60.6193	68.8364
ENSSSCG00000008090	140.649	4.60808	1.01983	4.51846	6.22912e-06	3.628e-05	5.37435	26.4423	1.10963	234.575	270.362	306.032	IL1A
ENSSSCG00000001595	21.7845	4.61978	0.74083	6.23595	4.49045e-10	4.96503e-09	2.14974	1.82361	1.10963	50.719	37.5839	37.3209	DAAM2
ENSSSCG00000001726	156.353	4.65535	0.286287	16.2611	1.86288e-59	2.69527e-57	9.67383	12.7653	13.3156	315.182	286.123	301.056	ADGRF1
ENSSSCG00000003832	2102.81	4.79389	0.245089	19.5598	3.4063e-85	9.622e-83	130.059	198.773	108.744	4018.58	4231.22	3929.48	TACSTD2
ENSSSCG00000014310	60.6766	4.84161	0.475601	10.18	2.43623e-24	9.47653e-23	7.52409	3.64722	1.10963	127.703	105.477	118.598	CXCL14
ENSSSCG00000012077	4584.68	5.03456	0.809341	6.22057	4.95346e-10	5.43141e-09	134.359	575.348	104.305	9276.14	8696.44	8721.49	MX1
ENSSSCG00000001787	18.7582	5.17405	0.926254	5.58599	2.32371e-08	2.02264e-07	1.07487	1.82361	0	35.3222	27.8849	46.4438	IL16
ENSSSCG00000030548	1392.16	5.3151	0.805742	6.59653	4.20892e-11	5.27292e-10	36.5456	147.712	19.9733	2642.82	2755.75	2750.14	HERC5
ENSSSCG00000008410	15.342	5.47617	1.12406	4.87178	1.10598e-06	7.30584e-06	1.07487	0.911804	0	26.2652	18.1858	45.6145	C2orf73
ENSSSCG00000034570	594.613	5.64198	0.660231	8.54547	1.28018e-17	3.0683e-16	8.59896	46.502	14.4252	1175.59	1145.7	1176.85	IFI6
ENSSSCG00000006002	439.362	5.65531	0.231526	24.4262	9.00567e-132	5.62333e-129	21.4974	15.5007	14.4252	813.315	908.076	863.358	CCN3
ENSSSCG00000034802	458.283	5.95125	0.927	6.41991	1.36354e-10	1.61287e-09	5.37435	34.6486	3.32889	942.83	877.767	885.751
ENSSSCG00000031708	28.9874	6.3824	1.0659	5.98779	2.12714e-09	2.14049e-08	1.07487	0	1.10963	54.3418	61.8316	55.5667
ENSSSCG00000006590	90.0545	6.44327	0.61852	10.4173	2.06845e-25	8.79575e-24	2.14974	1.82361	2.21926	179.328	164.884	189.922	S100A8
ENSSSCG00000037358	250.735	6.488	0.914347	7.09577	1.28634e-12	1.90764e-11	0	11.8535	4.43852	489.982	492.228	505.906
ENSSSCG00000010893	1105.39	6.51804	0.200568	32.4979	1.14057e-231	3.38294e-228	12.8984	28.2659	29.96	2040.53	2102.28	2418.4
ENSSSCG00000014952	89.3148	6.69226	0.677604	9.87636	5.27147e-23	1.87247e-21	1.07487	2.73541	1.10963	171.177	212.167	147.625	IZUMO1R
ENSSSCG00000035297	72.2914	6.7093	0.750322	8.9419	3.82533e-19	1.02911e-17	2.14974	0	2.21926	156.685	133.362	139.332	ISG12(A)
ENSSSCG00000000647	38.0141	6.79284	1.06006	6.40796	1.47477e-10	1.7427e-09	0	1.82361	0	66.1158	76.3803	83.7648	OLR1
ENSSSCG00000008647	12.8932	7.09152	1.26584	5.60223	2.11614e-08	1.85284e-07	0	0	0	25.3595	25.4601	26.5393	CMPK2
ENSSSCG00000010452	7663.5	7.09516	1.0523	6.74249	1.55694e-11	2.04331e-10	32.2461	273.541	27.7407	14934.9	15430	15282.5	IFIT1
ENSSSCG00000009720	1302.25	7.24443	0.74958	9.66464	4.26101e-22	1.43209e-20	5.37435	36.4722	8.87704	2577.61	2588.44	2596.71	DDX60
ENSSSCG00000009100	39.6829	7.74162	1.21016	6.39719	1.58267e-10	1.86277e-09	0	0.911804	0	67.0215	89.7165	80.4474	TNIP3
ENSSSCG00000006348	21.0038	7.79324	1.23345	6.31825	2.64535e-10	3.03232e-09	0	0	0	42.5677	43.6459	39.809	FCRLB
ENSSSCG00000008648	23792.3	8.28114	0.965641	8.57579	9.84051e-18	2.37292e-16	47.2943	356.515	53.2622	47141.5	47541.3	47614.1	RSAD2
ENSSSCG00000037532	30.7667	8.34114	1.21883	6.84355	7.72564e-12	1.04751e-10	0	0	0	66.1158	67.8936	50.5906	MNDA
ENSSSCG00000010451	3331.08	8.48163	1.05035	8.07506	6.74459e-16	1.36549e-14	4.29948	45.5902	5.54815	6484.79	6769.96	6676.3	IFIT2
ENSSSCG00000036618	628.542	8.67296	0.491085	17.6608	8.40284e-70	1.71882e-67	2.14974	2.73541	4.43852	1265.26	1195.41	1301.26
ENSSSCG00000013551	1600.89	9.28493	0.382962	24.245	7.46052e-130	4.21484e-127	3.22461	3.64722	8.87704	3396.36	3001.87	3191.36	C3
ENSSSCG00000014982	228.478	10.2749	1.18604	8.66321	4.58665e-18	1.14319e-16	0	0.911804	0	406.658	476.467	486.831	MMP7

## Sheet: File 3D_DEG4_diff_gene_0.05&1
Supplementary Data file 3d. Differential gene expression analysis between PK-15-Cas9 cells (WT) and TMEM41B KO cells with TGEV infection by using RNA-seq.
Row.names	baseMean	log2FoldChange	lfcSE	stat	pvalue	padj	WT-TGEV-1	WT-TGEV-2	WT-TGEV-3	TMEM41B KO-TGEV-1	TMEM41B KO-TGEV-2	TMEM41B KO-TGEV-3	gene_ID
ENSSSCG00000005361	102.946	-10.2337	1.25221	-8.17245	3.02187e-16	1.56955e-14	260.232	247.511	109.933	0	0	0	ALDH1B1
ENSSSCG00000032532	93.9925	-10.1026	1.2175	-8.29779	1.06068e-16	5.83617e-15	217.37	207.101	139.484	0	0	0	CHRM2
ENSSSCG00000040397	141.3	-9.72673	1.27161	-7.64917	2.02275e-14	8.23449e-13	392.899	333.382	120.571	0	0	0.94541	COLEC12
ENSSSCG00000021328	62.2246	-9.50574	1.21218	-7.84187	4.43902e-15	1.97381e-13	136.749	110.117	126.482	0	0	0	PCSK1N
ENSSSCG00000008754	61.6521	-9.49404	1.36421	-6.95936	3.41833e-12	1.00221e-10	174.508	164.671	30.7338	0	0	0	GBA3
ENSSSCG00000025413	60.3459	-9.46349	1.25536	-7.53845	4.75608e-14	1.85472e-12	169.406	118.199	74.4704	0	0	0
ENSSSCG00000010182	48.1455	-9.13735	1.22049	-7.48661	7.06773e-14	2.66144e-12	104.093	102.035	82.7449	0	0	0	CAPN9
ENSSSCG00000026129	46.6843	-9.09344	1.25185	-7.26397	3.75892e-13	1.28679e-11	125.523	91.9327	62.6497	0	0	0
ENSSSCG00000012572	44.7287	-9.03206	1.26251	-7.15404	8.42582e-13	2.72202e-11	100.011	115.168	53.1932	0	0	0	COL4A5
ENSSSCG00000003722	44.389	-9.02066	1.2391	-7.27999	3.33846e-13	1.15599e-11	111.236	88.9019	66.1959	0	0	0	CDH2
ENSSSCG00000001975	44.0937	-9.01121	1.24653	-7.22903	4.86453e-13	1.62376e-11	86.7439	115.168	62.6497	0	0	0	PRKD1
ENSSSCG00000031716	43.0334	-8.9763	1.26186	-7.11355	1.13097e-12	3.53978e-11	110.216	95.9737	52.0111	0	0	0	PTPRQ
ENSSSCG00000010814	83.2505	-8.96312	1.23308	-7.2689	3.6242e-13	1.24421e-11	203.083	187.906	107.568	0	0	0.94541	ESRRG
ENSSSCG00000008595	40.5663	-8.89087	1.23508	-7.19864	6.08173e-13	2.0078e-11	91.8465	88.9019	62.6497	0	0	0	APOB
ENSSSCG00000007858	1132.26	-8.81688	1.05799	-8.3336	7.84198e-17	4.37481e-15	3441.18	2722.62	614.677	2.10246	1.62143	11.3449
ENSSSCG00000012121	38.4847	-8.81398	1.23238	-7.152	8.55256e-13	2.75557e-11	70.4156	91.9327	68.5601	0	0	0	EGFL6
ENSSSCG00000018067	35.8193	-8.71185	1.27647	-6.82498	8.79376e-12	2.41929e-10	78.5797	94.9634	41.3725	0	0	0
ENSSSCG00000008809	35.6275	-8.70302	1.23134	-7.06795	1.57241e-12	4.80901e-11	75.5182	76.7789	61.4677	0	0	0	GABRG1
ENSSSCG00000033894	34.0501	-8.63849	1.27109	-6.79615	1.0745e-11	2.92274e-10	93.8875	66.6764	43.7366	0	0	0
ENSSSCG00000036033	33.6326	-8.6207	1.28365	-6.71578	1.87064e-11	4.86852e-10	96.949	64.6559	40.1904	0	0	0	THRB
ENSSSCG00000009134	33.6312	-8.62024	1.40551	-6.13317	8.61464e-10	1.69066e-08	119.4	64.6559	17.7311	0	0	0	EGF
ENSSSCG00000038066	33.2954	-8.60555	1.23738	-6.95468	3.53351e-12	1.03347e-10	75.5182	68.6969	55.5573	0	0	0	USH2A
ENSSSCG00000015320	65.0063	-8.60272	1.20797	-7.12161	1.0667e-12	3.38256e-11	131.647	120.22	137.12	1.05123	0	0	CALCR
ENSSSCG00000039644	64.5189	-8.59487	1.33684	-6.42924	1.28244e-10	2.94912e-09	194.919	153.558	37.8263	0	0.810713	0	TRPM5
ENSSSCG00000028537	32.6574	-8.578	1.25002	-6.86229	6.77632e-12	1.92129e-10	81.6413	64.6559	49.647	0	0	0
ENSSSCG00000029521	31.4381	-8.52369	1.26397	-6.74357	1.54536e-11	4.09545e-10	76.5387	70.7174	41.3725	0	0	0	CD82
ENSSSCG00000015854	29.2005	-8.41715	1.33238	-6.31736	2.66075e-10	5.70499e-09	85.7234	64.6559	24.8235	0	0	0	OCA2
ENSSSCG00000011641	101.616	-8.36036	1.18326	-7.06552	1.60021e-12	4.88164e-11	317.381	231.347	59.1035	1.05123	0.810713	0	SLCO2A1
ENSSSCG00000034948	25.5462	-8.22433	1.26946	-6.47859	9.25816e-11	2.17468e-09	62.2515	55.5637	35.4621	0	0	0	RASSF9
ENSSSCG00000022083	49.9661	-8.22407	1.21344	-6.77747	1.22298e-11	3.28949e-10	101.031	101.025	96.9298	0	0.810713	0
ENSSSCG00000003326	25.5629	-8.22096	1.24766	-6.5891	4.42491e-11	1.09487e-09	48.9848	46.4715	57.9215	0	0	0
ENSSSCG00000026317	24.9568	-8.19084	1.36456	-6.00257	1.94224e-09	3.58956e-08	67.3541	64.6559	17.7311	0	0	0	SLC10A2
ENSSSCG00000009567	24.5711	-8.16323	1.25552	-6.50187	7.93295e-11	1.87435e-09	42.8617	45.4612	59.1035	0	0	0	RASA3
ENSSSCG00000031174	171.679	-8.11081	0.908971	-8.92307	4.53545e-19	3.08769e-17	513.32	410.161	102.84	1.05123	0.810713	1.89082	FBP1
ENSSSCG00000004207	22.4782	-8.04021	1.33877	-6.00569	1.90523e-09	3.52859e-08	61.231	53.5432	20.0952	0	0	0
ENSSSCG00000017012	20.183	-7.88239	1.2604	-6.25388	4.00376e-10	8.27536e-09	42.8617	40.41	37.8263	0	0	0	SLIT3
ENSSSCG00000004017	37.1808	-7.7975	1.51248	-5.15545	2.53025e-07	3.18595e-06	117.359	99.0044	5.91035	0	0.810713	0	FRMD1
ENSSSCG00000004614	18.041	-7.72337	1.33186	-5.79892	6.67414e-09	1.14076e-07	42.8617	46.4715	18.9131	0	0	0	UNC13C
ENSSSCG00000007956	130.461	-7.71214	0.771057	-10.002	1.49303e-23	1.43928e-21	300.032	277.818	200.952	3.15368	0.810713	0	NLRC3
ENSSSCG00000016034	94.054	-7.66097	0.876793	-8.73749	2.38345e-18	1.50369e-16	188.795	220.234	152.487	1.05123	0.810713	0.94541	COL3A1
ENSSSCG00000028922	16.4214	-7.58696	1.32482	-5.72679	1.02348e-08	1.7058e-07	46.9437	30.3075	21.2773	0	0	0	GABRA2
ENSSSCG00000013150	58.5997	-7.56403	1.13695	-6.65292	2.87332e-11	7.35107e-10	154.098	142.445	53.1932	1.05123	0.810713	0
ENSSSCG00000015045	15.9347	-7.53897	1.30432	-5.78002	7.4691e-09	1.26943e-07	36.7386	22.2255	36.6442	0	0	0	NCAM1
ENSSSCG00000009446	15.5877	-7.50954	1.28214	-5.85702	4.71255e-09	8.24182e-08	32.6565	31.3177	29.5518	0	0	0	PCDH17
ENSSSCG00000010142	15.3855	-7.49109	1.28604	-5.82491	5.71442e-09	9.85105e-08	29.595	34.3485	28.3697	0	0	0	RYR2
ENSSSCG00000015507	29.8131	-7.47301	1.29656	-5.76371	8.22827e-09	1.39061e-07	33.677	54.5534	89.8374	0	0.810713	0	TNN
ENSSSCG00000026618	29.5505	-7.46412	1.2588	-5.92956	3.03746e-09	5.4629e-08	68.3746	67.6867	40.1904	1.05123	0	0	CAVIN2
ENSSSCG00000007860	14.4496	-7.40311	1.43576	-5.15621	2.51994e-07	3.17629e-06	45.9232	31.3177	9.45656	0	0	0	PDILT
ENSSSCG00000010546	25.5623	-7.25502	1.32236	-5.48641	4.10175e-08	6.02023e-07	65.313	64.6559	22.4593	0	0	0.94541
ENSSSCG00000039300	25.4806	-7.2427	1.43358	-5.05219	4.3678e-07	5.23181e-06	32.6565	15.1537	104.022	1.05123	0	0	IL27
ENSSSCG00000035798	25.3262	-7.24269	1.33946	-5.40716	6.40304e-08	9.1094e-07	72.4566	58.5944	20.0952	0	0.810713	0	PRTG
ENSSSCG00000039548	178.376	-7.18227	0.693394	-10.3581	3.84362e-25	4.41101e-23	510.258	405.11	147.759	1.05123	3.24285	2.83623	PTGFR
ENSSSCG00000015270	159.349	-6.99502	0.652901	-10.7138	8.77273e-27	1.10116e-24	426.576	357.628	164.308	4.20491	2.43214	0.94541	FMOD
ENSSSCG00000039443	39.247	-6.97412	1.08933	-6.4022	1.53159e-10	3.44322e-09	78.5797	96.9839	57.9215	1.05123	0	0.94541
ENSSSCG00000029248	780.058	-6.85754	0.387988	-17.6746	6.5798e-70	6.09896e-67	2011.44	1690.15	938.564	11.5635	9.72856	18.9082
ENSSSCG00000036877	32.7168	-6.71763	1.10575	-6.07519	1.23838e-09	2.36864e-08	83.6823	64.6559	46.1007	1.05123	0.810713	0
ENSSSCG00000039025	75.4344	-6.64019	0.879106	-7.55334	4.24226e-14	1.67056e-12	222.473	172.753	53.1932	0	3.24285	0.94541	FREM1
ENSSSCG00000023018	61.418	-6.60313	0.821322	-8.03964	9.01009e-16	4.41348e-14	164.303	116.179	83.927	3.15368	0	0.94541	MCCD1
ENSSSCG00000010549	16.0108	-6.57521	1.28228	-5.12773	2.93258e-07	3.64305e-06	37.7591	30.3075	27.1876	0	0.810713	0
ENSSSCG00000026819	64.2431	-6.39161	0.863445	-7.40245	1.33693e-13	4.89665e-12	164.303	170.732	46.1007	0	2.43214	1.89082	NID1
ENSSSCG00000012637	39.3984	-6.38947	0.937634	-6.81447	9.46152e-12	2.59117e-10	96.949	86.8814	49.647	2.10246	0.810713	0	KLHL13
ENSSSCG00000033509	92.5266	-6.19166	0.82308	-7.52255	5.37179e-14	2.08807e-12	256.15	253.572	37.8263	3.15368	1.62143	2.83623	SAMD11
ENSSSCG00000032321	134.987	-6.15899	0.506501	-12.1599	5.08359e-34	1.11377e-31	310.237	291.962	196.224	4.20491	1.62143	5.67246	MGAT4C
ENSSSCG00000000298	51.3745	-6.02666	0.741025	-8.13287	4.19244e-16	2.14063e-14	126.544	92.9429	83.927	1.05123	0	3.78164	PPP1R1A
ENSSSCG00000015250	157.543	-5.84414	0.739976	-7.89775	2.83993e-15	1.3162e-13	473.52	384.905	70.9242	1.05123	7.29642	7.56328	ADAMTS15
ENSSSCG00000038300	33.4835	-5.73715	0.964888	-5.94592	2.74908e-09	4.95904e-08	94.908	79.8097	22.4593	2.10246	1.62143	0	ALDOB
ENSSSCG00000009413	16.4219	-5.71034	1.2898	-4.42729	9.54232e-06	8.18981e-05	50.0053	38.3895	8.27449	1.05123	0.810713	0	CPB2
ENSSSCG00000031114	16.2699	-5.68971	1.20471	-4.72288	2.32534e-06	2.33105e-05	37.7591	41.4202	16.549	0	0	1.89082	SLFN14
ENSSSCG00000016230	23.46	-5.64737	0.934557	-6.04283	1.51432e-09	2.84674e-08	47.9643	39.3997	50.829	0	1.62143	0.94541	EPHA4
ENSSSCG00000027926	61.6096	-5.6265	0.724041	-7.77096	7.78946e-15	3.32847e-13	192.878	115.168	54.3752	2.10246	3.24285	1.89082	FTCD
ENSSSCG00000017254	58.4396	-5.51417	0.808876	-6.81708	9.29114e-12	2.5503e-10	159.201	149.517	34.28	2.10246	0.810713	4.72705	MAP2K6
ENSSSCG00000002032	33.8662	-5.39773	0.888793	-6.0731	1.25461e-09	2.39589e-08	87.7644	86.8814	23.6414	3.15368	0.810713	0.94541	SLC7A8
ENSSSCG00000016725	40.395	-5.20179	0.65597	-7.92993	2.19273e-15	1.02412e-13	94.908	79.8097	61.4677	1.05123	3.24285	1.89082	TNS3
ENSSSCG00000018069	16395.8	-5.20075	0.260516	-19.9633	1.14976e-88	2.77091e-85	39434.8	36276	20059.7	915.619	783.149	905.703	ND2
ENSSSCG00000018065	10732.5	-5.18009	0.245116	-21.1332	3.93802e-99	1.58177e-95	23641.3	24841	14183.7	667.53	500.21	561.574	ND1
ENSSSCG00000028896	201.769	-5.05609	0.503467	-10.0426	9.9068e-24	9.70544e-22	532.709	489.971	152.487	12.6147	10.5393	12.2903	DIO1
ENSSSCG00000032749	26.2799	-5.05268	0.80616	-6.26759	3.66675e-10	7.64434e-09	38.7796	43.4407	70.9242	2.10246	2.43214	0	PCDH18
ENSSSCG00000001746	612.006	-5.01877	0.493256	-10.1748	2.56992e-24	2.74049e-22	1589.96	1470.92	501.198	24.1782	24.3214	61.4517	PKHD1
ENSSSCG00000012408	41.6865	-5.01778	0.613585	-8.17781	2.89052e-16	1.50783e-14	74.4977	76.7789	91.0194	5.25614	1.62143	0.94541	NHSL2
ENSSSCG00000036155	212.648	-4.9641	0.328037	-15.1327	9.84976e-52	4.74758e-49	449.027	464.715	322.705	14.7172	16.2143	8.50869	FAT4
ENSSSCG00000035243	39.4889	-4.952	0.758812	-6.52599	6.7553e-11	1.61511e-09	105.113	95.9737	28.3697	3.15368	2.43214	1.89082	RAB27B
ENSSSCG00000003699	24.2942	-4.94739	0.793176	-6.23744	4.44796e-10	9.14641e-09	63.272	41.4202	36.6442	1.05123	2.43214	0.94541	GREB1L
ENSSSCG00000012394	694.817	-4.87779	0.45484	-10.7242	7.83776e-27	9.94158e-25	1847.13	1618.42	566.212	32.5881	36.4821	68.0695	GJB1
ENSSSCG00000011102	65.4084	-4.86516	0.569891	-8.53702	1.37732e-17	8.13566e-16	135.729	124.261	119.389	1.05123	1.62143	10.3995	NRP1
ENSSSCG00000035185	688.543	-4.85313	0.849124	-5.71546	1.09408e-08	1.81593e-07	658.233	555.637	2779.05	76.7396	33.2392	28.3623
ENSSSCG00000037706	17.6935	-4.80668	0.862007	-5.57615	2.45905e-08	3.79891e-07	35.7181	37.3792	29.5518	0	1.62143	1.89082	PRKAR2B
ENSSSCG00000018086	1107.6	-4.6991	0.345841	-13.5875	4.75261e-42	1.43172e-39	2528.84	2637.76	1232.9	57.8175	78.6392	109.668	ND4L
ENSSSCG00000027157	43.9313	-4.66008	0.614466	-7.58395	3.35186e-14	1.32426e-12	107.154	96.9839	49.647	2.10246	4.86428	2.83623	SLC40A1
ENSSSCG00000003846	32.5513	-4.6545	0.999973	-4.65463	3.24562e-06	3.15656e-05	105.113	76.7789	5.91035	2.10246	1.62143	3.78164	GLIS1
ENSSSCG00000006035	22.4756	-4.571	0.877986	-5.20624	1.92709e-07	2.46775e-06	24.4924	28.287	76.8346	1.05123	3.24285	0.94541	ANGPT1
ENSSSCG00000040728	26.3377	-4.57094	0.716659	-6.37813	1.79264e-10	3.96814e-09	54.0874	64.6559	33.098	1.05123	3.24285	1.89082	EYA1
ENSSSCG00000004236	181.387	-4.56053	0.298957	-15.2548	1.52897e-52	8.01047e-50	369.427	389.956	284.879	13.666	16.2143	14.1812	PKIB
ENSSSCG00000016270	176.932	-4.54468	1.23817	-3.67048	0.000242096	0.00137477	492.909	499.063	26.0056	5.25614	8.10713	30.2531	C2orf72
ENSSSCG00000022721	316.635	-4.53838	0.440637	-10.2996	7.07707e-25	7.89617e-23	868.459	695.051	257.691	29.4344	22.7	26.4715	CDH16
ENSSSCG00000013393	14.433	-4.52011	0.910477	-4.96455	6.88618e-07	7.85037e-06	31.636	30.3075	21.2773	0	2.43214	0.94541	SPON1
ENSSSCG00000015326	372.083	-4.51836	0.317533	-14.2296	6.00396e-46	2.12787e-43	786.818	868.814	483.467	36.793	34.8607	21.7444	COL1A2
ENSSSCG00000005163	276.127	-4.51692	0.95949	-4.70763	2.50613e-06	2.4855e-05	204.103	164.671	1218.71	25.2295	30.8071	13.2357	IFNB1
ENSSSCG00000036439	111.415	-4.51314	0.693727	-6.50563	7.73662e-11	1.83516e-09	106.134	95.9737	438.548	9.46105	14.5928	3.78164	IL29
ENSSSCG00000024621	122.774	-4.44237	0.442978	-10.0284	1.1432e-23	1.11093e-21	316.36	256.603	131.21	12.6147	11.35	8.50869	KAT2B
ENSSSCG00000017763	16.5778	-4.40052	0.966644	-4.55237	5.30461e-06	4.90978e-05	47.9643	35.3587	11.8207	0	2.43214	1.89082	SLC13A2
ENSSSCG00000014561	16.1537	-4.39194	1.33833	-3.28166	0.00103198	0.00474271	52.0463	39.3997	1.18207	1.05123	3.24285	0	NLRP6
ENSSSCG00000026018	103.338	-4.36841	0.374442	-11.6665	1.89151e-31	3.7365e-29	213.288	230.337	147.759	9.46105	9.72856	9.4541	MFSD1
ENSSSCG00000010504	19.2518	-4.24402	1.04868	-4.04701	5.18754e-05	0.000360495	21.4308	10.1025	78.0167	4.20491	0.810713	0.94541	BLNK
ENSSSCG00000035520	10842.7	-4.19554	0.248833	-16.8609	8.72995e-64	6.188e-61	22831	25468.4	13389.3	1162.66	1019.07	1185.54
ENSSSCG00000040105	23.66	-4.19522	0.898799	-4.66759	3.0476e-06	2.97839e-05	72.4566	51.5227	10.6386	3.15368	3.24285	0.94541	SLC34A3
ENSSSCG00000031552	36.721	-4.15458	0.597902	-6.9486	3.68935e-12	1.07383e-10	77.5592	81.8302	49.647	2.10246	7.29642	1.89082
ENSSSCG00000007456	153.534	-4.14902	0.332389	-12.4824	9.31e-36	2.19972e-33	277.58	252.562	342.8	8.40982	21.8893	17.9628	SULF2
ENSSSCG00000018084	3368.49	-4.12715	0.303736	-13.5879	4.72147e-42	1.43172e-39	6891.55	8617.42	3607.68	401.569	348.607	344.129	ND3
ENSSSCG00000001798	60.7606	-4.08404	0.435232	-9.38358	6.37671e-21	5.12262e-19	88.7849	116.179	139.484	5.25614	7.29642	7.56328	BNC1
ENSSSCG00000011640	163.907	-4.05226	0.356233	-11.3753	5.55221e-30	9.69625e-28	415.35	302.064	210.409	15.7684	21.8893	17.9628	TF
ENSSSCG00000026427	27.2584	-4.04569	0.754194	-5.36425	8.12869e-08	1.13109e-06	79.6003	55.5637	18.9131	4.20491	2.43214	2.83623	RORC
ENSSSCG00000029275	763.743	-4.02307	0.524597	-7.66886	1.73531e-14	7.21049e-13	2029.81	1808.35	478.739	57.8175	64.0463	143.702	PPARGC1A
ENSSSCG00000034087	87.8925	-4.00194	0.615038	-6.50683	7.67552e-11	1.82426e-09	101.031	80.8199	314.431	9.46105	6.4857	15.1266	TNFSF15
ENSSSCG00000000875	58.9207	-3.9701	0.622135	-6.38141	1.75469e-10	3.89393e-09	152.057	142.445	37.8263	5.25614	6.4857	9.4541	NR1H4
ENSSSCG00000016245	974.55	-3.94706	0.757831	-5.20837	1.9051e-07	2.44739e-06	2773.76	2321.55	395.994	99.8666	125.661	130.467
ENSSSCG00000006693	2258.05	-3.91492	0.386899	-10.1187	4.56335e-24	4.69986e-22	5527.12	5086.6	2092.26	200.784	247.267	394.236	PDZK1
ENSSSCG00000022292	14.5951	-3.91006	0.808846	-4.83412	1.33736e-06	1.43119e-05	22.4514	23.2357	36.6442	1.05123	3.24285	0.94541	NPL
ENSSSCG00000004040	56.3256	-3.90748	0.628234	-6.21979	4.97826e-10	1.00651e-08	158.18	123.25	35.4621	5.25614	7.29642	8.50869	SLC22A2
ENSSSCG00000033256	14.8494	-3.88874	0.78323	-4.965	6.86997e-07	7.84885e-06	33.677	28.287	21.2773	3.15368	0.810713	1.89082
ENSSSCG00000016997	14.457	-3.88008	0.8034	-4.82958	1.3682e-06	1.46008e-05	37.7591	22.2255	21.2773	2.10246	2.43214	0.94541	FGF18
ENSSSCG00000040088	14.9713	-3.87921	0.914856	-4.24025	2.23275e-05	0.000173467	31.636	40.41	11.8207	4.20491	0.810713	0.94541
ENSSSCG00000026433	19.4501	-3.87841	0.674907	-5.74659	9.10599e-09	1.52611e-07	32.6565	43.4407	33.098	2.10246	1.62143	3.78164	CCDC73
ENSSSCG00000034993	10277.4	-3.87217	0.415125	-9.32772	1.08168e-20	8.51912e-19	26241.6	23484.2	7996.71	1146.89	997.988	1797.22	NREP
ENSSSCG00000012523	17.1509	-3.86875	0.875138	-4.42073	9.83679e-06	8.40066e-05	45.9232	38.3895	11.8207	4.20491	1.62143	0.94541
ENSSSCG00000011663	70.8064	-3.85522	0.604545	-6.37707	1.80512e-10	3.96928e-09	180.631	156.589	60.2856	3.15368	8.10713	16.072	RBP2
ENSSSCG00000035152	47.6044	-3.84252	0.71836	-5.34901	8.84344e-08	1.21648e-06	132.667	114.158	20.0952	7.35859	5.67499	5.67246	TEF
ENSSSCG00000016314	51.2857	-3.83162	0.44119	-8.68474	3.79593e-18	2.37e-16	90.8259	92.9429	104.022	7.35859	9.72856	2.83623	TRPM8
ENSSSCG00000009338	87.3094	-3.80816	0.427956	-8.89849	5.66124e-19	3.78988e-17	200.021	162.65	126.482	5.25614	10.5393	18.9082
ENSSSCG00000014224	1199.73	-3.77187	0.353486	-10.6705	1.39867e-26	1.73752e-24	3016.65	2555.93	1134.79	136.66	154.846	199.482	SEMA6A
ENSSSCG00000024743	46.3482	-3.73725	0.903501	-4.13641	3.52786e-05	0.000256243	137.77	109.107	11.8207	2.10246	4.05357	13.2357	PRR15L
ENSSSCG00000004172	26.0483	-3.72225	0.804154	-4.62877	3.67837e-06	3.53746e-05	32.6565	18.1845	94.5656	2.10246	4.05357	4.72705	SLC2A12
ENSSSCG00000007909	99.6922	-3.69865	0.597277	-6.19253	5.92067e-10	1.18315e-08	307.175	193.968	54.3752	11.5635	17.8357	13.2357	ABAT
ENSSSCG00000015632	168.946	-3.67201	0.589876	-6.22506	4.81383e-10	9.815e-09	419.432	435.417	85.1091	15.7684	21.0785	36.871
ENSSSCG00000018042	20.8793	-3.66417	0.84733	-4.32437	1.52966e-05	0.000123957	61.231	45.4612	9.45656	2.10246	3.24285	3.78164	SLC47A2
ENSSSCG00000017084	81.3614	-3.66106	0.406273	-9.01133	2.03572e-19	1.43453e-17	173.488	179.824	99.2939	8.40982	12.9714	14.1812	FAT2
ENSSSCG00000028322	95.206	-3.65319	0.588705	-6.20547	5.4532e-10	1.09701e-08	92.867	89.9122	346.347	15.7684	12.1607	14.1812	BTG2
ENSSSCG00000014251	26.4427	-3.63034	0.693271	-5.23653	1.63621e-07	2.1269e-06	70.4156	50.5124	26.0056	1.05123	4.05357	6.61787
ENSSSCG00000018087	19124.1	-3.62896	0.249319	-14.5555	5.39071e-48	2.16527e-45	40115.5	42945.7	23102.4	2652.25	2700.49	3228.58	ND4
ENSSSCG00000038177	18.5875	-3.62649	0.646759	-5.60717	2.05663e-08	3.23953e-07	29.595	40.41	33.098	3.15368	2.43214	2.83623	SPATA16
ENSSSCG00000001252	80.9254	-3.5793	0.669836	-5.34355	9.11416e-08	1.25086e-06	86.7439	62.6354	299.064	6.30737	19.4571	11.3449
ENSSSCG00000034390	131.525	-3.57762	0.558359	-6.40738	1.48041e-10	3.34063e-09	151.036	116.179	461.007	24.1782	23.5107	13.2357	CARD11
ENSSSCG00000037547	52.9429	-3.54641	0.787932	-4.50091	6.76642e-06	6.09382e-05	157.159	121.23	14.1848	6.30737	6.4857	12.2903	SLC17A3
ENSSSCG00000016885	944.644	-3.54488	0.19995	-17.7289	2.51069e-70	2.52116e-67	2027.77	1826.53	1366.47	136.66	151.603	158.829	ITGA1
ENSSSCG00000004644	124.266	-3.49489	0.658113	-5.31048	1.0934e-07	1.46394e-06	342.893	296.003	46.1007	11.5635	23.5107	25.5261	HDC
ENSSSCG00000010639	1252.17	-3.4744	0.383282	-9.06488	1.24745e-19	9.11013e-18	3022.77	2536.74	1333.38	139.813	164.575	315.767	HABP2
ENSSSCG00000023351	44.8936	-3.42793	0.417797	-8.20478	2.31009e-16	1.2209e-14	91.8465	75.7687	79.1987	5.25614	9.72856	7.56328	PLA2G4A
ENSSSCG00000008930	22.072	-3.42529	0.697964	-4.90754	9.22245e-07	1.01489e-05	31.636	23.2357	66.1959	4.20491	2.43214	4.72705	TMPRSS11F
ENSSSCG00000009412	59.2186	-3.41363	0.41981	-8.13136	4.24492e-16	2.15828e-14	79.6003	107.086	138.302	7.35859	9.72856	13.2357	LCP1
ENSSSCG00000024058	70.6254	-3.41008	0.549894	-6.20133	5.5988e-10	1.12443e-08	190.837	143.455	53.1932	7.35859	13.7821	15.1266	SLC5A2
ENSSSCG00000040746	3981.67	-3.405	0.414153	-8.22158	2.00832e-16	1.07081e-14	9970.44	8219.39	3639.59	412.081	627.492	1021.04	LRP2
ENSSSCG00000022009	345.548	-3.401	0.422341	-8.05273	8.09666e-16	3.98223e-14	829.68	805.168	258.873	66.2273	51.8856	61.4517	DDC
ENSSSCG00000009942	163.336	-3.39634	0.578768	-5.86822	4.40487e-09	7.73742e-08	468.417	334.392	92.2015	17.8709	22.7	44.4343	DAO
ENSSSCG00000018082	62878.7	-3.39276	0.160938	-21.0812	1.18406e-98	3.56697e-95	120959	123465	100052	10149.6	9898	12749.8	COX3
ENSSSCG00000039821	64.6955	-3.38987	0.437876	-7.74161	9.81678e-15	4.1506e-13	142.872	135.373	75.6525	15.7684	8.10713	10.3995	GPRIN3
ENSSSCG00000012769	326.42	-3.38366	0.177498	-19.0631	5.1148e-81	8.80476e-78	589.858	607.16	591.035	53.6126	64.857	51.9976	ATP2B3
ENSSSCG00000004672	198.021	-3.37562	0.576831	-5.852	4.85692e-09	8.45751e-08	579.653	406.12	98.1118	21.0246	39.7249	43.4889	GATM
ENSSSCG00000009229	164.021	-3.37404	0.466079	-7.23921	4.513e-13	1.51904e-11	412.289	365.71	119.389	28.3831	24.3214	34.0348	ARHGAP24
ENSSSCG00000018081	46857.8	-3.34882	0.151742	-22.0691	6.25585e-108	6.32776e-104	91267.8	86857.2	77891.4	8999.56	7024.02	9107.13	ATP6
ENSSSCG00000016033	36.3155	-3.31077	0.608231	-5.44328	5.23096e-08	7.54887e-07	78.5797	85.8712	33.098	11.5635	4.05357	4.72705	GULP1
ENSSSCG00000040814	70.5177	-3.29825	0.941681	-3.50252	0.000460884	0.00240106	77.5592	41.4202	264.784	32.5881	4.86428	1.89082	IL28B
ENSSSCG00000017706	18.7688	-3.29617	1.48281	-2.22292	0.0262211	0.0683008	4.08206	0	98.1118	4.20491	2.43214	3.78164	HEATR9
ENSSSCG00000031524	71.7905	-3.29599	0.681343	-4.8375	1.31485e-06	1.41085e-05	56.1284	53.5432	281.333	13.666	13.7821	12.2903
ENSSSCG00000014812	97.8584	-3.28772	0.544748	-6.0353	1.5867e-09	2.97351e-08	215.329	240.439	76.8346	10.5123	13.7821	30.2531	FOLR2
ENSSSCG00000025598	801.47	-3.255	0.176325	-18.4602	4.31858e-76	6.50486e-73	1495.06	1229.47	1627.71	169.248	142.686	144.648	COBLL1
ENSSSCG00000015795	51.191	-3.25421	0.602106	-5.4047	6.49159e-08	9.20278e-07	120.421	117.189	40.1904	8.40982	4.86428	16.072
ENSSSCG00000037416	32.293	-3.2507	0.581885	-5.5865	2.31697e-08	3.62121e-07	45.9232	37.3792	92.2015	4.20491	6.4857	7.56328	CLIC5
ENSSSCG00000009322	60.7132	-3.24748	0.742445	-4.37404	1.2197e-05	0.000101924	174.508	137.394	17.7311	7.35859	12.1607	15.1266	SLC46A3
ENSSSCG00000017874	34.8915	-3.23949	0.479683	-6.7534	1.4442e-11	3.85013e-10	71.4361	69.7072	48.4649	4.20491	8.91784	6.61787	ATP2A3
ENSSSCG00000006233	159.841	-3.22221	0.221642	-14.5379	6.97091e-48	2.70966e-45	290.847	281.859	293.153	34.6905	29.1857	29.3077	CA8
ENSSSCG00000006289	379.701	-3.20819	0.421035	-7.61977	2.54135e-14	1.02078e-12	866.418	853.66	335.708	50.4589	63.2356	108.722	F5
ENSSSCG00000017797	24.7056	-3.20132	0.674492	-4.74627	2.07205e-06	2.1088e-05	59.1899	54.5534	20.0952	2.10246	5.67499	6.61787	SLC6A4
ENSSSCG00000032877	142.249	-3.19495	0.482167	-6.62625	3.4433e-11	8.68028e-10	385.755	280.849	102.84	23.127	25.9428	34.9802
ENSSSCG00000000530	50.2592	-3.10614	0.592259	-5.24456	1.56653e-07	2.04293e-06	97.9696	120.22	52.0111	4.20491	7.29642	19.8536	FGD4
ENSSSCG00000032607	55.2571	-3.10013	0.407083	-7.61548	2.6271e-14	1.04477e-12	123.482	96.9839	76.8346	7.35859	14.5928	12.2903	ALPL
ENSSSCG00000009565	27.7042	-3.09136	0.673149	-4.59238	4.38216e-06	4.13185e-05	72.4566	58.5944	17.7311	4.20491	5.67499	7.56328	GAS6
ENSSSCG00000037535	98.0771	-3.08936	0.550867	-5.60818	2.04463e-08	3.22485e-07	239.821	232.357	54.3752	17.8709	19.4571	24.5807	SLC34A1
ENSSSCG00000011397	54.5684	-3.07392	0.531309	-5.78556	7.22715e-09	1.23004e-07	133.688	114.158	44.9187	7.35859	12.1607	15.1266	SLC38A3
ENSSSCG00000024325	80.4899	-3.06189	0.657951	-4.65367	3.26073e-06	3.16869e-05	245.944	153.558	31.9159	12.6147	21.8893	17.0174	SGK2
ENSSSCG00000032282	130.302	-3.05931	0.435384	-7.02669	2.11494e-12	6.40326e-11	287.786	298.023	112.297	21.0246	26.7535	35.9256	ACP5
ENSSSCG00000003690	671.704	-3.05688	0.265956	-11.4939	1.41526e-30	2.62367e-28	1469.54	1345.65	782.531	136.66	137.011	158.829	DLGAP1
ENSSSCG00000006857	24.0758	-3.028	0.534976	-5.66007	1.51314e-08	2.46729e-07	50.0053	38.3895	40.1904	7.35859	5.67499	2.83623	COL11A1
ENSSSCG00000016857	987.441	-2.97324	0.419078	-7.09471	1.29624e-12	4.03609e-11	2455.36	2121.52	678.508	191.323	213.218	264.715	DAB2
ENSSSCG00000036125	68.1236	-2.9699	0.449854	-6.60193	4.05831e-11	1.0083e-09	153.077	145.476	63.8318	13.666	13.7821	18.9082
ENSSSCG00000025770	53.5494	-2.95544	0.474984	-6.22219	4.9026e-10	9.9637e-09	131.647	101.025	52.0111	9.46105	12.9714	14.1812	ST6GAL1
ENSSSCG00000019270	17.8604	-2.9551	0.714879	-4.1337	3.56966e-05	0.000258656	37.7591	40.41	16.549	4.20491	1.62143	6.61787	MIR10A
ENSSSCG00000012634	19.7453	-2.95283	0.652128	-4.52799	5.95485e-06	5.42373e-05	52.0463	28.287	24.8235	2.10246	6.4857	4.72705	DOCK11
ENSSSCG00000002041	519.401	-2.95186	0.488321	-6.04493	1.49476e-09	2.82318e-08	1332.79	1124.41	302.61	83.047	117.553	155.993	SLC7A7
ENSSSCG00000003439	222.741	-2.92613	0.431811	-6.77641	1.23203e-11	3.30644e-10	519.443	481.889	179.675	39.9466	44.5892	70.9058	DHRS3
ENSSSCG00000014336	2475.61	-2.91656	0.825859	-3.53154	0.00041314	0.00218252	1785.9	1630.54	9700.07	644.402	581.281	511.467	EGR1
ENSSSCG00000034358	235.412	-2.90731	0.433699	-6.70352	2.03458e-11	5.2724e-10	602.105	450.571	193.86	36.793	59.1821	69.9603	KCNJ16
ENSSSCG00000036436	434.356	-2.90428	0.521833	-5.56555	2.61331e-08	4.01152e-07	1079.71	1025.4	193.86	101.969	102.15	103.05	FZD1
ENSSSCG00000035706	136.837	-2.90397	0.399136	-7.27565	3.44769e-13	1.18699e-11	306.155	293.982	124.117	27.3319	31.6178	37.8164
ENSSSCG00000011906	745.862	-2.89767	0.422379	-6.86034	6.86957e-12	1.9386e-10	1805.29	1642.66	497.652	162.94	166.196	200.427	IGSF11
ENSSSCG00000021579	142.887	-2.89518	0.451714	-6.40931	1.46176e-10	3.30474e-09	322.483	330.351	102.84	31.5368	33.2392	36.871
ENSSSCG00000036645	29.662	-2.89373	0.660126	-4.3836	1.16734e-05	9.82293e-05	65.313	61.6252	29.5518	9.46105	1.62143	10.3995	PDE6B
ENSSSCG00000026146	84.7035	-2.88634	0.780226	-3.69937	0.000216139	0.00124975	45.9232	42.4305	359.349	24.1782	20.2678	16.072	GALNT5
ENSSSCG00000018091	21592.1	-2.87181	0.222483	-12.908	4.05852e-38	1.04054e-35	47272.3	40132.1	26576.5	5054.3	5014.26	5503.23	ND5
ENSSSCG00000032791	21.8862	-2.86523	0.881861	-3.24907	0.00115783	0.00523128	54.0874	56.5739	4.72828	5.25614	4.05357	6.61787
ENSSSCG00000014908	20.6581	-2.86095	0.722161	-3.96166	7.44313e-05	0.000491451	48.9848	44.451	15.3669	4.20491	2.43214	8.50869	CCDC89
ENSSSCG00000014988	21.8968	-2.83967	0.592717	-4.79094	1.66002e-06	1.72739e-05	47.9643	37.3792	29.5518	9.46105	3.24285	3.78164	MMP13
ENSSSCG00000002815	3632.88	-2.82351	0.317592	-8.89036	6.0909e-19	4.05499e-17	8209.03	7570.81	3319.25	864.109	882.056	952.028	ADGRG1
ENSSSCG00000008615	74.4305	-2.82064	0.338607	-8.33012	8.07596e-17	4.48457e-15	141.852	153.558	95.7477	17.8709	18.6464	18.9082	VSNL1
ENSSSCG00000023732	219.396	-2.81708	0.482392	-5.83981	5.22596e-09	9.06084e-08	542.915	473.807	135.938	48.3565	45.3999	69.9603	KLHDC7A
ENSSSCG00000022592	18.678	-2.81255	0.75452	-3.7276	0.000193308	0.00113186	47.9643	39.3997	10.6386	4.20491	3.24285	6.61787	FIBIN
ENSSSCG00000027417	152.831	-2.8064	0.480098	-5.84548	5.05095e-09	8.78267e-08	329.627	376.823	95.7477	39.9466	38.9142	35.9256	LDLRAD4
ENSSSCG00000031367	81.5553	-2.79751	0.364284	-7.67946	1.5976e-14	6.70771e-13	184.713	136.384	106.386	19.9733	15.4035	26.4715
ENSSSCG00000029199	15.6221	-2.78964	0.636639	-4.38183	1.17688e-05	9.87597e-05	31.636	30.3075	20.0952	2.10246	4.86428	4.72705	SCN4B
ENSSSCG00000030621	15.7747	-2.78798	0.68001	-4.09992	4.13299e-05	0.000294342	29.595	35.3587	17.7311	2.10246	3.24285	6.61787
ENSSSCG00000024336	63.7503	-2.74404	0.381492	-7.19291	6.34248e-13	2.08248e-11	142.872	113.148	76.8346	16.8196	18.6464	14.1812	TMPRSS2
ENSSSCG00000029888	20.1026	-2.74097	0.647624	-4.23235	2.31263e-05	0.00017898	40.8206	47.4817	16.549	6.30737	5.67499	3.78164	CAMK2N2
ENSSSCG00000004621	48.0068	-2.71095	0.528742	-5.12716	2.94143e-07	3.64653e-06	107.154	105.066	37.8263	8.40982	15.4035	14.1812	MYO5C
ENSSSCG00000038207	21.1155	-2.70954	0.811263	-3.3399	0.000838072	0.00399145	46.9437	54.5534	8.27449	8.40982	5.67499	2.83623	ssc-mir-503
ENSSSCG00000035227	17.3817	-2.70853	0.881948	-3.07108	0.00213287	0.00864775	50.0053	33.3382	7.09242	2.10246	3.24285	8.50869	ESRP2
ENSSSCG00000023187	3155.97	-2.69263	0.667894	-4.03152	5.54172e-05	0.000382243	7565.09	6906.06	1927.96	601.302	619.385	1316.01
ENSSSCG00000008985	35.569	-2.68554	0.548293	-4.89801	9.68114e-07	1.05956e-05	46.9437	37.3792	100.476	10.5123	10.5393	7.56328	SOWAHB
ENSSSCG00000011511	514.694	-2.68449	0.427536	-6.27897	3.40815e-10	7.17975e-09	1085.83	1068.84	517.747	83.047	102.961	229.735	FRMD4B
ENSSSCG00000034191	806.906	-2.68026	0.243577	-11.0038	3.66482e-28	5.32061e-26	1733.86	1493.15	961.023	202.887	218.893	231.625	SOX6
ENSSSCG00000008949	20.6135	-2.67335	0.576127	-4.64021	3.48051e-06	3.37411e-05	41.8412	42.4305	22.4593	7.35859	4.86428	4.72705	AFP
ENSSSCG00000016981	1502.5	-2.67097	0.356441	-7.49346	6.70819e-14	2.54996e-12	3489.14	3046.91	1255.36	366.878	368.874	487.832	CPEB4
ENSSSCG00000016338	17.7435	-2.67075	0.77273	-3.45625	0.000547747	0.00278336	22.4514	16.164	53.1932	7.35859	1.62143	5.67246	PER2
ENSSSCG00000035859	76.0678	-2.65667	0.606295	-4.38182	1.17692e-05	9.87597e-05	181.652	175.783	36.6442	12.6147	25.1321	24.5807	WNT5A
ENSSSCG00000001906	75.2268	-2.6404	0.440637	-5.99224	2.06964e-09	3.8017e-08	140.831	173.763	74.4704	13.666	20.2678	28.3623	CYP1A1
ENSSSCG00000005457	69.8785	-2.63871	0.323777	-8.14979	3.64543e-16	1.87724e-14	139.811	115.168	106.386	21.0246	22.7	14.1812
ENSSSCG00000005385	28.3872	-2.63684	0.706726	-3.73107	0.000190672	0.00111751	24.4924	25.2562	96.9298	9.46105	5.67499	8.50869	NR4A3
ENSSSCG00000015345	738.529	-2.62019	0.333986	-7.84523	4.32175e-15	1.92878e-13	1607.31	1469.91	734.066	159.787	189.707	270.387	GLCCI1
ENSSSCG00000018094	20463	-2.61896	0.146492	-17.8778	1.75662e-71	2.11673e-68	34891.4	38406.6	32290.6	5700.81	5006.96	6481.73	CYTB
ENSSSCG00000022839	206.25	-2.61794	0.293742	-8.91236	4.99596e-19	3.3632e-17	278.601	292.972	492.923	54.6638	61.6142	56.7246	IFFO2
ENSSSCG00000018078	35700.1	-2.61658	0.180961	-14.4594	2.18851e-47	8.24109e-45	66483.6	65219.7	52466.2	11198.7	8074.7	10757.8	COX2
ENSSSCG00000038811	283.735	-2.6086	0.410425	-6.35583	2.07298e-10	4.52526e-09	630.679	565.739	265.966	63.0737	55.9392	121.012	MOB3B
ENSSSCG00000011911	49.2826	-2.606	0.477797	-5.45419	4.91971e-08	7.12287e-07	113.277	97.9941	42.5545	14.7172	12.9714	14.1812	DRD3
ENSSSCG00000026559	28.3846	-2.60572	0.669161	-3.89401	9.85995e-05	0.000626648	70.4156	54.5534	21.2773	4.20491	5.67499	14.1812	EML6
ENSSSCG00000031660	108.378	-2.59086	0.257977	-10.043	9.86252e-24	9.70544e-22	207.165	191.947	158.397	30.4856	29.1857	33.0894	MAPK8IP2
ENSSSCG00000003773	214.671	-2.58963	0.220153	-11.7628	6.06594e-32	1.23889e-29	363.304	330.351	411.361	49.4077	60.8035	72.7966	AK5
ENSSSCG00000006940	943.565	-2.57866	0.32934	-7.82976	4.88808e-15	2.16549e-13	1178.7	1255.74	2414.97	343.751	265.914	202.318	CCN1
ENSSSCG00000016328	15.7338	-2.56782	0.957	-2.6832	0.00729213	0.0240477	48.9848	28.287	3.54621	2.10246	4.86428	6.61787	RAB17
ENSSSCG00000004570	5765.99	-2.56712	0.238992	-10.7414	6.50379e-27	8.42695e-25	11386.9	11373.4	6840.64	1467.51	1563.87	1963.62	TPM1
ENSSSCG00000031924	196.474	-2.56063	0.488836	-5.23822	1.62135e-07	2.10985e-06	261.252	154.568	592.217	70.4322	61.6142	38.7618	NKX3-1
ENSSSCG00000003463	64.4559	-2.56059	0.417634	-6.13116	8.72379e-10	1.7093e-08	134.708	133.353	62.6497	15.7684	19.4571	20.799	AGMAT
ENSSSCG00000009138	24.149	-2.55649	0.569322	-4.49042	7.10843e-06	6.36934e-05	60.2105	35.3587	28.3697	4.20491	7.29642	9.4541
ENSSSCG00000004401	135.057	-2.55234	0.342614	-7.44961	9.36162e-14	3.51425e-12	279.621	264.685	147.759	35.7417	32.4285	50.1067	DDO
ENSSSCG00000021208	7553.32	-2.54835	0.300909	-8.46884	2.47847e-17	1.44978e-15	16478.3	14451.6	7773.3	2017.31	1815.19	2784.23	SELENOP
ENSSSCG00000012103	326.366	-2.53862	0.269027	-9.43629	3.86215e-21	3.1876e-19	509.238	642.518	517.747	134.557	73.7749	80.3599
ENSSSCG00000008334	1186.84	-2.53712	0.718617	-3.53056	0.000414676	0.00218968	1171.55	869.824	4033.22	372.135	442.649	231.625	MXD1
ENSSSCG00000038184	17.5635	-2.52679	0.608356	-4.15348	3.27463e-05	0.000240605	36.7386	35.3587	17.7311	4.20491	5.67499	5.67246	ACBD7
ENSSSCG00000010224	39.9744	-2.52676	0.672755	-3.75585	0.000172757	0.00102246	33.677	37.3792	133.574	6.30737	13.7821	15.1266	EGR2
ENSSSCG00000009151	78.7456	-2.5202	0.341172	-7.38688	1.50315e-13	5.4722e-12	177.57	124.261	100.476	22.0758	23.5107	24.5807	CYP2U1
ENSSSCG00000037234	128.506	-2.51289	0.607666	-4.13531	3.54471e-05	0.000257157	299.011	270.747	86.2911	17.8709	24.3214	72.7966	CLDN2
ENSSSCG00000036438	567.981	-2.50882	0.311153	-8.06297	7.4463e-16	3.67737e-14	1155.22	1161.79	581.579	138.762	159.71	210.826	GPX3
ENSSSCG00000039322	57.1522	-2.50072	0.313749	-7.97046	1.58089e-15	7.47047e-14	98.9901	96.9839	95.7477	14.7172	19.4571	17.0174	NRGN
ENSSSCG00000016746	30.2686	-2.49548	0.646658	-3.85904	0.000113835	0.000711838	66.3336	57.5842	30.7338	2.10246	15.4035	9.4541	NPC1L1
ENSSSCG00000011496	580.64	-2.47076	0.256692	-9.6254	6.24655e-22	5.45441e-20	1100.12	1094.1	757.707	127.199	187.275	217.444	ADAMTS9
ENSSSCG00000034242	351.605	-2.451	0.443696	-5.52406	3.3126e-08	4.97716e-07	839.885	728.39	215.137	101.969	112.689	111.558	HNF4G
ENSSSCG00000031477	85.4433	-2.44554	0.314214	-7.78302	7.0813e-15	3.04749e-13	181.652	141.435	109.933	26.2807	25.9428	27.4169	GLOD5
ENSSSCG00000007873	33.1702	-2.44408	0.492145	-4.96617	6.82879e-07	7.81452e-06	68.3746	65.6662	34.28	8.40982	13.7821	8.50869	ABCC6
ENSSSCG00000006138	154.428	-2.43242	0.26063	-9.33284	1.03072e-20	8.1712e-19	289.827	288.931	203.316	45.2028	56.7499	42.5435	ATP6V0D2
ENSSSCG00000005997	168.319	-2.42965	0.505385	-4.80752	1.52813e-06	1.6082e-05	349.017	401.069	101.658	38.8954	44.5892	74.6874	COL14A1
ENSSSCG00000011704	252.973	-2.41837	0.228099	-10.6023	2.90874e-26	3.47033e-24	487.807	441.479	349.893	64.1249	87.557	86.9777	WWTR1
ENSSSCG00000007133	18.2899	-2.41005	0.792862	-3.03968	0.00236828	0.00942772	39.8001	45.4612	7.09242	6.30737	7.29642	3.78164	ACSS1
ENSSSCG00000034997	28.0246	-2.4081	0.454865	-5.2941	1.19606e-07	1.58553e-06	53.0668	49.5022	39.0083	6.30737	8.91784	11.3449
ENSSSCG00000023693	27.8633	-2.40186	0.490602	-4.89575	9.79328e-07	1.07086e-05	62.2515	46.4715	31.9159	7.35859	9.72856	9.4541	PROC
ENSSSCG00000010992	42.8794	-2.38711	0.602096	-3.96467	7.34962e-05	0.000486076	110.216	78.7994	27.1876	9.46105	20.2678	11.3449
ENSSSCG00000006163	70.6544	-2.36896	0.482547	-4.90928	9.141e-07	1.00869e-05	153.077	148.507	53.1932	29.4344	17.025	22.6898	PKIA
ENSSSCG00000035893	229.946	-2.36808	0.489722	-4.83556	1.32773e-06	1.42215e-05	528.627	462.694	164.308	54.6638	50.2642	119.122
ENSSSCG00000040673	221.86	-2.36769	0.188598	-12.5541	3.7724e-36	9.09148e-34	412.289	352.577	349.893	72.5347	67.2892	76.5782	TMEM140
ENSSSCG00000010272	212.311	-2.34635	0.556536	-4.216	2.48674e-05	0.000190135	516.381	460.674	87.4732	54.6638	70.532	84.1415	ADAMTS14
ENSSSCG00000009893	24.4395	-2.33564	0.625581	-3.73355	0.0001888	0.00111032	59.1899	46.4715	16.549	10.5123	7.29642	6.61787	TMEM116
ENSSSCG00000004663	48.5827	-2.33321	0.373006	-6.25514	3.97151e-10	8.22281e-09	70.4156	67.6867	105.204	15.7684	15.4035	17.0174	SEMA6D
ENSSSCG00000008913	1469.02	-2.32919	0.229947	-10.1293	4.09654e-24	4.29246e-22	2887.04	2772.12	1691.54	515.102	454.81	493.504	IGFBP7
ENSSSCG00000018092	2030.61	-2.32855	0.131129	-17.7577	1.50375e-70	1.64729e-67	3765.7	3373.22	3021.37	693.81	669.649	659.896	ND6
ENSSSCG00000039947	392.405	-2.31897	0.321728	-7.20784	5.68451e-13	1.88182e-11	820.495	771.83	368.806	122.994	119.986	150.32	KCNJ2
ENSSSCG00000038257	76.5114	-2.31541	0.319514	-7.24666	4.27178e-13	1.44188e-11	163.283	117.189	101.658	26.2807	25.1321	25.5261	SGCZ
ENSSSCG00000004507	185.333	-2.29514	0.261187	-8.78736	1.53122e-18	9.81447e-17	346.975	349.546	226.958	59.92	56.7499	71.8512	SMAD7
ENSSSCG00000015398	26.5023	-2.29404	0.464338	-4.94044	7.7946e-07	8.74533e-06	39.8001	41.4202	50.829	11.5635	9.72856	5.67246	SEMA3A
ENSSSCG00000004109	19.6659	-2.29235	0.636092	-3.6038	0.000313596	0.00171921	35.7181	43.4407	18.9131	7.35859	9.72856	2.83623	ZC3H12D
ENSSSCG00000012038	25.8095	-2.28387	0.65114	-3.50749	0.000452347	0.00236272	56.1284	55.5637	16.549	9.46105	4.86428	12.2903	C21orf62
ENSSSCG00000028327	199.628	-2.28319	0.472494	-4.83221	1.35029e-06	1.44374e-05	487.807	389.956	115.843	60.9712	71.3428	71.8512	RHOBTB1
ENSSSCG00000005498	26.4558	-2.27964	0.505791	-4.50707	6.57293e-06	5.93287e-05	53.0668	43.4407	35.4621	4.20491	12.1607	10.3995	PAPPA
ENSSSCG00000034036	49.3955	-2.2795	0.813877	-2.8008	0.00509767	0.0178931	121.441	117.189	7.09242	14.7172	17.025	18.9082
ENSSSCG00000005180	228.345	-2.26908	0.235473	-9.63625	5.62049e-22	4.97992e-20	437.801	390.966	306.156	64.1249	80.2606	90.7594	BNC2
ENSSSCG00000007850	594.304	-2.26104	0.450251	-5.02173	5.12087e-07	6.02603e-06	1126.65	1218.36	605.22	118.789	133.768	363.037	ANKS4B
ENSSSCG00000022689	237.951	-2.25366	0.322881	-6.97985	2.95502e-12	8.70611e-11	434.74	441.479	303.792	64.1249	61.6142	121.958	GADD45B
ENSSSCG00000008449	2536.99	-2.24878	0.238826	-9.41597	4.68749e-21	3.83239e-19	5040.33	4372.36	3163.22	728.501	812.335	1105.18	SLC3A1
ENSSSCG00000006073	732.393	-2.23955	0.290556	-7.70779	1.28011e-14	5.39345e-13	1569.55	1335.55	721.063	252.295	240.782	275.114	OSR2
ENSSSCG00000008943	2011.16	-2.22532	0.208768	-10.6593	1.57778e-26	1.94002e-24	4079	3318.67	2543.82	621.275	767.745	736.474	SLC4A4
ENSSSCG00000011643	1585.04	-2.22502	0.151397	-14.6966	6.77485e-49	2.81507e-46	2485.98	2301.35	3047.38	567.663	558.581	549.283	AMOTL2
ENSSSCG00000010060	35.4577	-2.22495	0.510352	-4.35964	1.30277e-05	0.000107983	76.5387	65.6662	33.098	13.666	16.2143	7.56328	UPB1
ENSSSCG00000022417	3953.88	-2.21319	0.372645	-5.93914	2.86516e-09	5.16071e-08	8616.22	7430.38	3468.19	982.898	1229.85	1995.76	HNF1B
ENSSSCG00000000801	119.135	-2.20102	0.298102	-7.38345	1.54237e-13	5.59805e-12	239.821	211.142	135.938	44.1516	42.1571	41.598	TMEM117
ENSSSCG00000018076	24.6207	-2.19886	0.608737	-3.61217	0.000303647	0.00167228	60.2105	31.3177	29.5518	8.40982	4.05357	14.1812
ENSSSCG00000016825	30.979	-2.19236	0.639524	-3.42811	0.000607803	0.00304533	64.2925	72.7379	15.3669	10.5123	9.72856	13.2357	TTC23L
ENSSSCG00000034879	989.474	-2.17904	0.171798	-12.6837	7.27825e-37	1.82714e-34	1757.33	1588.11	1517.78	304.856	340.5	428.271	MAML2
ENSSSCG00000024439	176.787	-2.17169	0.304466	-7.13278	9.83603e-13	3.13556e-11	352.078	302.064	213.955	48.3565	59.1821	85.0869	PTGER4
ENSSSCG00000028536	407.105	-2.15357	0.363327	-5.92737	3.07833e-09	5.52815e-08	840.905	836.486	316.795	146.121	143.496	158.829	LHFPL2
ENSSSCG00000004154	1910.11	-2.15333	0.427763	-5.03393	4.80519e-07	5.69907e-06	2054.3	1742.68	5560.46	805.24	796.931	501.067	TNFAIP3
ENSSSCG00000003780	800.511	-2.14948	0.319578	-6.726	1.74388e-11	4.57816e-10	1717.53	1419.4	782.531	244.936	258.617	380.055	CRYZ
ENSSSCG00000039413	104.495	-2.14825	0.306305	-7.01344	2.32528e-12	6.97006e-11	206.144	183.865	121.753	34.6905	44.5892	35.9256	SLC9A3
ENSSSCG00000007665	20.6099	-2.13273	0.603752	-3.53246	0.000411715	0.00217595	38.7796	34.3485	27.1876	10.5123	2.43214	10.3995
ENSSSCG00000009051	49.1806	-2.12818	0.344547	-6.17676	6.54309e-10	1.30106e-08	71.4361	71.7277	96.9298	18.9221	16.2143	19.8536	IL15
ENSSSCG00000030305	22.958	-2.12615	0.710608	-2.99201	0.00277147	0.0107437	55.1079	47.4817	9.45656	8.40982	9.72856	7.56328	SLC15A2
ENSSSCG00000040193	14.4246	-2.11459	0.636237	-3.32358	0.0008887	0.00419132	26.5334	26.2665	17.7311	2.10246	7.29642	6.61787
ENSSSCG00000016918	1086.44	-2.10995	0.26104	-8.08288	6.32549e-16	3.14968e-14	2203.29	1895.23	1193.89	359.52	376.982	489.722	MAP3K1
ENSSSCG00000033481	28.4722	-2.10784	0.448379	-4.70103	2.58846e-06	2.56505e-05	51.0258	54.5534	33.098	9.46105	11.35	11.3449	RF00026
ENSSSCG00000014851	59.3807	-2.10263	0.474123	-4.43477	9.21709e-06	7.95601e-05	121.441	120.22	47.2828	16.8196	20.2678	30.2531	SLCO2B1
ENSSSCG00000017349	53.7608	-2.09966	0.524888	-4.0002	6.32885e-05	0.000427479	120.421	100.015	41.3725	15.7684	30.8071	14.1812	ADAM11
ENSSSCG00000033350	58.8279	-2.0878	0.342674	-6.09269	1.11032e-09	2.13386e-08	95.9285	91.9327	98.1118	14.7172	21.0785	31.1985
ENSSSCG00000012138	123.701	-2.0777	0.599776	-3.46412	0.000531968	0.00271389	281.662	254.583	63.8318	23.127	40.5357	78.469	ACE2
ENSSSCG00000011014	40.6098	-2.07348	0.447814	-4.63022	3.65277e-06	3.51759e-05	82.6618	71.7277	42.5545	10.5123	15.4035	20.799	BAMBI
ENSSSCG00000002385	16.6175	-2.07027	0.622495	-3.32577	0.000881758	0.00416837	17.3488	23.2357	40.1904	4.20491	8.10713	6.61787	TGFB3
ENSSSCG00000016334	222.208	-2.06443	0.368826	-5.59731	2.17702e-08	3.41132e-07	457.191	436.428	182.039	87.2519	72.9642	97.3772	SCLY
ENSSSCG00000004012	20.0409	-2.06008	0.545144	-3.77896	0.000157482	0.00094219	45.9232	27.2767	23.6414	8.40982	6.4857	8.50869	THBS2
ENSSSCG00000028214	16.7845	-2.05484	0.565129	-3.63605	0.000276847	0.00155091	26.5334	19.1947	35.4621	7.35859	6.4857	5.67246
ENSSSCG00000016652	194.057	-2.05261	0.989369	-2.07466	0.038018	0.0921024	502.094	397.028	39.0083	54.6638	48.6428	122.903	LRRN3
ENSSSCG00000012050	541.024	-2.04794	0.523561	-3.91156	9.17028e-05	0.000588621	425.555	406.12	1782.56	203.938	229.432	198.536	RCAN1
ENSSSCG00000016574	979.191	-2.0411	0.36061	-5.66012	1.51268e-08	2.46729e-07	2232.89	1741.67	751.797	384.749	340.5	423.544	KCP
ENSSSCG00000003155	1951.54	-2.03952	0.429005	-4.75408	1.99353e-06	2.04095e-05	2028.79	1643.68	5746.04	814.701	818.01	658.005	PPP1R15A
ENSSSCG00000035854	606.465	-2.03455	0.307501	-6.61641	3.68027e-11	9.2198e-10	1115.42	1198.16	611.13	196.58	208.353	309.149	RAB11FIP3
ENSSSCG00000012551	285.935	-2.03249	0.203816	-9.97216	2.01792e-23	1.92984e-21	500.053	496.032	381.809	115.635	97.2856	124.794	RNF128
ENSSSCG00000037319	134.027	-2.03043	0.622646	-3.26097	0.00111033	0.00505338	89.8054	92.9429	463.372	63.0737	54.3178	40.6526	PDCD1
ENSSSCG00000009474	132.643	-2.02992	0.287441	-7.06206	1.64058e-12	4.99216e-11	235.739	234.378	169.036	43.1003	44.5892	69.0149	SCEL
ENSSSCG00000022975	68.1558	-2.02969	0.403379	-5.03171	4.86115e-07	5.74436e-06	120.421	132.343	75.6525	18.9221	21.8893	39.7072	AMT
ENSSSCG00000031479	22.0912	-2.0293	0.603504	-3.36253	0.00077233	0.00372774	48.9848	38.3895	18.9131	12.6147	8.91784	4.72705
ENSSSCG00000017131	16.453	-2.02722	0.845539	-2.39754	0.0165054	0.0470634	39.8001	32.328	7.09242	3.15368	4.05357	12.2903	FN3K
ENSSSCG00000004902	48.5472	-2.02702	0.391598	-5.17627	2.26363e-07	2.87426e-06	75.5182	59.6047	99.2939	14.7172	25.1321	17.0174	RNF152
ENSSSCG00000008970	607.578	-2.01681	0.333749	-6.04289	1.51374e-09	2.84674e-08	1144	1252.71	526.021	239.68	199.435	283.623	CDKL2
ENSSSCG00000014900	46.2362	-2.01625	0.474871	-4.2459	2.17717e-05	0.000169586	91.8465	93.9532	36.6442	14.7172	19.4571	20.799	RAB30
ENSSSCG00000033392	366.302	-1.99679	0.275998	-7.2348	4.66213e-13	1.56486e-11	464.335	464.715	828.631	144.018	141.064	155.047	SCML4
ENSSSCG00000038663	19.2137	-1.99224	0.511883	-3.89198	9.94275e-05	0.000630912	36.7386	29.2972	26.0056	9.46105	8.10713	5.67246
ENSSSCG00000028204	26.4339	-1.98618	0.54725	-3.62938	0.0002841	0.00158418	54.0874	45.4612	27.1876	5.25614	10.5393	16.072	TREH
ENSSSCG00000016956	101.617	-1.98448	0.413607	-4.79798	1.60273e-06	1.67502e-05	226.555	175.783	83.927	49.4077	32.4285	41.598	MAST4
ENSSSCG00000032145	472.14	-1.97808	0.380913	-5.193	2.06937e-07	2.63872e-06	993.983	916.296	348.711	192.375	156.468	225.008	IRX5
ENSSSCG00000011495	30.7296	-1.97456	0.751059	-2.62904	0.00856272	0.0275516	24.4924	16.164	106.386	12.6147	10.5393	14.1812	PRICKLE2
ENSSSCG00000006919	608.836	-1.97358	0.929545	-2.12316	0.0337402	0.0840714	386.776	277.818	2247.12	301.702	273.21	166.392
ENSSSCG00000027688	44.065	-1.97027	0.509386	-3.86792	0.000109767	0.000687826	102.052	72.7379	35.4621	25.2295	13.7821	15.1266	RNF183
ENSSSCG00000032444	335.325	-1.96538	0.245121	-8.01802	1.07462e-15	5.20048e-14	604.146	604.129	393.629	113.533	138.632	157.883	PLXDC2
ENSSSCG00000038471	603.566	-1.96201	0.38706	-5.06901	3.99885e-07	4.83797e-06	701.095	611.201	1569.79	267.012	298.342	173.955	NUAK2
ENSSSCG00000037781	58.2109	-1.96115	0.504774	-3.8852	0.000102245	0.0006463	128.585	104.056	44.9187	34.6905	21.8893	15.1266
ENSSSCG00000032778	62.9733	-1.9607	0.323592	-6.05917	1.36823e-09	2.6005e-08	111.236	112.138	76.8346	30.4856	23.5107	23.6353	PLEKHG1
ENSSSCG00000005211	104.226	-1.95769	0.724304	-2.70286	0.00687453	0.0228834	64.2925	45.4612	387.719	45.2028	48.6428	34.0348	CD274
ENSSSCG00000033739	21.0894	-1.95458	0.78054	-2.50414	0.0122748	0.0370428	46.9437	46.4715	7.09242	6.30737	6.4857	13.2357
ENSSSCG00000012911	19.8661	-1.95243	0.54651	-3.57254	0.000353535	0.00190779	37.7591	35.3587	21.2773	11.5635	5.67499	7.56328	CARNS1
ENSSSCG00000023437	2208.85	-1.9517	0.258568	-7.54814	4.4151e-14	1.73296e-12	4388.22	3831.87	2310.95	766.345	1009.34	946.355	ITPR1
ENSSSCG00000007115	761.843	-1.95041	0.454355	-4.2927	1.7651e-05	0.000140208	1658.34	1556.79	416.089	286.985	258.617	394.236	THBD
ENSSSCG00000038406	206.641	-1.9482	0.327497	-5.94874	2.70217e-09	4.88172e-08	280.642	298.023	405.45	125.096	72.9642	57.67
ENSSSCG00000034119	25.5207	-1.94524	0.547815	-3.55091	0.000383904	0.00204601	47.9643	47.4817	26.0056	7.35859	7.29642	17.0174	MEIG1
ENSSSCG00000011246	285.118	-1.94425	0.346296	-5.61441	1.97233e-08	3.1313e-07	553.12	563.719	241.142	100.918	134.578	117.231	VILL
ENSSSCG00000015412	27.0018	-1.94092	0.582927	-3.32962	0.000869656	0.00412248	50.0053	60.6149	17.7311	13.666	10.5393	9.4541	CCDC146
ENSSSCG00000025924	193.295	-1.93592	0.621314	-3.11585	0.00183416	0.00765294	416.371	406.12	96.9298	36.793	55.1285	148.429	IGFBP5
ENSSSCG00000020876	43.8337	-1.92899	0.465814	-4.14111	3.45627e-05	0.000252326	90.8259	81.8302	35.4621	17.8709	16.2143	20.799	RTL5
ENSSSCG00000027801	25.0018	-1.92234	0.442985	-4.33951	1.42801e-05	0.000116899	41.8412	41.4202	35.4621	11.5635	12.1607	7.56328	VTN
ENSSSCG00000036755	220.432	-1.91962	0.400414	-4.79409	1.63414e-06	1.70341e-05	448.007	432.387	165.49	79.8933	78.6392	118.176	TENT5B
ENSSSCG00000001848	89.1016	-1.9182	0.460038	-4.16965	3.0507e-05	0.00022706	183.693	179.824	59.1035	33.6393	34.8607	43.4889	MESP2
ENSSSCG00000010523	200.565	-1.90933	0.399608	-4.77799	1.77053e-06	1.83763e-05	377.591	420.264	152.487	66.2273	81.882	104.941	HOGA1
ENSSSCG00000013181	261.837	-1.9048	0.277122	-6.87352	6.26368e-12	1.78433e-10	386.776	336.413	517.747	79.8933	138.632	111.558	SERPING1
ENSSSCG00000025561	81.5943	-1.90473	0.416715	-4.57082	4.85813e-06	4.53099e-05	153.077	159.619	73.2884	34.6905	23.5107	45.3797	VASN
ENSSSCG00000012030	547.87	-1.89657	0.461453	-4.11	3.95663e-05	0.00028312	990.921	869.824	730.52	109.328	150.793	435.834	CLDN8
ENSSSCG00000003797	581.114	-1.88715	0.152363	-12.3859	3.11694e-35	7.22291e-33	975.613	952.665	815.629	248.09	226.189	268.496	DIRAS3
ENSSSCG00000002921	23.2749	-1.88688	0.62976	-2.99619	0.00273373	0.0106126	44.9027	49.5022	15.3669	13.666	10.5393	5.67246	CLIP3
ENSSSCG00000004390	126.549	-1.87777	0.644502	-2.91351	0.00357385	0.0133081	278.601	283.88	34.28	47.3052	46.2106	69.0149	SESN1
ENSSSCG00000029860	1216.38	-1.87615	0.31029	-6.04642	1.48099e-09	2.80596e-08	2435.97	2250.83	1048.5	567.663	467.781	527.539	EPB41L4A
ENSSSCG00000029815	433.363	-1.87614	0.32511	-5.77078	7.89059e-09	1.33542e-07	905.198	764.758	373.534	169.248	200.246	187.191	SRGAP1
ENSSSCG00000011972	516.971	-1.87339	0.349272	-5.3637	8.1533e-08	1.13319e-06	629.658	521.288	1286.09	196.58	209.164	259.042	FILIP1L
ENSSSCG00000010468	55.3409	-1.87302	0.378773	-4.94498	7.61534e-07	8.58417e-06	101.031	104.056	55.5573	26.2807	24.3214	20.799	CPEB3
ENSSSCG00000003506	203.759	-1.87185	0.413958	-4.52183	6.13077e-06	5.56712e-05	417.391	386.925	156.033	57.8175	95.6641	108.722	PINK1
ENSSSCG00000038067	60.4832	-1.86616	0.380824	-4.90033	9.56764e-07	1.04904e-05	107.154	118.199	59.1035	30.4856	24.3214	23.6353
ENSSSCG00000004439	76.1449	-1.86268	0.567358	-3.28308	0.00102679	0.00472605	163.283	159.619	35.4621	23.127	35.6714	39.7072	TSPYL4
ENSSSCG00000035689	63.2918	-1.8574	0.464843	-3.99575	6.44889e-05	0.000434372	137.77	110.117	49.647	21.0246	24.3214	36.871	NEXMIF
ENSSSCG00000026564	20.5867	-1.85615	0.491446	-3.77691	0.000158787	0.000948161	35.7181	37.3792	23.6414	8.40982	8.91784	9.4541
ENSSSCG00000028124	301.591	-1.85458	0.412738	-4.49336	7.01088e-06	6.29516e-05	640.884	583.924	192.677	124.045	139.443	128.576	SNRPN
ENSSSCG00000001484	492.046	-1.85128	0.318608	-5.81053	6.2277e-09	1.069e-07	950.101	862.753	498.834	153.479	203.489	283.623	TINAG
ENSSSCG00000000260	52.0611	-1.85014	0.491737	-3.76246	0.000168251	0.00099824	113.277	89.9122	41.3725	14.7172	21.8893	31.1985	SOAT2
ENSSSCG00000031943	247.908	-1.8463	0.376432	-4.90474	9.35504e-07	1.02854e-05	528.627	450.571	184.403	109.328	108.636	105.886
ENSSSCG00000007507	150.578	-1.84611	0.563836	-3.27419	0.00105965	0.00485047	329.627	298.023	79.1987	35.7417	55.9392	104.941	PCK1
ENSSSCG00000039545	192.75	-1.84317	0.254119	-7.25317	4.07123e-13	1.38583e-11	349.017	335.403	219.865	76.7396	81.882	93.5956
ENSSSCG00000034133	19.8229	-1.8358	0.672163	-2.73118	0.00631082	0.0212299	39.8001	41.4202	11.8207	6.30737	12.9714	6.61787
ENSSSCG00000008314	75.656	-1.83573	0.591163	-3.10528	0.001901	0.00786366	177.57	140.425	36.6442	18.9221	34.05	46.3251	ATP6V1B1
ENSSSCG00000006624	141.784	-1.83398	0.526059	-3.48625	0.000489839	0.00252786	308.196	267.716	88.6553	29.4344	75.3963	81.3053	SELENBP1
ENSSSCG00000036364	28.092	-1.83375	0.796055	-2.30355	0.0212482	0.0578097	13.2667	19.1947	99.2939	12.6147	13.7821	10.3995	EGR4
ENSSSCG00000028144	16.6236	-1.82165	0.735271	-2.47752	0.01323	0.0394413	39.8001	27.2767	10.6386	9.46105	9.72856	2.83623	EPHX3
ENSSSCG00000005740	58.3051	-1.82108	0.371406	-4.90321	9.42823e-07	1.03564e-05	107.154	106.076	59.1035	30.4856	24.3214	22.6898	SARDH
ENSSSCG00000028997	1074.49	-1.81197	0.24183	-7.49274	6.74494e-14	2.55587e-12	1812.44	1747.73	1456.31	600.251	329.15	501.067
ENSSSCG00000027074	448.385	-1.80359	0.208494	-8.65057	5.12427e-18	3.13439e-16	783.756	767.789	539.024	203.938	178.357	217.444
ENSSSCG00000010039	17.1103	-1.80171	0.552847	-3.25897	0.00111816	0.00508639	26.5334	19.1947	34.28	6.30737	9.72856	6.61787	SLC5A4
ENSSSCG00000032241	10178.1	-1.8013	0.203717	-8.84218	9.38708e-19	6.11429e-17	18928.5	16719.6	11805.3	4075.61	4601.61	4937.88	GPNMB
ENSSSCG00000008645	335.236	-1.79672	0.194711	-9.22762	2.7672e-20	2.12387e-18	458.212	547.555	555.573	150.326	124.85	174.901	ID2
ENSSSCG00000012828	188.051	-1.79568	0.35615	-5.04193	4.60848e-07	5.47655e-06	382.694	338.433	154.851	77.7908	93.232	81.3053	STARD8
ENSSSCG00000015876	77.629	-1.78272	0.303072	-5.88217	4.04928e-09	7.14404e-08	134.708	126.281	99.2939	38.8954	25.9428	40.6526	CCDC148
ENSSSCG00000016969	41.3258	-1.77847	0.433453	-4.10304	4.07765e-05	0.000290744	67.3541	76.7789	47.2828	26.2807	11.35	18.9082
ENSSSCG00000009152	394.817	-1.77564	0.133604	-13.2903	2.63377e-40	7.05266e-38	617.412	611.201	605.22	169.248	182.41	183.41	SGMS2
ENSSSCG00000035934	104.583	-1.77414	0.345601	-5.13349	2.84415e-07	3.54783e-06	187.775	198.009	99.2939	51.5102	38.9142	51.9976	TXNDC16
ENSSSCG00000002341	293.157	-1.77379	0.428675	-4.13785	3.5058e-05	0.000254948	632.72	548.565	179.675	110.379	146.739	140.866	PAPLN
ENSSSCG00000010056	194.982	-1.7717	0.4671	-3.79298	0.000148851	0.000897724	409.227	386.925	108.75	69.381	97.2856	98.3226
ENSSSCG00000011456	136.932	-1.77166	0.55644	-3.18391	0.00145301	0.00633686	291.868	280.849	62.6497	45.2028	50.2642	90.7594	CHDH
ENSSSCG00000026517	345.033	-1.76976	0.277872	-6.36897	1.90302e-10	4.16178e-09	610.269	640.498	349.893	135.608	152.414	181.519	CALML4
ENSSSCG00000015802	654.623	-1.7681	0.235816	-7.49778	6.49096e-14	2.47519e-12	1176.66	1119.36	739.976	268.063	269.157	354.529	FAM149A
ENSSSCG00000010068	106.619	-1.76687	0.374903	-4.71286	2.44259e-06	2.42649e-05	234.719	157.599	101.658	53.6126	37.2928	54.8338
ENSSSCG00000004413	27.1512	-1.76269	0.597388	-2.95067	0.00317091	0.0120118	56.1284	49.5022	20.0952	8.40982	8.91784	19.8536	PPIL6
ENSSSCG00000025986	55.8128	-1.76114	0.341773	-5.15295	2.56427e-07	3.22541e-06	94.908	101.025	62.6497	25.2295	28.375	22.6898	EDARADD
ENSSSCG00000000131	34.5576	-1.75823	0.518105	-3.39358	0.000689845	0.00338876	75.5182	58.5944	26.0056	11.5635	18.6464	17.0174	ELFN2
ENSSSCG00000013296	36.1502	-1.74986	0.530092	-3.30105	0.000963251	0.00448154	63.272	54.5534	49.647	5.25614	18.6464	25.5261	SLC1A2
ENSSSCG00000037953	322.521	-1.7492	0.267908	-6.52911	6.61617e-11	1.58815e-09	489.848	546.545	453.915	208.143	111.878	124.794	NDUFC1
ENSSSCG00000015801	1901.47	-1.74645	0.179871	-9.70942	2.74904e-22	2.47208e-20	3406.48	3054.99	2327.5	830.47	843.952	945.41	TLR3
ENSSSCG00000023192	18.0178	-1.7457	0.551765	-3.16385	0.001557	0.00669347	38.7796	23.2357	21.2773	6.30737	8.10713	10.3995
ENSSSCG00000022980	19.1127	-1.74439	0.504275	-3.4592	0.000541781	0.00275928	29.595	28.287	30.7338	5.25614	11.35	9.4541	TBX4
ENSSSCG00000034708	99.7113	-1.74141	0.440482	-3.95342	7.70426e-05	0.000506196	185.734	206.091	68.5601	39.9466	42.1571	55.7792	PITX2
ENSSSCG00000006950	803.368	-1.74087	0.497302	-3.50063	0.000464166	0.00241711	1791.01	1546.69	372.352	282.78	323.475	503.904	WDR63
ENSSSCG00000017791	1072.22	-1.7382	0.307845	-5.64637	1.63874e-08	2.65059e-07	2053.28	1973.02	923.197	442.567	475.889	565.355	SSH2
ENSSSCG00000032197	50.4073	-1.73442	0.565952	-3.06461	0.00217953	0.00880435	107.154	96.9839	28.3697	15.7684	21.0785	33.0894	GNG3
ENSSSCG00000002648	20.7645	-1.72754	0.781734	-2.20989	0.0271129	0.0702149	42.8617	44.451	8.27449	6.30737	5.67499	17.0174	CBFA2T3
ENSSSCG00000033880	284.6	-1.72726	0.428621	-4.02982	5.58204e-05	0.000384363	594.961	548.565	167.854	125.096	137.821	133.303
ENSSSCG00000039893	36.1235	-1.72718	0.43988	-3.92648	8.61979e-05	0.000558733	73.4772	57.5842	35.4621	15.7684	20.2678	14.1812
ENSSSCG00000026113	234.036	-1.72252	0.208525	-8.26048	1.45091e-16	7.84013e-15	384.735	365.71	326.251	117.737	85.9356	123.849	ZBTB20
ENSSSCG00000035456	4516.64	-1.71952	0.181245	-9.48731	2.3708e-21	1.9839e-19	7790.62	7552.62	5443.43	2244.37	1890.58	2178.22	WWC1
ENSSSCG00000005045	359.592	-1.7169	0.262082	-6.55101	5.71479e-11	1.38558e-09	622.515	642.518	388.901	153.479	145.928	204.209	BMP4
ENSSSCG00000009370	295.879	-1.71214	0.169946	-10.0746	7.15231e-24	7.18211e-22	451.068	451.581	458.643	122.994	160.521	130.467	FOXO1
ENSSSCG00000015401	1269.85	-1.71175	0.382073	-4.48017	7.45845e-06	6.6279e-05	2591.09	2391.26	854.637	495.128	584.524	702.44
ENSSSCG00000012397	17.004	-1.70905	0.510973	-3.34469	0.000823734	0.00393576	24.4924	24.246	29.5518	6.30737	8.91784	8.50869
ENSSSCG00000021343	505.222	-1.7089	0.452004	-3.78071	0.000156379	0.000937494	1045.01	997.116	278.969	198.682	204.3	307.258	ZEB2
ENSSSCG00000009684	62.9167	-1.70128	0.351018	-4.8467	1.25531e-06	1.35817e-05	124.503	99.0044	65.0139	30.4856	29.1857	29.3077	MSRA
ENSSSCG00000006213	94.4646	-1.70074	0.447116	-3.80379	0.000142496	0.000865029	190.837	178.814	63.8318	34.6905	49.4535	49.1613
ENSSSCG00000021271	62.2606	-1.69789	0.615593	-2.75814	0.00581316	0.0199002	138.79	118.199	28.3697	24.1782	18.6464	45.3797
ENSSSCG00000015144	1489.46	-1.69224	0.253978	-6.66294	2.68408e-11	6.88152e-10	1990.01	1705.3	3130.12	613.917	711.806	785.636	GRAMD1B
ENSSSCG00000006911	364.068	-1.6922	0.155698	-10.8685	1.62897e-27	2.25621e-25	588.838	564.729	514.201	166.094	160.521	190.027	TGFBR3
ENSSSCG00000014909	4996.01	-1.69135	0.246898	-6.8504	7.36425e-12	2.0637e-10	8758.07	8359.81	5770.87	1894.31	2123.26	3069.75
ENSSSCG00000017082	7318.22	-1.68779	0.205025	-8.23213	1.83908e-16	9.84931e-15	12685	12265.4	8558.19	2887.72	3700.09	3812.84	SPARC
ENSSSCG00000015894	517.968	-1.68655	0.165089	-10.2161	1.68041e-24	1.82423e-22	863.357	713.236	794.351	232.321	223.757	280.787	DPP4
ENSSSCG00000009240	211.869	-1.68237	0.413978	-4.06392	4.82563e-05	0.000337878	242.883	181.845	544.934	90.4056	117.553	93.5956	PLAC8
ENSSSCG00000011587	240.937	-1.6804	0.472192	-3.55873	0.000372646	0.00199396	522.504	451.581	127.664	93.5593	109.446	140.866	EFCAB12
ENSSSCG00000016385	264.699	-1.67909	0.267051	-6.28753	3.22561e-10	6.81905e-09	511.279	424.305	274.24	130.352	117.553	130.467
ENSSSCG00000004475	334.64	-1.66777	0.268137	-6.21984	4.97665e-10	1.00651e-08	607.207	589.985	329.798	156.633	165.385	158.829
ENSSSCG00000015035	56.7437	-1.66685	0.621408	-2.68238	0.00731	0.0240819	126.544	112.138	20.0952	30.4856	27.5642	23.6353	C11orf52
ENSSSCG00000031774	373.679	-1.66133	0.149469	-11.1149	1.06198e-28	1.66194e-26	545.976	582.914	575.668	163.991	198.625	174.901
ENSSSCG00000036402	994.374	-1.65887	0.151771	-10.9301	8.27695e-28	1.18735e-25	1498.12	1568.92	1464.59	414.184	464.539	555.901	MYL9
ENSSSCG00000012852	25.2799	-1.65716	0.542219	-3.05625	0.00224125	0.00899934	50.0053	42.4305	22.4593	17.8709	11.35	7.56328	CDHR5
ENSSSCG00000004659	74.1695	-1.65701	0.365484	-4.53373	5.79521e-06	5.30641e-05	154.098	92.9429	91.0194	25.2295	37.2928	44.4343	SLC12A1
ENSSSCG00000000517	46.3427	-1.65271	0.391842	-4.21779	2.4671e-05	0.00018884	83.6823	80.8199	46.1007	27.3319	20.2678	19.8536	CAPS2
ENSSSCG00000000117	133.874	-1.65256	0.280341	-5.8948	3.75131e-09	6.64754e-08	233.698	231.347	144.213	57.8175	62.4249	73.742	C22orf23
ENSSSCG00000003741	189.377	-1.65245	0.292877	-5.64212	1.67967e-08	2.7095e-07	336.77	333.382	191.495	87.2519	78.6392	108.722
ENSSSCG00000021273	34.9698	-1.65171	0.372645	-4.43241	9.31872e-06	8.02648e-05	46.9437	62.6354	49.647	16.8196	18.6464	15.1266
ENSSSCG00000012584	432.032	-1.65166	0.161133	-10.2503	1.17992e-24	1.3044e-22	648.028	605.139	713.971	182.914	212.407	229.735	CAPN6
ENSSSCG00000023834	22.0825	-1.64628	0.803101	-2.0499	0.0403743	0.0965106	52.0463	42.4305	5.91035	6.30737	9.72856	16.072	RSPH4A
ENSSSCG00000023627	123.864	-1.64095	0.521121	-3.14888	0.00163897	0.00697372	261.252	242.46	59.1035	47.3052	75.3963	57.67	LYPD6
ENSSSCG00000004082	308.382	-1.63431	0.246743	-6.62353	3.50713e-11	8.82274e-10	559.243	502.094	338.072	131.403	148.36	171.119
ENSSSCG00000037015	429.494	-1.63192	0.40297	-4.04974	5.12746e-05	0.000356937	890.911	746.574	310.885	142.967	212.407	273.224	SESN3
ENSSSCG00000031963	121.098	-1.63113	0.375805	-4.34037	1.42243e-05	0.000116571	237.78	212.152	99.2939	48.3565	59.9928	69.0149	SAXO2
ENSSSCG00000000749	341.101	-1.62933	0.266073	-6.12362	9.14751e-10	1.78362e-08	655.171	532.401	359.349	145.069	192.95	161.665	SLC6A12
ENSSSCG00000029305	20.7014	-1.62807	0.67683	-2.40543	0.0161533	0.0462784	46.9437	37.3792	9.45656	8.40982	9.72856	12.2903	FNDC4
ENSSSCG00000035658	1118.08	-1.62781	0.145095	-11.2189	3.29251e-29	5.4349e-27	1808.35	1732.58	1526.05	594.995	483.996	562.519	VPS36
ENSSSCG00000032931	3679.34	-1.62256	0.188912	-8.589	8.77297e-18	5.23338e-16	5810.82	6128.17	4724.74	1651.48	1564.68	2196.19
ENSSSCG00000024088	596.078	-1.61964	0.296925	-5.45472	4.90497e-08	7.1125e-07	1039.91	1090.06	568.576	221.809	312.935	343.184	TLN2
ENSSSCG00000040445	1073.19	-1.61773	0.305271	-5.29932	1.16232e-07	1.54592e-06	1233.8	1160.78	2462.25	573.97	531.828	476.487	RND3
ENSSSCG00000024312	249.747	-1.61629	0.2246	-7.19631	6.18654e-13	2.03683e-11	358.201	410.161	360.531	139.813	90.7999	138.975	ID4
ENSSSCG00000010433	816.56	-1.61614	0.149176	-10.8337	2.38197e-27	3.19019e-25	1343	1301.2	1049.68	401.569	402.114	401.799	SGMS1
ENSSSCG00000035495	122.429	-1.60987	0.256582	-6.2743	3.51203e-10	7.37281e-09	204.103	188.917	159.58	76.7396	55.1285	50.1067	KITLG
ENSSSCG00000015871	254.087	-1.60981	0.452241	-3.55963	0.000371377	0.00198805	256.15	203.06	689.147	151.377	115.121	109.668	NR4A2
ENSSSCG00000006238	14.9755	-1.60795	0.764986	-2.10194	0.0355587	0.0874963	30.6155	27.2767	9.45656	11.5635	2.43214	8.50869	CYP7A1
ENSSSCG00000008347	26.3294	-1.60645	0.412578	-3.89368	9.87341e-05	0.000626842	38.7796	36.369	43.7366	12.6147	11.35	15.1266	FBXO48
ENSSSCG00000014113	1265.05	-1.6029	0.140991	-11.3688	5.97961e-30	1.02935e-27	1948.17	1824.51	1936.23	691.708	538.314	651.388	HOMER1
ENSSSCG00000037577	14.7839	-1.60066	0.568741	-2.8144	0.00488689	0.0172791	23.4719	23.2357	20.0952	4.20491	7.29642	10.3995	CHAC2
ENSSSCG00000039998	20.2422	-1.5984	0.482487	-3.31283	0.000923586	0.00433043	32.6565	29.2972	29.5518	6.30737	11.35	12.2903	CLIC2
ENSSSCG00000039890	61.9815	-1.59131	0.310282	-5.12859	2.91923e-07	3.63021e-06	98.9901	102.035	78.0167	27.3319	26.7535	38.7618	RASL11A
ENSSSCG00000039049	2602.83	-1.5894	0.260253	-6.10714	1.01433e-09	1.96505e-08	4721.93	4529.96	2469.35	1296.16	1173.91	1425.68	MAP7
ENSSSCG00000016567	43.2555	-1.58475	0.359993	-4.40216	1.07178e-05	9.05677e-05	73.4772	64.6559	56.7394	21.0246	27.5642	16.072	STRIP2
ENSSSCG00000016244	939.901	-1.58465	0.370298	-4.2794	1.87394e-05	0.000148169	1911.43	1683.07	634.772	421.542	513.992	474.596	COL4A4
ENSSSCG00000004142	529.732	-1.58189	0.206408	-7.66392	1.80347e-14	7.468e-13	858.254	816.281	708.06	216.553	246.457	332.784	CITED2
ENSSSCG00000010571	484.693	-1.57864	0.298852	-5.28234	1.27546e-07	1.68523e-06	939.895	814.261	424.363	230.219	243.214	256.206	ARMH3
ENSSSCG00000040100	43.0221	-1.5776	0.535337	-2.94693	0.00320947	0.0121311	82.6618	85.8712	24.8235	16.8196	24.3214	23.6353	ITPKB
ENSSSCG00000007485	222.094	-1.5751	0.302793	-5.2019	1.97265e-07	2.51805e-06	343.914	387.936	265.966	76.7396	102.961	155.047	BCAS1
ENSSSCG00000012766	62.4652	-1.57313	0.347058	-4.53277	5.82147e-06	5.3216e-05	97.9696	70.7174	112.297	22.0758	34.8607	36.871	BGN
ENSSSCG00000040736	49.2452	-1.56733	0.384039	-4.08118	4.48083e-05	0.000316124	80.6208	92.9429	47.2828	22.0758	25.1321	27.4169	EPGN
ENSSSCG00000028878	4122.1	-1.56519	0.138741	-11.2814	1.62143e-29	2.75186e-27	6333.32	5470.5	6681.06	2306.39	1946.52	1994.82	BCAR1
ENSSSCG00000017563	37.3965	-1.56398	0.499083	-3.13371	0.00172612	0.00729303	76.5387	60.6149	30.7338	13.666	26.7535	16.072	MYCBPAP
ENSSSCG00000021038	1846.36	-1.55945	0.316594	-4.9257	8.4058e-07	9.36136e-06	3433.02	3384.33	1453.95	1020.74	891.784	894.358	NRIP1
ENSSSCG00000017068	38.5571	-1.55876	0.715801	-2.17765	0.0294324	0.0750921	82.6618	74.7584	15.3669	7.35859	21.8893	29.3077	FAXDC2
ENSSSCG00000031912	1976.39	-1.55706	0.28784	-5.40945	6.32197e-08	9.01535e-07	2395.15	2314.48	4140.79	1266.73	963.127	778.072
ENSSSCG00000028148	400.728	-1.557	0.141383	-11.0126	3.32162e-28	4.89142e-26	630.679	611.201	552.027	207.092	195.382	207.99	DMD
ENSSSCG00000017298	107.621	-1.55564	0.253405	-6.13893	8.30795e-10	1.6358e-08	164.303	157.599	160.762	43.1003	68.9106	51.0521	TANC2
ENSSSCG00000016850	838.833	-1.5509	0.179102	-8.65935	4.74457e-18	2.91694e-16	1197.07	1059.75	1495.32	454.13	389.953	436.779	LIFR
ENSSSCG00000039089	188.136	-1.55031	0.321689	-4.81928	1.44081e-06	1.52832e-05	344.934	334.392	161.944	93.5593	95.6641	98.3226
ENSSSCG00000023933	128.864	-1.54925	0.384328	-4.03107	5.55235e-05	0.000382586	234.719	239.429	101.658	71.4835	50.2642	75.6328	CRACR2B
ENSSSCG00000009545	3061.4	-1.54579	0.0917756	-16.8432	1.17753e-63	7.8829e-61	4689.27	4398.62	4593.53	1586.3	1503.87	1596.8	COL4A2
ENSSSCG00000023653	510.226	-1.54089	0.240667	-6.40257	1.52786e-10	3.44125e-09	940.916	812.24	524.839	260.704	256.996	265.66	GLIS2
ENSSSCG00000020906	2279.22	-1.53621	0.375937	-4.08635	4.38221e-05	0.000310766	2625.79	2026.56	5516.72	1526.38	1062.84	917.048	TNFSF10
ENSSSCG00000035621	142.755	-1.53465	0.311719	-4.92319	8.51462e-07	9.47379e-06	265.334	234.378	137.12	60.9712	80.2606	78.469	GABRB1
ENSSSCG00000004795	36.5413	-1.53347	0.35721	-4.29291	1.7635e-05	0.000140173	62.2515	54.5534	46.1007	18.9221	19.4571	17.9628	MEIS2
ENSSSCG00000025393	285.808	-1.53295	0.457346	-3.35183	0.000802786	0.00384788	636.802	454.612	183.221	88.3031	180.789	171.119	SUSD2
ENSSSCG00000039425	2392.02	-1.53258	0.276809	-5.53662	3.08358e-08	4.66798e-07	4315.76	4043.02	2306.22	1160.56	1004.47	1522.11	BPGM
ENSSSCG00000001040	16.2829	-1.53198	0.548784	-2.7916	0.00524484	0.0183136	31.636	24.246	16.549	9.46105	7.29642	8.50869	C6orf52
ENSSSCG00000040166	1625.81	-1.5311	0.152027	-10.0713	7.39956e-24	7.36898e-22	2268.61	2540.78	2437.43	945.054	857.734	705.276	FLRT2
ENSSSCG00000038260	16.0075	-1.52491	0.627947	-2.4284	0.0151657	0.0439189	16.3283	16.164	39.0083	6.30737	9.72856	8.50869
ENSSSCG00000013078	370.889	-1.52443	0.237528	-6.41789	1.38175e-10	3.14152e-09	668.438	579.883	403.086	166.094	202.678	205.154	MYRF
ENSSSCG00000016925	902.253	-1.51965	0.39339	-3.86297	0.000112015	0.000701188	861.316	881.947	2270.76	375.288	436.164	588.045	PLK2
ENSSSCG00000013270	303.581	-1.51734	0.308667	-4.91577	8.84361e-07	9.81266e-06	526.586	519.268	303.792	130.352	129.714	211.772	CRY2
ENSSSCG00000025704	184.091	-1.51618	0.241768	-6.27122	3.5823e-10	7.49422e-09	254.109	242.46	322.705	88.3031	117.553	79.4144	DENND2D
ENSSSCG00000003909	166.099	-1.51572	0.416841	-3.6362	0.000276689	0.00155074	343.914	287.921	106.386	78.8421	85.9356	93.5956	PIK3R3
ENSSSCG00000033892	219.288	-1.5139	0.19777	-7.65486	1.9352e-14	7.9048e-13	314.319	341.464	317.977	137.711	107.825	96.4318	EVA1B
ENSSSCG00000039272	39.9709	-1.51377	0.668482	-2.26449	0.0235441	0.0626561	91.8465	72.7379	13.0028	15.7684	21.8893	24.5807	IP6K3
ENSSSCG00000005529	116.882	-1.50835	0.459118	-3.28532	0.00101868	0.0046923	209.206	223.265	86.2911	42.0491	47.8321	92.6502	MORN5
ENSSSCG00000010036	29.2486	-1.50364	0.467906	-3.21354	0.00131108	0.00582325	57.1489	40.41	31.9159	21.0246	14.5928	10.3995	SLC5A1
ENSSSCG00000024810	32.296	-1.49608	0.474894	-3.15034	0.00163083	0.00694814	60.2105	55.5637	27.1876	13.666	15.4035	21.7444	PRAM1
ENSSSCG00000021443	5491.59	-1.49572	0.240385	-6.22217	4.9033e-10	9.9637e-09	7192.6	7493.02	9638.6	2371.57	2390.79	3862.95	SGK1
ENSSSCG00000031959	57.1966	-1.49543	0.48482	-3.0845	0.00203897	0.00833431	124.503	89.9122	39.0083	22.0758	36.4821	31.1985	CAPSL
ENSSSCG00000031960	18.5882	-1.49422	0.703755	-2.1232	0.0337368	0.0840714	32.6565	33.3382	16.549	2.10246	14.5928	12.2903
ENSSSCG00000013585	77.6689	-1.49382	0.284529	-5.25015	1.51974e-07	1.98406e-06	127.565	124.261	92.2015	33.6393	42.9678	45.3797	EVI5L
ENSSSCG00000009071	861.153	-1.49019	0.176215	-8.45666	2.7514e-17	1.60166e-15	1100.12	1181.99	1528.42	487.77	439.407	429.216	JADE1
ENSSSCG00000022830	424.875	-1.48944	0.275251	-5.41121	6.25994e-08	8.93747e-07	770.49	633.426	475.192	221.809	163.764	284.568	KANSL1L
ENSSSCG00000040205	21.6533	-1.48735	0.509321	-2.92025	0.00349746	0.013068	36.7386	33.3382	26.0056	7.35859	17.025	9.4541	TLCD2
ENSSSCG00000022168	2524.76	-1.48577	0.327861	-4.5317	5.85118e-06	5.34142e-05	4757.65	4528.95	1875.95	1266.73	1295.52	1423.79	APBB2
ENSSSCG00000009852	319.644	-1.48367	0.239301	-6.2	5.64627e-10	1.13207e-08	599.043	440.469	373.534	145.069	190.518	169.228	VSIG10
ENSSSCG00000029201	924.71	-1.48348	0.261035	-5.68308	1.32292e-08	2.18074e-07	1608.33	1597.2	880.643	489.872	430.489	541.72	AJUBA
ENSSSCG00000034527	189.809	-1.4823	0.209317	-7.0816	1.42494e-12	4.40271e-11	318.401	274.788	244.689	115.635	90.7999	94.541
ENSSSCG00000002451	28.1555	-1.47958	0.508385	-2.91036	0.00361016	0.0134225	51.0258	49.5022	23.6414	12.6147	11.35	20.799	RIN3
ENSSSCG00000011028	385.86	-1.47788	0.146015	-10.1214	4.43821e-24	4.61038e-22	566.386	589.985	546.117	219.707	184.032	208.936	EPC1
ENSSSCG00000040607	158.455	-1.47669	0.422963	-3.49131	0.000480662	0.00249038	323.504	266.706	108.75	92.508	59.9928	99.2681	MAF
ENSSSCG00000007056	1770.54	-1.47363	0.126487	-11.6504	2.28377e-31	4.43861e-29	2771.72	2517.54	2520.17	980.795	837.467	995.517	PLCB1
ENSSSCG00000008765	122.899	-1.47322	0.233815	-6.30078	2.96154e-10	6.29393e-09	157.159	172.753	212.773	60.9712	71.3428	62.3971
ENSSSCG00000027669	426.177	-1.47237	0.297469	-4.94965	7.43481e-07	8.39639e-06	766.408	747.584	365.26	233.373	215.65	228.789	TNS1
ENSSSCG00000016213	443.723	-1.47147	0.367291	-4.00628	6.16823e-05	0.000419217	876.623	753.646	326.251	197.631	213.218	294.968	GLB1L
ENSSSCG00000026387	20.1992	-1.47106	0.617274	-2.38316	0.0171646	0.0485752	40.8206	36.369	11.8207	8.40982	10.5393	13.2357	REEP6
ENSSSCG00000002623	1223.33	-1.47063	0.288885	-5.09071	3.56718e-07	4.37278e-06	1694.06	1709.34	1990.61	443.618	545.61	956.755	GSTA2
ENSSSCG00000035086	370.773	-1.46826	0.382887	-3.8347	0.000125718	0.000777273	624.556	596.047	412.543	324.829	124.85	141.812
ENSSSCG00000028740	192.331	-1.45787	0.352303	-4.13811	3.50177e-05	0.000254921	346.975	348.536	150.123	103.02	89.9892	115.34	CTDSPL
ENSSSCG00000031746	17.1613	-1.4571	0.639757	-2.27759	0.0227512	0.0609634	14.2872	21.2152	40.1904	5.25614	9.72856	12.2903	KCNQ2
ENSSSCG00000012326	41.9532	-1.45574	0.369704	-3.93759	8.23049e-05	0.000535642	76.5387	60.6149	47.2828	18.9221	21.8893	26.4715	RIBC1
ENSSSCG00000037898	296.745	-1.4515	0.372244	-3.89934	9.64547e-05	0.000614313	549.038	535.432	218.683	195.528	124.85	156.938	CXXC5
ENSSSCG00000009293	848.033	-1.45008	0.133391	-10.8709	1.5871e-27	2.22379e-25	1272.58	1133.5	1319.19	427.85	443.46	491.613
ENSSSCG00000027882	284.014	-1.44777	0.301299	-4.8051	1.54676e-06	1.62498e-05	432.699	365.71	449.187	90.4056	163.764	202.318	C1orf115
ENSSSCG00000003951	399.803	-1.44598	0.380879	-3.79643	0.000146796	0.000887998	764.367	724.349	265.966	181.862	227.81	234.462	C1orf210
ENSSSCG00000024223	1501.46	-1.4457	0.222763	-6.48988	8.59024e-11	2.02568e-09	2686	2362.97	1540.24	824.162	805.038	790.363	ARHGEF16
ENSSSCG00000004861	107.157	-1.44122	0.439394	-3.28002	0.00103801	0.00476859	208.185	193.968	67.378	64.1249	47.8321	61.4517	TSHZ1
ENSSSCG00000012569	108.244	-1.4378	0.25341	-5.67382	1.39649e-08	2.2926e-07	177.57	164.671	132.392	47.3052	63.2356	64.2879	ATG4A
ENSSSCG00000026863	1468.6	-1.43507	0.157408	-9.11689	7.73091e-20	5.71518e-18	2292.08	2280.13	1860.58	701.169	793.688	883.958	FARP1
ENSSSCG00000039756	21.132	-1.43505	0.537055	-2.67208	0.00753829	0.0247174	45.9232	25.2562	21.2773	13.666	12.1607	8.50869	FOXC1
ENSSSCG00000036172	29.7393	-1.43477	0.59324	-2.41854	0.015583	0.0449115	60.2105	48.492	21.2773	15.7684	8.10713	24.5807	SP9
ENSSSCG00000003731	630.048	-1.43385	0.196366	-7.30191	2.83711e-13	9.88069e-12	1034.8	1017.32	706.878	317.471	355.903	347.911	GAREM1
ENSSSCG00000024679	53.6515	-1.43219	0.405878	-3.52862	0.000417726	0.00220385	67.3541	114.158	53.1932	26.2807	25.9428	34.9802	UPF3A
ENSSSCG00000009505	1146.57	-1.4263	0.206992	-6.89059	5.5563e-12	1.58657e-10	1609.35	1319.39	2085.17	690.657	610.467	564.41	MBNL2
ENSSSCG00000022099	346.053	-1.42595	0.345856	-4.12296	3.74037e-05	0.000269244	704.156	547.555	261.238	186.067	192.95	184.355	TP53INP2
ENSSSCG00000031744	133.465	-1.42304	0.281877	-5.04844	4.45435e-07	5.31962e-06	200.021	240.439	143.031	59.92	82.6927	74.6874
ENSSSCG00000000040	21.2812	-1.42265	0.534597	-2.66117	0.00778705	0.0254086	37.7591	36.369	18.9131	7.35859	12.1607	15.1266
ENSSSCG00000039034	75.0858	-1.41921	0.512373	-2.76987	0.00560782	0.019329	144.913	134.363	48.4649	29.4344	29.9964	63.3425	DNALI1
ENSSSCG00000017640	136.053	-1.41889	0.266617	-5.32183	1.02727e-07	1.38309e-06	191.857	168.712	234.05	76.7396	89.1784	55.7792
ENSSSCG00000032946	516.157	-1.41838	0.333615	-4.25154	2.12303e-05	0.00016569	813.351	668.785	770.71	445.72	197.003	201.372
ENSSSCG00000004789	22890.8	-1.41611	0.219442	-6.45325	1.09475e-10	2.5516e-09	32516.7	32000.6	35390	10448.2	10244.2	16745.1	THBS1
ENSSSCG00000009209	97.8694	-1.41589	0.239279	-5.91733	3.27216e-09	5.86749e-08	154.098	137.394	135.938	44.1516	55.1285	60.5062	NAP1L5
ENSSSCG00000021158	23.5773	-1.41588	0.466208	-3.03702	0.00238932	0.00950209	43.8822	35.3587	23.6414	11.5635	13.7821	13.2357	MCF2L
ENSSSCG00000031141	40.0108	-1.41526	0.666769	-2.12256	0.0337906	0.0841621	87.7644	72.7379	14.1848	14.7172	30.8071	19.8536	ABCA13
ENSSSCG00000023526	86.8334	-1.4148	0.351487	-4.02517	5.69341e-05	0.000391584	105.113	90.9224	183.221	42.0491	48.6428	51.0521	RAPGEF3
ENSSSCG00000024061	43.1717	-1.4136	0.455489	-3.10348	0.00191259	0.00790082	76.5387	79.8097	31.9159	19.9733	24.3214	26.4715	TNNI1
ENSSSCG00000037572	1918.38	-1.41246	0.249863	-5.65292	1.57742e-08	2.56864e-07	2345.15	2172.04	3850	1180.53	1030.42	932.174	EPSTI1
ENSSSCG00000014030	29.6228	-1.41078	0.453986	-3.10755	0.00188647	0.00781436	41.8412	45.4612	41.3725	23.127	8.91784	17.0174	PHYKPL
ENSSSCG00000014213	109.682	-1.4046	0.291492	-4.81864	1.44542e-06	1.53187e-05	190.837	156.589	130.028	71.4835	65.6678	43.4889	KCNN2
ENSSSCG00000009671	1177.11	-1.40308	0.27263	-5.14645	2.65459e-07	3.32514e-06	2079.81	1983.12	1061.5	616.019	588.578	733.638	PBK
ENSSSCG00000013011	22.556	-1.40053	0.537217	-2.607	0.00913389	0.0290481	42.8617	37.3792	17.7311	11.5635	9.72856	16.072	SAC3D1
ENSSSCG00000034625	406.346	-1.39556	0.397038	-3.51494	0.000439856	0.00230747	748.038	767.789	250.599	197.631	219.703	254.315	PXMP4
ENSSSCG00000004402	30.7324	-1.3955	0.475267	-2.93624	0.00332219	0.0125062	55.1079	53.5432	24.8235	14.7172	15.4035	20.799	METTL24
ENSSSCG00000015984	40.7713	-1.39181	0.546658	-2.54604	0.0108953	0.0336637	80.6208	73.7482	22.4593	29.4344	19.4571	18.9082	HOXD4
ENSSSCG00000009069	44.7664	-1.39143	0.45457	-3.06098	0.00220617	0.00889108	63.272	80.8199	50.829	12.6147	36.4821	24.5807	C4orf33
ENSSSCG00000004192	426.997	-1.39009	0.438817	-3.16781	0.00153593	0.00662179	368.406	372.782	1113.51	267.012	257.807	182.464	CCN2
ENSSSCG00000013335	1482.56	-1.38607	0.245985	-5.63477	1.75292e-08	2.80513e-07	2553.33	2423.59	1456.31	788.421	726.399	947.301	LGR4
ENSSSCG00000008796	1913.25	-1.38304	0.187739	-7.36685	1.74704e-13	6.22834e-12	3102.37	2986.3	2208.11	1163.71	912.863	1106.13	RBM47
ENSSSCG00000032936	291.354	-1.38302	0.34005	-4.06712	4.75987e-05	0.00033405	301.052	323.28	639.5	188.17	169.439	126.685	PIM3
ENSSSCG00000025130	90.848	-1.37903	0.291299	-4.73407	2.20066e-06	2.2228e-05	117.359	109.107	167.854	43.1003	57.5606	50.1067	KLF12
ENSSSCG00000012029	1477.97	-1.37884	0.166226	-8.29497	1.08611e-16	5.94892e-15	2303.3	2118.49	1982.33	960.822	815.577	687.313	BACH1
ENSSSCG00000007664	1104.33	-1.37712	0.211705	-6.50488	7.77572e-11	1.84081e-09	1874.69	1739.65	1169.07	671.734	589.388	581.427	AGFG2
ENSSSCG00000038684	53.0496	-1.3745	0.495324	-2.77494	0.00552117	0.0190849	100.011	92.9429	36.6442	21.0246	25.1321	42.5435
ENSSSCG00000010592	28.7968	-1.37394	0.539553	-2.54645	0.0108825	0.0336327	55.1079	50.5124	18.9131	13.666	13.7821	20.799	AS3MT
ENSSSCG00000011076	98.8499	-1.37383	0.320124	-4.29155	1.77434e-05	0.000140848	110.216	118.199	199.77	58.8687	55.9392	50.1067	OTUD1
ENSSSCG00000032098	13.872	-1.37178	0.597791	-2.29474	0.0217479	0.0588762	28.5745	17.1742	14.1848	7.35859	6.4857	9.4541
ENSSSCG00000010816	60.7149	-1.3715	0.342675	-4.00234	6.27201e-05	0.000424355	69.3951	77.7892	115.843	35.7417	38.1035	27.4169	TGFB2
ENSSSCG00000023714	24.0005	-1.36934	0.550472	-2.48758	0.0128616	0.0385623	36.7386	50.5124	16.549	11.5635	15.4035	13.2357	SLC31A2
ENSSSCG00000010241	192.618	-1.36664	0.619852	-2.20478	0.0274694	0.07094	404.124	378.843	49.647	92.508	91.6106	138.975	TET1
ENSSSCG00000015375	906.005	-1.36526	0.276197	-4.94306	7.69058e-07	8.64473e-06	1445.05	1312.31	1158.43	394.21	392.385	733.638	ITGB8
ENSSSCG00000038190	111.851	-1.36496	0.329681	-4.14026	3.46909e-05	0.000253042	202.062	182.855	98.1118	66.2273	57.5606	64.2879	MPST
ENSSSCG00000026167	15.453	-1.36146	0.515687	-2.64008	0.00828856	0.0268199	24.4924	23.2357	18.9131	9.46105	8.10713	8.50869
ENSSSCG00000035600	508.27	-1.36113	0.242985	-5.60171	2.12244e-08	3.33447e-07	741.915	905.183	547.299	289.088	234.296	331.839	DNAJC12
ENSSSCG00000003854	341.129	-1.36038	0.30364	-4.48023	7.45614e-06	6.6279e-05	603.125	577.862	291.971	165.043	197.003	211.772	ECHDC2
ENSSSCG00000016806	721.463	-1.35941	0.227806	-5.96739	2.41076e-09	4.37495e-08	1053.17	1146.63	914.923	325.881	355.903	532.266
ENSSSCG00000005975	662.419	-1.35862	0.306709	-4.42969	9.43698e-06	8.10518e-05	1212.37	1095.11	552.027	309.061	412.653	393.291	MTSS1
ENSSSCG00000022306	342.254	-1.35736	0.239784	-5.66077	1.50695e-08	2.46387e-07	588.838	536.442	351.075	209.194	175.114	192.864	ROPN1L
ENSSSCG00000014976	1862.22	-1.35584	0.209719	-6.46504	1.01273e-10	2.3742e-09	2335.96	2302.36	3396.09	1009.18	923.402	1206.34	ARHGAP42
ENSSSCG00000021880	171.535	-1.35474	0.363075	-3.7313	0.000190493	0.00111751	306.155	300.044	133.574	78.8421	92.4213	118.176	MXRA8
ENSSSCG00000004702	24.065	-1.35123	0.496037	-2.72406	0.00644847	0.0216446	48.9848	33.3382	21.2773	14.7172	13.7821	12.2903	STRC
ENSSSCG00000012026	2631.08	-1.34995	0.258343	-5.22544	1.73738e-07	2.24389e-06	4157.58	3927.85	3253.06	1065.94	1329.57	2052.49	ADAMTS1
__not_aligned	1.78069e+06	-1.34976	0.194202	-6.95028	3.6456e-12	1.06367e-10	2.25605e+06	2.41873e+06	2.99864e+06	794054	1.14263e+06	1.07403e+06
ENSSSCG00000031483	130.024	-1.34964	0.228747	-5.90015	3.63177e-09	6.4547e-08	210.226	192.958	157.215	64.1249	76.207	79.4144
ENSSSCG00000040332	383.01	-1.34918	0.447236	-3.01671	0.00255535	0.0100398	332.688	333.382	984.665	154.53	226.189	266.606	LBH
ENSSSCG00000011743	1062.42	-1.34594	0.24128	-5.57834	2.42829e-08	3.7756e-07	1801.21	1745.71	1027.22	659.12	573.985	567.246	MECOM
ENSSSCG00000022305	22.0444	-1.34587	0.634636	-2.1207	0.0339468	0.0844814	40.8206	43.4407	10.6386	11.5635	15.4035	10.3995	WDR78
ENSSSCG00000038843	301.247	-1.34503	0.376924	-3.56843	0.000359121	0.00193274	535.771	557.657	203.316	150.326	163.764	196.645	ST3GAL2
ENSSSCG00000039215	1502.43	-1.34441	0.141093	-9.52857	1.59463e-21	1.34372e-19	2361.47	2164.96	1939.78	907.209	762.881	878.286	PHYHIPL
ENSSSCG00000004357	259.171	-1.34388	0.158231	-8.49317	2.01075e-17	1.18193e-15	385.755	384.905	345.165	138.762	154.846	145.593	SIM1
ENSSSCG00000034407	162.557	-1.3418	0.323096	-4.15293	3.2825e-05	0.000241037	306.155	252.562	140.666	83.047	102.15	90.7594	AMN1
ENSSSCG00000009397	883.631	-1.33611	0.130786	-10.2161	1.68037e-24	1.82423e-22	1277.69	1155.72	1364.11	532.972	498.589	472.705	CAB39L
ENSSSCG00000016211	1531.28	-1.33466	0.376361	-3.54622	0.0003908	0.00207817	2940.11	2658.98	979.936	717.988	871.517	1019.15
ENSSSCG00000015444	10753.4	-1.33462	0.207701	-6.4257	1.31268e-10	3.00719e-09	17140.6	17263.1	11798.2	5088.99	6215.74	7014	LAMB1
ENSSSCG00000002425	688.99	-1.32864	0.267345	-4.96975	6.70395e-07	7.68626e-06	1207.27	1127.44	621.769	364.776	389.142	423.544
ENSSSCG00000006612	6990.26	-1.32852	0.0923528	-14.3853	6.40018e-47	2.33703e-44	9763.28	10463.1	9769.81	4168.12	3896.29	3880.91	S100A10
ENSSSCG00000024752	1403.67	-1.32126	0.170298	-7.75847	8.59571e-15	3.64712e-13	2195.13	2025.55	1794.38	685.4	779.906	941.628	ALDH4A1
ENSSSCG00000034351	234.959	-1.32069	0.173408	-7.6161	2.61448e-14	1.04319e-12	376.57	318.228	312.067	128.25	139.443	135.194	B3GALT1
ENSSSCG00000025788	1364.56	-1.31995	0.267905	-4.92692	8.35349e-07	9.31171e-06	1646.09	1409.3	2790.87	804.189	809.902	727.02	ENPP4
ENSSSCG00000006052	3248.07	-1.31922	0.168988	-7.80655	5.87724e-15	2.5567e-13	5248.51	4897.69	3766.08	1786.04	1752.76	2037.36	FZD6
ENSSSCG00000022162	1093.19	-1.31697	0.375215	-3.50991	0.000448253	0.0023454	2139	1849.77	691.511	565.56	602.36	710.948	RAB11FIP5
ENSSSCG00000016400	337.904	-1.31598	0.25642	-5.13211	2.8651e-07	3.56669e-06	546.997	540.483	358.167	242.834	179.168	159.774
ENSSSCG00000016205	778.311	-1.31477	0.329006	-3.99619	6.43714e-05	0.000433823	1364.43	1387.07	579.215	394.21	452.378	492.559	NHEJ1
ENSSSCG00000010164	764.38	-1.31312	0.245924	-5.33954	9.3184e-08	1.27309e-06	1288.91	1258.77	722.245	417.337	444.271	454.742
ENSSSCG00000016206	1780.35	-1.31303	0.442099	-2.97	0.00297804	0.0113633	3583.03	3189.36	843.998	957.668	985.827	1122.2	CNPPD1
ENSSSCG00000022693	16.4701	-1.30768	0.581528	-2.2487	0.0245315	0.064712	27.5539	26.2665	16.549	11.5635	12.1607	4.72705	LBX1
ENSSSCG00000011443	26.7167	-1.30759	0.559623	-2.33656	0.0194619	0.0538746	55.1079	41.4202	17.7311	10.5123	19.4571	16.072	STAB1
ENSSSCG00000036191	33.8519	-1.30332	0.516458	-2.52358	0.0116167	0.0354832	66.3336	53.5432	24.8235	12.6147	25.9428	19.8536	SLC17A2
ENSSSCG00000035078	746.009	-1.30229	0.394106	-3.30443	0.000951696	0.00443978	716.402	642.518	1826.3	354.264	468.592	467.978	CD40
ENSSSCG00000009049	327.248	-1.30199	0.170927	-7.61721	2.59208e-14	1.03769e-12	430.658	459.663	505.926	216.553	171.06	179.628	USP38
ENSSSCG00000039594	1178.07	-1.30149	0.179236	-7.26131	3.83366e-13	1.30866e-11	1573.64	1493.15	1961.05	792.626	620.196	627.752	SSBP3
ENSSSCG00000017535	145.246	-1.30103	0.361574	-3.59823	0.000320388	0.00175087	288.806	217.204	113.479	94.6105	77.0177	80.3599	HOXB4
ENSSSCG00000028572	176.193	-1.29585	0.226429	-5.72297	1.04675e-08	1.74218e-07	256.15	286.911	208.044	108.276	112.689	85.0869	PER3
ENSSSCG00000006766	177.119	-1.29403	0.361278	-3.5818	0.000341233	0.00185302	335.75	260.644	158.397	74.6372	92.4213	140.866	PHTF1
ENSSSCG00000008456	299.629	-1.29306	0.229361	-5.63766	1.72375e-08	2.76581e-07	527.607	420.264	328.616	183.965	183.221	154.102	PLEKHH2
ENSSSCG00000001755	316.335	-1.29275	0.284801	-4.53913	5.64865e-06	5.18402e-05	521.484	535.432	290.789	155.582	179.168	215.553	HYKK
ENSSSCG00000010210	37.7906	-1.29194	0.468431	-2.75802	0.00581534	0.019902	73.4772	57.5842	29.5518	26.2807	16.2143	23.6353	SLC16A9
ENSSSCG00000040140	55.1789	-1.29133	0.308222	-4.18961	2.79439e-05	0.000210452	76.5387	72.7379	86.2911	24.1782	37.2928	34.0348	CD3E
ENSSSCG00000011940	214.274	-1.29053	0.283171	-4.55741	5.1789e-06	4.81155e-05	357.181	358.638	196.224	136.66	115.932	121.012	DZIP3
ENSSSCG00000017356	98.3789	-1.28926	0.466253	-2.76516	0.00568954	0.0195436	194.919	164.671	59.1035	47.3052	48.6428	75.6328	FAM171A2
ENSSSCG00000035739	20.2754	-1.28905	0.498976	-2.5834	0.00978317	0.03078	36.7386	29.2972	20.0952	14.7172	11.35	9.4541	SLC26A1
ENSSSCG00000027710	177.255	-1.28816	0.451389	-2.85378	0.0043203	0.0156054	322.483	323.28	108.75	69.381	99.7177	139.921	PDZD3
ENSSSCG00000001716	837.082	-1.28613	0.164364	-7.82487	5.0817e-15	2.24302e-13	1322.59	1232.5	1005.94	537.177	474.267	450.015	RCAN2
ENSSSCG00000025208	51.5446	-1.28497	0.336625	-3.8172	0.000134974	0.000824767	74.4977	75.7687	68.5601	40.9979	26.7535	22.6898	RNF39
ENSSSCG00000009504	42.9976	-1.2834	0.339142	-3.78427	0.000154162	0.000925585	69.3951	61.6252	52.0111	19.9733	27.5642	27.4169	HS6ST3
ENSSSCG00000009927	23.1738	-1.28157	0.476896	-2.68732	0.00720284	0.0237923	37.7591	39.3997	21.2773	11.5635	12.9714	16.072	FAM222A
ENSSSCG00000000735	116.953	-1.28131	0.318993	-4.01673	5.9012e-05	0.000403802	201.042	191.947	104.022	60.9712	68.0999	75.6328	TSPAN9
ENSSSCG00000033262	139.982	-1.27977	0.506786	-2.52526	0.0115612	0.0353611	132.667	88.9019	373.534	76.7396	75.3963	92.6502	CD74
ENSSSCG00000016929	371.208	-1.2789	0.138921	-9.20593	3.38734e-20	2.58338e-18	540.874	498.053	537.842	230.219	207.543	212.717	PDE4D
ENSSSCG00000029621	445.092	-1.2782	0.15741	-8.12021	4.65365e-16	2.34629e-14	685.787	563.719	640.682	280.678	235.918	263.769	BMPR1B
ENSSSCG00000016705	71.8248	-1.27808	0.268389	-4.76204	1.9165e-06	1.96878e-05	103.072	103.045	99.2939	42.0491	49.4535	34.0348	HOXA3
ENSSSCG00000023593	657.952	-1.27764	0.18622	-6.86093	6.84122e-12	1.93513e-10	1060.32	990.044	744.704	354.264	418.328	380.055	AFF1
ENSSSCG00000004415	62.4755	-1.26888	0.364613	-3.48007	0.000501278	0.00258247	105.113	104.056	55.5573	32.5881	34.05	43.4889
ENSSSCG00000017534	394.143	-1.26886	0.249908	-5.07731	3.82809e-07	4.66079e-06	648.028	624.334	398.358	223.911	197.003	273.224	HOXB3
ENSSSCG00000027529	4078.59	-1.26834	0.337815	-3.75453	0.000173665	0.00102632	4218.81	3736.91	9337.17	2614.4	2248.92	2315.31	BIRC3
ENSSSCG00000009048	387.937	-1.26541	0.339508	-3.72718	0.000193633	0.00113266	716.402	636.457	290.789	196.58	224.568	262.824	GAB1
ENSSSCG00000025514	428.435	-1.26499	0.14777	-8.56051	1.12366e-17	6.67001e-16	671.5	557.657	586.307	240.731	255.375	259.042	RUFY3
ENSSSCG00000037562	339.369	-1.26395	0.229663	-5.50352	3.72281e-08	5.49753e-07	565.366	525.329	346.347	204.989	188.085	206.099	SLC2A4RG
ENSSSCG00000032660	39.3116	-1.26214	0.386242	-3.26776	0.00108403	0.00494418	68.3746	56.5739	41.3725	19.9733	20.2678	29.3077	TMEM35B
ENSSSCG00000032517	1297.46	-1.25892	0.292393	-4.30558	1.66551e-05	0.000133617	2359.43	2039.69	1091.05	693.81	704.51	896.249	DMXL2
ENSSSCG00000015084	419.527	-1.25847	0.290643	-4.32995	1.49143e-05	0.000121349	747.018	658.682	368.806	291.19	224.568	226.898
ENSSSCG00000035675	669.63	-1.25825	0.227625	-5.52774	3.24384e-08	4.87994e-07	1058.28	1109.25	665.506	370.032	394.007	420.707
ENSSSCG00000024635	101.617	-1.2561	0.359145	-3.49747	0.000469685	0.00244058	180.631	169.722	79.1987	59.92	61.6142	58.6154	SPART
ENSSSCG00000016836	769.543	-1.25606	0.166448	-7.54622	4.48066e-14	1.75298e-12	1095.01	972.87	1186.8	420.491	412.653	529.43	NADK2
ENSSSCG00000027266	156.127	-1.25541	0.186715	-6.7237	1.77164e-11	4.64093e-10	222.473	233.368	204.498	90.4056	98.0963	87.9231	PNPLA3
ENSSSCG00000038639	533.015	-1.25533	0.337181	-3.72301	0.00019686	0.00114986	1012.35	848.609	392.447	351.11	279.696	313.876	TOM1L2
ENSSSCG00000032446	487.667	-1.25106	0.363124	-3.44527	0.000570483	0.0028811	890.911	846.589	322.705	259.653	300.775	305.367	C1orf116
ENSSSCG00000005486	790.525	-1.2493	0.25523	-4.89483	9.8393e-07	1.07492e-05	1382.8	1209.27	745.886	509.845	403.735	491.613	KIF12
ENSSSCG00000014979	261.289	-1.24903	0.339473	-3.67932	0.000233856	0.0013349	440.863	464.715	197.406	176.606	143.496	144.648	CEP126
ENSSSCG00000008468	389.35	-1.24566	0.184962	-6.73472	1.64246e-11	4.33078e-10	579.653	568.77	494.105	269.114	233.485	190.973	PKDCC
ENSSSCG00000016872	3428.82	-1.24455	0.182284	-6.82752	8.63955e-12	2.38551e-10	4507.62	4331.95	5627.84	2280.11	2154.88	1670.54	HMGCS1
ENSSSCG00000007864	2570.17	-1.24317	0.252905	-4.91554	8.85386e-07	9.815e-06	4031.04	4078.38	2731.76	1173.17	1420.37	1986.31	GPRC5B
ENSSSCG00000004979	2090.86	-1.2427	0.306214	-4.05829	4.94331e-05	0.000345716	3808.57	3412.62	1596.98	1298.27	1183.64	1245.11	MYO9A
ENSSSCG00000035101	1342.55	-1.24066	0.22246	-5.57701	2.44693e-08	3.78505e-07	1642.01	1543.66	2475.26	700.118	841.52	852.76	KLF5
ENSSSCG00000015462	252.645	-1.23957	0.289597	-4.28034	1.86612e-05	0.000147648	432.699	404.1	228.14	139.813	175.925	135.194	TPK1
ENSSSCG00000031023	22943.8	-1.23739	0.229356	-5.39505	6.8503e-08	9.67715e-07	38113.2	35937.6	22611.8	15395.2	11772.4	13832.3
ENSSSCG00000018075	193689	-1.23664	0.117984	-10.4814	1.05148e-25	1.2183e-23	270031	274787	271081	125236	101981	119020	COX1
ENSSSCG00000015322	323.973	-1.23597	0.425725	-2.90322	0.00369348	0.0136851	283.703	273.777	807.354	207.092	208.353	163.556	TFPI2
ENSSSCG00000008969	209.388	-1.23558	0.213938	-5.77543	7.67552e-09	1.30268e-07	327.586	317.218	236.414	126.147	111.878	137.084	RCHY1
ENSSSCG00000034714	656.964	-1.23505	0.170333	-7.2508	4.14328e-13	1.40638e-11	1048.07	947.614	770.71	361.622	394.007	419.762	OTULIN
ENSSSCG00000003908	221.454	-1.23393	0.400183	-3.08342	0.00204639	0.00836182	391.878	373.792	166.672	85.1494	129.714	181.519	TSPAN1
ENSSSCG00000034068	63.2874	-1.23353	0.470076	-2.6241	0.00868789	0.0278679	128.585	85.8712	52.0111	22.0758	37.2928	53.8884
ENSSSCG00000016842	1914.59	-1.23042	0.175222	-7.02208	2.18597e-12	6.60173e-11	3016.65	2915.58	2121.82	1132.17	1085.54	1215.8	NIPBL
ENSSSCG00000040013	974.121	-1.22961	0.262542	-4.68349	2.82026e-06	2.77195e-05	1692.02	1452.74	952.749	457.284	595.063	694.876	MTUS1
ENSSSCG00000005240	928.176	-1.22883	0.196239	-6.26188	3.80359e-10	7.90229e-09	1437.91	1164.82	1301.46	436.259	565.878	662.732	DOCK8
ENSSSCG00000020927	776.086	-1.22869	0.295765	-4.15429	3.263e-05	0.000239897	1201.15	1294.13	768.346	359.52	392.385	640.988	SLC2A2
ENSSSCG00000014539	40.1233	-1.22799	0.376916	-3.258	0.00112202	0.00509625	63.272	63.6457	41.3725	27.3319	18.6464	26.4715	ZFP62
ENSSSCG00000033919	81.8365	-1.22766	0.28278	-4.34138	1.41588e-05	0.000116221	98.9901	132.343	112.297	52.5614	38.1035	56.7246	DCLK1
ENSSSCG00000014249	176.469	-1.22721	0.306587	-4.00283	6.25891e-05	0.000423707	309.216	278.829	153.669	109.328	115.121	92.6502	MARCH3
ENSSSCG00000031957	212.197	-1.22291	0.235801	-5.18619	2.14636e-07	2.73008e-06	363.304	298.023	229.322	140.864	115.932	125.74
ENSSSCG00000025410	36.9845	-1.22264	0.395149	-3.09411	0.00197403	0.00812121	64.2925	56.5739	34.28	23.127	21.8893	21.7444	PRSS16
ENSSSCG00000036679	4701.92	-1.22187	0.164205	-7.4411	9.98501e-14	3.72506e-12	7384.45	7075.78	5285.04	2787.86	2718.32	2960.08	SORBS2
ENSSSCG00000013490	448.024	-1.21973	0.386419	-3.1565	0.00159674	0.00683265	816.413	792.035	271.876	294.344	266.725	246.752	PIP5K1C
ENSSSCG00000014047	575.965	-1.21724	0.258003	-4.71796	2.38226e-06	2.37242e-05	950.101	921.347	544.934	292.241	351.039	396.127	FGFR4
ENSSSCG00000000206	218.088	-1.21618	0.281374	-4.32228	1.54426e-05	0.000124972	373.509	341.464	199.77	115.635	141.064	137.084	FAIM2
ENSSSCG00000006726	302.204	-1.21575	0.247538	-4.91137	9.04402e-07	9.99821e-06	509.238	462.694	295.518	168.196	197.003	180.573	SPAG17
ENSSSCG00000030801	189.778	-1.21411	0.537697	-2.25799	0.0239464	0.0635721	169.406	104.056	522.475	125.096	124.039	93.5956
ENSSSCG00000011690	78.9616	-1.2137	0.288232	-4.21084	2.54423e-05	0.000194178	135.729	110.117	85.1091	47.3052	51.0749	44.4343	PLSCR4
ENSSSCG00000007161	2500.03	-1.20907	0.256156	-4.72006	2.35775e-06	2.35772e-05	4282.09	3960.18	2228.2	1489.59	1390.37	1649.74	LZTS3
ENSSSCG00000030018	405.823	-1.20816	0.273137	-4.42326	9.72211e-06	8.31451e-05	675.582	668.785	354.621	245.987	237.539	252.424	ZNF396
ENSSSCG00000021479	22.4197	-1.20809	0.517125	-2.33617	0.0194826	0.0539194	39.8001	37.3792	16.549	14.7172	13.7821	12.2903	RGS9BP
ENSSSCG00000017533	361.743	-1.20621	0.189136	-6.37748	1.80023e-10	3.96814e-09	534.75	537.452	440.912	235.475	180.789	241.08	HOXB2
ENSSSCG00000026407	36.0057	-1.20518	0.479665	-2.51256	0.011986	0.0363715	33.677	46.4715	70.9242	19.9733	30.8071	14.1812	NCCRP1
ENSSSCG00000038187	2099.98	-1.20466	0.176914	-6.80933	9.80546e-12	2.67927e-10	3142.17	3226.74	2417.33	1314.03	1092.84	1406.77
ENSSSCG00000011928	649.256	-1.2042	0.442252	-2.72287	0.0064717	0.0216984	580.674	471.786	1664.36	362.674	357.524	458.524	CCDC80
ENSSSCG00000010204	6717.63	-1.20375	0.21866	-5.50512	3.68911e-08	5.46115e-07	10603.2	10187.4	7313.47	3571.02	3567.14	5063.62	BICC1
ENSSSCG00000038125	84.181	-1.20315	0.394373	-3.05078	0.00228245	0.00913133	152.057	137.394	62.6497	40.9979	54.3178	57.67	NUP210L
ENSSSCG00000039609	366.33	-1.19996	0.195822	-6.12778	8.91154e-10	1.74325e-08	488.827	437.438	605.22	247.038	223.757	195.7	ANKRD33B
ENSSSCG00000014173	1252.04	-1.19878	0.14738	-8.13393	4.15609e-16	2.1311e-14	1775.7	1653.78	1803.84	659.12	749.099	870.723	LNPEP
ENSSSCG00000036505	14921.1	-1.19848	0.13233	-9.05681	1.34323e-19	9.69216e-18	20050.1	21236.4	21068	10412.4	8386.02	8373.5
ENSSSCG00000021204	574.069	-1.19571	0.282479	-4.23292	2.30682e-05	0.000178645	920.506	867.804	608.766	325.881	249.7	471.76	HOXA10
ENSSSCG00000004586	1159.37	-1.19441	0.294591	-4.05448	5.02468e-05	0.00035039	2015.52	1856.84	968.116	662.273	606.413	847.087	FAM81A
ENSSSCG00000028635	70.8448	-1.19118	0.455944	-2.61255	0.00898701	0.0286427	147.975	99.0044	48.4649	35.7417	38.1035	55.7792
ENSSSCG00000023026	2914.08	-1.18531	0.226412	-5.2352	1.64807e-07	2.14001e-06	4790.3	4539.05	2814.51	1681.96	1690.34	1968.34	CLCN5
ENSSSCG00000031830	108.615	-1.18222	0.330613	-3.57584	0.000349105	0.00188726	182.672	171.742	98.1118	51.5102	78.6392	69.0149
ENSSSCG00000012521	36.663	-1.182	0.511038	-2.31293	0.0207265	0.0567108	76.5387	53.5432	22.4593	23.127	23.5107	20.799	GPRASP2
ENSSSCG00000010543	1777.6	-1.17819	0.261407	-4.50711	6.57166e-06	5.93287e-05	2766.62	2802.43	1827.48	909.312	910.431	1449.31	ABCC2
ENSSSCG00000009373	421.3	-1.17721	0.320456	-3.67356	0.000239197	0.00136151	688.848	745.564	317.977	250.192	247.267	277.951	SLC25A15
ENSSSCG00000023460	30.3089	-1.17555	0.518237	-2.26836	0.0233075	0.0621223	54.0874	48.492	23.6414	10.5123	24.3214	20.799	HPCAL4
ENSSSCG00000005465	163.396	-1.17487	0.220059	-5.33888	9.35225e-08	1.27483e-06	250.026	243.47	185.585	94.6105	93.232	113.449	SUSD1
ENSSSCG00000032648	384.145	-1.17368	0.377483	-3.10924	0.00187571	0.00778853	699.054	636.457	261.238	192.375	213.218	302.531	RBL2
ENSSSCG00000015985	106.853	-1.17347	0.527196	-2.22587	0.0260227	0.0678729	217.37	182.855	43.7366	65.1761	59.1821	72.7966	HOXD3
ENSSSCG00000008952	136.243	-1.17147	0.377262	-3.10518	0.00190164	0.00786366	237.78	232.357	95.7477	75.6884	79.4499	96.4318	RASSF6
ENSSSCG00000009501	6563.09	-1.17124	0.129375	-9.05306	1.39016e-19	9.97105e-18	9281.59	9571.1	8416.34	3874.82	3714.69	4520.01	DZIP1
ENSSSCG00000017638	165.251	-1.16613	0.369676	-3.15447	0.00160788	0.00687298	287.786	279.839	118.207	83.047	111.068	111.558	TSPOAP1
ENSSSCG00000013337	43.0327	-1.16545	0.329476	-3.53727	0.000404279	0.00214134	60.2105	59.6047	59.1035	19.9733	29.9964	29.3077	BBOX1
ENSSSCG00000035424	36.8729	-1.16516	0.370322	-3.14633	0.00165333	0.00702489	58.1694	54.5534	40.1904	25.2295	25.1321	17.9628
ENSSSCG00000008966	338.049	-1.16346	0.172532	-6.74348	1.54641e-11	4.09545e-10	493.93	502.094	406.632	191.323	231.053	203.263	PARM1
ENSSSCG00000005020	34.8301	-1.1627	0.44844	-2.59276	0.00952098	0.0300807	57.1489	58.5944	28.3697	23.127	16.2143	25.5261	ATL1
ENSSSCG00000031652	689.507	-1.16156	0.309491	-3.75313	0.000174638	0.00103156	1196.04	1096.12	566.212	435.208	334.825	508.631	RPGRIP1L
ENSSSCG00000034373	462.185	-1.16095	0.127127	-9.13219	6.71297e-20	4.99329e-18	675.582	617.262	622.951	292.241	280.507	284.568	TNRC6C
ENSSSCG00000038597	117.312	-1.15863	0.398599	-2.90675	0.00365205	0.0135657	192.878	208.111	85.1091	52.5614	75.3963	89.814	KLHDC9
ENSSSCG00000033601	275.823	-1.15766	0.205233	-5.6407	1.69363e-08	2.72838e-07	423.514	423.294	295.518	170.299	170.25	172.065
ENSSSCG00000028056	1506.6	-1.15764	0.42622	-2.71606	0.00660635	0.0220945	1348.1	1166.84	3727.07	1113.25	980.963	703.385	ZFP36
ENSSSCG00000010698	296.597	-1.15751	0.364347	-3.17694	0.00148839	0.00646076	524.545	504.114	199.77	173.453	167.818	209.881	FGFR2
ENSSSCG00000031612	86.3444	-1.15751	0.298924	-3.87224	0.000107839	0.000677862	129.606	136.384	91.0194	66.2273	43.7785	51.0521	ZNF570
ENSSSCG00000016613	1113.15	-1.15259	0.269262	-4.28057	1.86418e-05	0.000147591	1925.71	1718.43	962.205	644.402	656.678	771.455	AASS
ENSSSCG00000003455	822.367	-1.1515	0.294418	-3.9111	9.18784e-05	0.000588621	1457.3	1255.74	689.147	457.284	462.106	612.626	FHAD1
ENSSSCG00000029507	134.825	-1.14977	0.395679	-2.90582	0.0036629	0.0135935	120.421	131.332	306.156	85.1494	82.6927	83.1961	RASGEF1B
ENSSSCG00000014286	56.9628	-1.1488	0.544934	-2.10815	0.035018	0.0866461	109.195	100.015	26.0056	44.1516	28.375	34.0348	SOWAHA
ENSSSCG00000013408	494.165	-1.14794	0.278686	-4.11912	3.80318e-05	0.000273275	869.48	746.574	426.727	280.678	304.017	337.511	ADM
ENSSSCG00000007094	576.299	-1.14743	0.426676	-2.68923	0.00716178	0.0236956	1110.32	973.88	297.882	326.932	329.96	418.817	DZANK1
ENSSSCG00000024131	271.319	-1.14569	0.211905	-5.40664	6.42165e-08	9.1251e-07	369.427	350.556	400.722	209.194	163.764	134.248	MINDY2
ENSSSCG00000013879	34.9919	-1.14404	0.416425	-2.74728	0.00600914	0.0204478	52.0463	61.6252	30.7338	23.127	23.5107	18.9082	SLC27A1
ENSSSCG00000013753	424.975	-1.14244	0.394625	-2.89499	0.00379168	0.0139809	404.124	390.966	959.841	350.059	247.267	197.591	IER2
ENSSSCG00000006767	781.592	-1.14242	0.258443	-4.42039	9.85235e-06	8.40799e-05	1284.83	1257.76	684.419	498.282	472.646	491.613	MAGI3
ENSSSCG00000025194	240.752	-1.14226	0.285273	-4.00408	6.22588e-05	0.000422183	295.95	249.531	449.187	154.53	174.303	121.012	ZSWIM6
ENSSSCG00000032684	251.87	-1.14132	0.397181	-2.87355	0.00405885	0.0147762	416.371	471.786	151.305	172.401	149.982	149.375	BOK
ENSSSCG00000021060	909.978	-1.14125	0.210062	-5.4329	5.54441e-08	7.96307e-07	1425.66	1391.11	939.746	504.589	563.446	635.316	RCBTB1
ENSSSCG00000016920	337.853	-1.1411	0.158174	-7.21419	5.42551e-13	1.80103e-11	515.361	422.284	457.461	204.989	223.757	203.263	MIER3
ENSSSCG00000008866	2375.96	-1.14108	0.214136	-5.32877	9.88826e-08	1.3373e-06	3685.08	3477.28	2645.47	1359.24	1240.39	1848.28	GUCY1A1
ENSSSCG00000006146	1034.74	-1.14035	0.167847	-6.79401	1.09058e-11	2.95316e-10	1480.77	1430.51	1358.2	778.96	557.771	602.226	LRRCC1
ENSSSCG00000009172	740.674	-1.13902	0.344212	-3.30907	0.00093605	0.00437525	738.854	725.359	1592.25	561.356	466.971	359.256	PPP3CA
ENSSSCG00000000862	4133.16	-1.13755	0.299331	-3.80032	0.000144511	0.000875495	7173.21	6673.7	3202.23	2358.95	2434.57	2956.3	GNPTAB
ENSSSCG00000036294	272.149	-1.13614	0.240131	-4.73135	2.23032e-06	2.2488e-05	459.232	392.987	269.512	178.709	161.332	171.119	NUDT19
ENSSSCG00000024257	197.7	-1.13589	0.285468	-3.97905	6.91901e-05	0.000461395	219.411	213.163	382.991	121.942	119.175	129.521	CEMIP2
ENSSSCG00000015780	514.182	-1.13546	0.21701	-5.23229	1.67424e-07	2.16932e-06	826.618	779.912	513.019	330.085	317.8	317.658	STOX2
ENSSSCG00000010491	64.6524	-1.13511	0.376395	-3.01574	0.00256354	0.0100687	73.4772	64.6559	128.846	32.5881	42.9678	45.3797
ENSSSCG00000035593	259.085	-1.13191	0.172113	-6.57658	4.81384e-11	1.18381e-09	393.919	347.526	326.251	146.121	168.628	172.065
ENSSSCG00000004635	721.972	-1.13173	0.111856	-10.1178	4.60769e-24	4.70531e-22	1003.17	948.624	1022.49	465.694	447.514	444.343	SPPL2A
ENSSSCG00000010151	420.867	-1.13157	0.30733	-3.68192	0.00023148	0.0013251	751.1	651.611	330.98	244.936	283.75	262.824	LYST
ENSSSCG00000016619	190.446	-1.1264	0.212241	-5.30718	1.11335e-07	1.48734e-06	253.088	290.952	238.778	145.069	107.014	107.777	ING3
ENSSSCG00000021612	31.929	-1.12552	0.426634	-2.63814	0.00833627	0.0269453	58.1694	43.4407	29.5518	23.127	20.2678	17.0174	ARHGAP28
ENSSSCG00000006001	225.46	-1.12311	0.209518	-5.36042	8.30265e-08	1.15261e-06	372.488	292.972	261.238	139.813	132.146	154.102	ENPP2
ENSSSCG00000037270	55.2451	-1.12166	0.472075	-2.37603	0.0175002	0.0492589	102.052	92.9429	31.9159	33.6393	34.05	36.871	TCTEX1D4
ENSSSCG00000000179	203.563	-1.12048	0.361856	-3.09648	0.00195836	0.00806224	339.832	347.526	148.941	112.481	111.878	160.72	CCDC65
ENSSSCG00000035400	977.643	-1.11824	0.164728	-6.78844	1.13354e-11	3.06259e-10	1493.02	1327.47	1196.26	539.28	702.888	606.953	YPEL2
ENSSSCG00000010829	143.817	-1.11675	0.41309	-2.70341	0.00686314	0.0228645	258.191	235.388	96.9298	65.1761	89.9892	117.231
ENSSSCG00000003225	29.9838	-1.11522	0.486019	-2.29461	0.0217555	0.0588762	56.1284	44.451	22.4593	14.7172	19.4571	22.6898
ENSSSCG00000009176	613.153	-1.11501	0.129647	-8.60032	7.94915e-18	4.76553e-16	878.664	861.742	775.438	405.774	364.01	393.291	LAMTOR3
ENSSSCG00000017885	609.941	-1.11159	0.447298	-2.48512	0.0129508	0.0387385	1115.42	1079.96	306.156	340.598	308.882	508.631	SMTNL2
ENSSSCG00000010621	1944.92	-1.11001	0.284368	-3.90343	9.48375e-05	0.000604652	3404.44	3007.51	1562.7	1124.81	1277.68	1292.38	ADD3
ENSSSCG00000020990	73.7258	-1.1091	0.391799	-2.83078	0.00464353	0.0165791	133.688	115.168	53.1932	45.2028	47.8321	47.2705
ENSSSCG00000016210	1920.23	-1.10807	0.396886	-2.7919	0.00523996	0.0183027	3546.29	3239.87	1083.96	987.103	1229.04	1435.13	ABCB6
ENSSSCG00000039010	93.2225	-1.10798	0.280875	-3.94474	7.98862e-05	0.000522033	138.79	130.322	113.479	51.5102	77.0177	48.2159	WNT7A
ENSSSCG00000028724	103.159	-1.1073	0.285037	-3.88476	0.000102433	0.000646916	172.467	143.455	106.386	64.1249	55.9392	76.5782
ENSSSCG00000033394	51.9008	-1.10568	0.511463	-2.1618	0.0306335	0.0775002	82.6618	97.9941	31.9159	21.0246	32.4285	45.3797	VWA3B
ENSSSCG00000035061	312.466	-1.1038	0.276741	-3.98857	6.64717e-05	0.000447228	533.73	475.827	269.512	202.887	196.193	196.645	WBP1
ENSSSCG00000032709	194.296	-1.10263	0.289366	-3.81052	0.000138676	0.000843109	221.452	227.306	346.347	139.813	89.9892	140.866	ARL4A
ENSSSCG00000037459	276.932	-1.10197	0.333173	-3.30749	0.00094136	0.00439496	493.93	431.376	208.044	152.428	179.168	196.645	TCTA
ENSSSCG00000012071	185.484	-1.10119	0.221363	-4.97457	6.53917e-07	7.50448e-06	301.052	253.572	204.498	111.43	128.903	113.449
ENSSSCG00000006620	559.308	-1.09949	0.24306	-4.52353	6.08154e-06	5.52659e-05	851.11	892.05	544.934	293.292	374.549	399.908	TUFT1
ENSSSCG00000001972	51.4474	-1.09916	0.364078	-3.01902	0.00253598	0.00998606	70.4156	89.9122	49.647	39.9466	27.5642	31.1985	AP4S1
ENSSSCG00000002755	1638.83	-1.09619	0.101243	-10.8273	2.55486e-27	3.38308e-25	2306.37	2144.76	2248.3	1014.43	1021.5	1097.62	NFAT5
ENSSSCG00000004414	10531.6	-1.09531	0.169044	-6.47943	9.20726e-11	2.16694e-09	16058.8	15500.2	11483.8	6795.13	6192.23	7159.59
ENSSSCG00000008606	34.7761	-1.09497	0.373549	-2.93125	0.00337596	0.012677	45.9232	43.4407	53.1932	17.8709	28.375	19.8536	OSR1
ENSSSCG00000033009	112.975	-1.09475	0.411629	-2.65956	0.00782416	0.025509	206.144	179.824	75.6525	54.6638	74.5856	86.9777
ENSSSCG00000037649	90.6359	-1.09138	0.243079	-4.4898	7.12887e-06	6.37735e-05	132.667	132.343	105.204	52.5614	62.4249	58.6154
ENSSSCG00000010968	301.249	-1.08984	0.423049	-2.57616	0.00999056	0.0313017	532.709	538.463	158.397	177.657	202.678	197.591
ENSSSCG00000036169	256.314	-1.08893	0.218481	-4.98409	6.22549e-07	7.19244e-06	414.33	355.608	275.422	173.453	145.118	173.955	UMAD1
ENSSSCG00000006247	102.062	-1.08745	0.273154	-3.98108	6.86014e-05	0.000458736	156.139	145.476	114.661	54.6638	59.1821	82.2507	PLAG1
ENSSSCG00000016005	581.643	-1.08663	0.204387	-5.31655	1.05752e-07	1.41747e-06	966.429	797.086	608.766	361.622	366.442	389.509	SESTD1
ENSSSCG00000006105	292.475	-1.08513	0.174304	-6.22548	4.80069e-10	9.80479e-09	385.755	390.966	416.089	204.989	201.057	155.993	GEM
ENSSSCG00000000778	182.992	-1.0849	0.25497	-4.25501	2.09037e-05	0.000163884	235.739	193.968	316.795	127.199	124.039	100.213	CPNE8
ENSSSCG00000037994	42.3946	-1.08432	0.409147	-2.6502	0.00804432	0.0261348	75.5182	55.5637	41.3725	36.793	24.3214	20.799
ENSSSCG00000035634	2710.77	-1.08409	0.132801	-8.16325	3.26118e-16	1.68658e-14	3842.24	3308.57	3900.83	1869.08	1769.79	1574.11	PLSCR1
ENSSSCG00000016894	29.6092	-1.08387	0.455388	-2.38011	0.0173077	0.0488653	41.8412	46.4715	31.9159	28.3831	12.9714	16.072	ARL15
ENSSSCG00000011306	47.1402	-1.08351	0.333107	-3.25276	0.00114291	0.00517749	70.4156	68.6969	53.1932	23.127	32.4285	34.9802	ZNF502
ENSSSCG00000009157	609.494	-1.08209	0.141303	-7.65793	1.88957e-14	7.77108e-13	861.316	811.23	812.082	340.598	411.032	420.707	TET2
ENSSSCG00000016808	107.812	-1.07957	0.228601	-4.72253	2.32929e-06	2.33123e-05	164.303	131.332	143.031	75.6884	61.6142	70.9058	C5orf22
ENSSSCG00000015882	784.128	-1.07909	0.283712	-3.80345	0.000142692	0.000865345	1242.99	1297.16	652.503	521.409	427.246	563.464	BAZ2B
ENSSSCG00000009123	823.341	-1.07641	0.116949	-9.2041	3.44554e-20	2.61124e-18	1085.83	1091.07	1173.8	532.972	498.589	557.792	CAMK2D
ENSSSCG00000017892	75.1486	-1.07639	0.279824	-3.84667	0.000119735	0.000744099	105.113	119.209	81.5629	46.254	54.3178	44.4343	PITPNM3
ENSSSCG00000016208	1196.59	-1.07595	0.335633	-3.20573	0.0013472	0.00595954	2043.07	1988.17	838.088	662.273	733.695	914.212	ZFAND2B
ENSSSCG00000009357	99.6095	-1.07541	0.351421	-3.06017	0.0022121	0.00890902	147.975	170.732	86.2911	56.7663	52.6964	83.1961	SMAD9
ENSSSCG00000022173	1289.94	-1.07532	0.159016	-6.76235	1.35772e-11	3.6276e-10	1752.23	1771.98	1723.46	992.359	778.285	721.348	ANKRD50
ENSSSCG00000016207	2922.02	-1.07346	0.338547	-3.17079	0.00152025	0.00656597	5157.69	4756.25	1970.51	1700.89	1765.73	2181.06	RETREG2
ENSSSCG00000033467	43.27	-1.07301	0.474449	-2.26159	0.0237225	0.0630471	68.3746	76.7789	30.7338	19.9733	25.9428	37.8164
ENSSSCG00000016223	3370.66	-1.0711	0.171958	-6.22888	4.69771e-10	9.61076e-09	5207.69	4750.19	3743.62	2136.09	1970.84	2415.52	ACSL3
ENSSSCG00000013506	27.1538	-1.07069	0.438567	-2.44134	0.0146327	0.0427106	39.8001	44.451	26.0056	19.9733	19.4571	13.2357	STAP2
ENSSSCG00000014920	1274.26	-1.06896	0.284603	-3.75599	0.000172658	0.00102237	2060.42	2093.24	1023.67	740.064	813.956	914.212	FZD4
ENSSSCG00000011874	4702.82	-1.06871	0.290439	-3.67963	0.000233568	0.00133389	5333.22	4469.34	9305.26	3456.44	3157.73	2494.94	PARP14
ENSSSCG00000020803	337.166	-1.06857	0.20742	-5.15169	2.58153e-07	3.24035e-06	528.627	485.93	354.621	221.809	199.435	232.571	BRPF3
ENSSSCG00000035928	49.7717	-1.0669	0.472657	-2.25725	0.0239927	0.0636365	79.6003	86.8814	35.4621	25.2295	25.1321	46.3251	CLDN3
ENSSSCG00000005232	1431.89	-1.06636	0.211875	-5.03296	4.82971e-07	5.72252e-06	2200.23	2123.54	1490.59	817.855	857.734	1101.4	SMARCA2
ENSSSCG00000039269	27.7606	-1.0658	0.412492	-2.5838	0.00977187	0.0307578	43.8822	39.3997	29.5518	15.7684	21.8893	16.072	SHLD1
ENSSSCG00000005177	938.048	-1.06485	0.216952	-4.90824	9.1897e-07	1.01221e-05	1434.85	1372.93	1000.03	512.999	569.121	738.365	SH3GL2
ENSSSCG00000010507	51.0305	-1.06291	0.340408	-3.12245	0.00179351	0.00752236	56.1284	63.6457	87.4732	36.793	35.6714	26.4715	TLL2
ENSSSCG00000037822	15.0798	-1.06237	0.527537	-2.01383	0.0440269	0.103295	23.4719	21.2152	16.549	7.35859	10.5393	11.3449	FBXL13
ENSSSCG00000028185	168.159	-1.06048	0.291199	-3.64177	0.000270766	0.00152179	262.273	270.747	148.941	93.5593	119.986	113.449	FGD3
ENSSSCG00000037312	26.1369	-1.06036	0.522818	-2.02817	0.0425433	0.100558	52.0463	22.2255	31.9159	10.5123	20.2678	19.8536	TMEM234
ENSSSCG00000004222	437.223	-1.05983	0.239182	-4.43105	9.37762e-06	8.06569e-05	522.504	479.868	770.71	322.727	284.56	242.97	NCOA7
ENSSSCG00000010798	364.968	-1.05949	0.382917	-2.7669	0.00565921	0.0194711	635.782	619.283	224.593	197.631	244.025	268.496	GGA2
ENSSSCG00000008980	1394.87	-1.05732	0.132004	-8.00974	1.14951e-15	5.51857e-14	2098.18	1692.17	1862.94	884.082	946.913	884.904	SCARB2
ENSSSCG00000011167	59.7315	-1.05719	0.476928	-2.21667	0.0266459	0.0692587	91.8465	112.138	37.8263	33.6393	29.9964	52.943	ZNF782
ENSSSCG00000022096	403.358	-1.05674	0.218413	-4.83827	1.30975e-06	1.40664e-05	624.556	594.026	414.907	292.241	227.81	266.606	POU3F3
ENSSSCG00000036893	28.9145	-1.05426	0.441381	-2.38856	0.0169146	0.0479692	29.595	33.3382	54.3752	19.9733	21.0785	15.1266	PTHLH
ENSSSCG00000024598	964.263	-1.05396	0.158908	-6.63254	3.29962e-11	8.35303e-10	1361.37	1282.01	1260.09	744.269	554.528	583.318	PRKAA1
ENSSSCG00000006877	695.482	-1.0537	0.11332	-9.29846	1.42488e-20	1.10773e-18	959.285	963.778	892.463	462.54	441.028	453.797	SNX7
ENSSSCG00000007371	2690.88	-1.05355	0.319121	-3.30142	0.00096198	0.00447908	4493.33	4411.76	1990.61	1418.11	1754.38	2077.07	HNF4A
ENSSSCG00000006115	566.569	-1.05299	0.225913	-4.66105	3.14606e-06	3.06453e-05	894.993	813.25	585.125	338.495	325.096	442.452	RUNX1T1
ENSSSCG00000023956	1179.39	-1.05281	0.195315	-5.3903	7.03413e-08	9.9136e-07	1447.09	1309.28	2018.98	765.294	777.474	758.219	NEDD9
ENSSSCG00000009778	307.33	-1.05275	0.26918	-3.91095	9.19323e-05	0.000588621	475.561	450.571	317.977	155.582	182.41	261.879	RILPL2
ENSSSCG00000017713	226.322	-1.05149	0.1942	-5.41444	6.14797e-08	8.78802e-07	343.914	321.259	250.599	144.018	151.603	146.539	PEX12
ENSSSCG00000010064	161.179	-1.05131	0.330445	-3.18149	0.00146518	0.0063801	261.252	259.634	131.21	88.3031	98.0963	128.576
ENSSSCG00000008722	344.729	-1.04864	0.289582	-3.62123	0.000293206	0.00162368	562.304	552.606	278.969	231.27	217.271	225.953
ENSSSCG00000002400	207.997	-1.04504	0.340992	-3.06472	0.00217877	0.00880422	338.811	345.505	156.033	117.737	127.282	162.611
ENSSSCG00000015886	644.607	-1.04423	0.333923	-3.12717	0.00176496	0.00742069	608.228	623.324	1373.57	429.952	457.242	375.328	ITGB6
ENSSSCG00000012335	113.246	-1.04356	0.235029	-4.44012	8.99092e-06	7.78869e-05	164.303	123.25	170.218	71.4835	74.5856	75.6328	FGD1
ENSSSCG00000033654	41.399	-1.0427	0.374664	-2.78303	0.00538546	0.0187017	69.3951	56.5739	41.3725	24.1782	33.2392	23.6353	FANCC
ENSSSCG00000021414	62.4901	-1.04215	0.341845	-3.04859	0.00229921	0.00918616	105.113	86.8814	60.2856	33.6393	38.9142	50.1067
ENSSSCG00000008340	228.854	-1.04121	0.177455	-5.86747	4.42483e-09	7.76116e-08	329.627	274.788	320.341	134.557	159.71	154.102	ANTXR1
ENSSSCG00000008664	1225.24	-1.04073	0.26589	-3.91415	9.07239e-05	0.000583986	1474.65	1233.51	2238.84	772.652	659.92	971.882	LRATD1
ENSSSCG00000035999	52.9844	-1.03976	0.465799	-2.2322	0.025602	0.0669788	74.4977	105.066	34.28	27.3319	38.9142	37.8164	NUDT16L1
ENSSSCG00000016606	84.6221	-1.03834	0.326969	-3.17565	0.00149503	0.00647917	119.4	147.496	74.4704	50.4589	59.1821	56.7246	ASB15
ENSSSCG00000034178	1295.23	-1.03701	0.2812	-3.68778	0.000226217	0.00129806	2161.45	2019.49	1043.77	771.601	833.413	941.628	AIF1L
ENSSSCG00000001952	1432.39	-1.03657	0.467473	-2.21738	0.0265971	0.0691615	1134.81	965.798	3677.42	1100.64	980.152	735.529	NFKBIA
ENSSSCG00000015901	153.889	-1.03545	0.304797	-3.39716	0.000680881	0.0033543	255.129	237.409	127.664	106.174	100.528	96.4318	GRB14
ENSSSCG00000008034	21.6974	-1.03494	0.459885	-2.25044	0.0244209	0.0644768	34.6975	31.3177	21.2773	16.8196	13.7821	12.2903	NOXO1
ENSSSCG00000023738	3712.46	-1.03443	0.186117	-5.55792	2.73008e-08	4.16951e-07	4707.64	4066.25	6194.05	2381.03	2325.94	2599.88	COG3
ENSSSCG00000029029	31.3765	-1.03423	0.443526	-2.33183	0.0197095	0.054435	47.9643	53.5432	24.8235	22.0758	21.8893	17.9628	ZNF713
ENSSSCG00000006371	902.826	-1.0327	0.204714	-5.04462	4.5443e-07	5.40561e-06	1064.4	1013.28	1561.52	568.714	609.656	599.39	USF1
ENSSSCG00000010073	291.551	-1.03254	0.197691	-5.22297	1.76077e-07	2.2699e-06	411.268	401.069	361.714	234.424	179.168	161.665	CHCHD10
ENSSSCG00000009079	132.127	-1.0324	0.241648	-4.27232	1.93448e-05	0.000152755	206.144	189.927	135.938	90.4056	84.3142	86.0323	INTU
ENSSSCG00000032781	31.5061	-1.03221	0.406294	-2.54055	0.0110679	0.0341181	34.6975	48.492	43.7366	25.2295	22.7	14.1812	SRSF12
ENSSSCG00000038505	1023.12	-1.03126	0.240109	-4.29499	1.74704e-05	0.000139047	1681.81	1495.17	944.474	635.993	625.871	755.383	MSI2
ENSSSCG00000009831	185.5	-1.03118	0.226966	-4.5433	5.53792e-06	5.09016e-05	272.478	271.757	203.316	99.8666	131.336	134.248	CUX2
ENSSSCG00000007901	203.95	-1.03093	0.497485	-2.07228	0.0382397	0.0925278	151.036	148.507	522.475	128.25	163.764	109.668	CIITA
ENSSSCG00000036411	161.076	-1.02942	0.282542	-3.64344	0.00026902	0.0015141	246.965	259.634	141.848	100.918	110.257	106.831	ACOT13
ENSSSCG00000010047	65.1361	-1.029	0.417164	-2.46665	0.0136384	0.0403888	109.195	101.025	52.0111	29.4344	40.5357	58.6154	RSPH14
ENSSSCG00000033196	352.995	-1.02747	0.415675	-2.47181	0.0134431	0.039948	623.535	609.18	187.949	212.348	222.135	262.824	MYORG
ENSSSCG00000009568	382.094	-1.02717	0.134446	-7.64003	2.17179e-14	8.7819e-13	495.971	497.042	544.934	259.653	247.267	247.697
ENSSSCG00000000874	335.464	-1.02575	0.310992	-3.2983	0.000972708	0.00451681	534.75	560.688	254.145	210.246	232.675	220.281	GAS2L3
ENSSSCG00000014157	27.8299	-1.02507	0.417174	-2.45718	0.0140031	0.041256	45.9232	37.3792	28.3697	22.0758	16.2143	17.0174	NR2F1
ENSSSCG00000028015	69.9178	-1.02407	0.355151	-2.88348	0.00393305	0.0144053	105.113	106.076	69.7422	58.8687	49.4535	30.2531	GAL3ST3
ENSSSCG00000001068	183.514	-1.02355	0.25783	-3.96985	7.19177e-05	0.00047642	254.109	304.085	179.675	107.225	120.796	135.194	CAP2
ENSSSCG00000014072	204.948	-1.02183	0.355415	-2.87502	0.00404001	0.0147158	247.985	254.583	321.523	167.145	169.439	69.0149	ENC1
ENSSSCG00000034262	318.377	-1.02104	0.147117	-6.94031	3.91237e-12	1.136e-10	438.822	443.499	397.176	200.784	205.921	224.062	FIGN
ENSSSCG00000008942	882.159	-1.01916	0.220394	-4.62428	3.75899e-06	3.59776e-05	1135.83	1177.95	1229.35	774.755	470.214	504.849	DCK
ENSSSCG00000015846	1814.32	-1.01881	0.177567	-5.73759	9.6035e-09	1.6028e-07	2749.27	2589.27	1949.23	1238.35	1075.01	1284.81	RBPMS
ENSSSCG00000021731	1079.36	-1.01861	0.137212	-7.42364	1.13942e-13	4.22463e-12	1545.06	1519.41	1270.73	753.73	715.049	672.187	WWC2
ENSSSCG00000006878	326.448	-1.01714	0.197225	-5.15728	2.50567e-07	3.1616e-06	509.238	420.264	381.809	181.862	231.053	234.462	DPYD
ENSSSCG00000028180	160.409	-1.01701	0.232827	-4.36809	1.25341e-05	0.000104216	227.575	250.542	165.49	109.328	98.907	110.613	DUSP28
ENSSSCG00000017592	983.402	-1.01557	0.309206	-3.28446	0.00102179	0.00470484	1679.77	1540.63	726.973	608.661	614.521	729.857	MBTD1
ENSSSCG00000001703	570.247	-1.01377	0.404916	-2.50365	0.0122919	0.0370663	470.458	471.786	1346.38	380.544	394.007	358.31	NFKBIE
ENSSSCG00000038533	274.827	-1.01332	0.163459	-6.19922	5.67437e-10	1.13582e-08	379.632	354.597	367.624	207.092	167.007	173.01	NAPG
ENSSSCG00000033732	426.284	-1.01271	0.194464	-5.20772	1.91175e-07	2.45331e-06	617.412	635.447	456.279	310.112	252.942	285.514	ANKRD10
ENSSSCG00000004729	52.0241	-1.01254	0.465498	-2.17517	0.0296175	0.0754846	91.8465	84.8609	31.9159	27.3319	36.4821	39.7072
ENSSSCG00000009228	22.4568	-1.01046	0.483841	-2.08842	0.0367603	0.0898077	41.8412	23.2357	24.8235	14.7172	12.1607	17.9628	MAPK10
ENSSSCG00000009364	74.8618	-1.00997	0.278452	-3.62708	0.000286639	0.00159686	109.195	106.076	85.1091	46.254	59.9928	42.5435	FREM2
ENSSSCG00000028677	15.8962	-1.00921	0.500063	-2.01816	0.0435741	0.102474	21.4308	23.2357	18.9131	12.6147	9.72856	9.4541
ENSSSCG00000038283	28.1113	-1.00903	0.405277	-2.48974	0.0127836	0.0383764	44.9027	39.3997	28.3697	16.8196	20.2678	18.9082	KLK11
ENSSSCG00000001070	238.084	-1.00863	0.338041	-2.98374	0.00284746	0.0109833	383.714	401.069	169.036	169.248	153.225	152.211	FAM8A1
ENSSSCG00000010607	1181.35	-1.00794	0.150896	-6.67968	2.39465e-11	6.18388e-10	1399.13	1652.77	1683.27	745.32	885.299	722.293	COL17A1
ENSSSCG00000005423	490.137	-1.00663	0.212128	-4.7454	2.08097e-06	2.11609e-05	717.423	636.457	609.948	253.346	316.178	407.472	ABCA1
ENSSSCG00000006194	1773.44	-1.0063	0.248028	-4.05721	4.96621e-05	0.000347116	2857.45	2701.41	1544.97	1081.71	1207.15	1247.94	NCOA2
ENSSSCG00000038410	1139.85	-1.00537	0.166918	-6.02314	1.71063e-09	3.19584e-08	1663.44	1459.81	1440.94	891.441	737.749	645.715	CPEB2
ENSSSCG00000021026	543.933	-1.00423	0.290877	-3.45242	0.000555586	0.00282124	890.911	852.65	433.82	352.161	327.528	406.526	TMEM51
ENSSSCG00000015582	1988.23	-1.00397	0.13785	-7.28307	3.26298e-13	1.13311e-11	2551.29	2386.21	3023.74	1295.11	1391.99	1281.03	PTPN14
ENSSSCG00000016200	116.615	-1.00248	0.339944	-2.94896	0.00318846	0.0120656	201.042	167.701	98.1118	59.92	91.6106	81.3053	PRKAG3
ENSSSCG00000010570	120.206	-1.00241	0.454252	-2.20673	0.027333	0.0706788	231.657	180.835	68.5601	57.8175	85.9356	96.4318	KCNIP2
ENSSSCG00000009231	219.743	-1.00177	0.195919	-5.11316	3.16818e-07	3.90353e-06	278.601	255.593	345.165	156.633	137.821	144.648	CDS1
ENSSSCG00000009971	224.325	-1.00166	0.257795	-3.8855	0.000102119	0.000645948	341.873	328.331	226.958	177.657	154.846	116.285	ZNRF3
ENSSSCG00000015595	1999.31	-1.00155	0.424634	-2.35862	0.0183432	0.0513083	1506.28	1599.22	4894.95	1407.59	1392.81	1195	ATF3
ENSSSCG00000022324	465.81	1.00086	0.126778	7.89457	2.91314e-15	1.34495e-13	291.868	319.239	320.341	635.993	624.249	603.172	PPFIA3
ENSSSCG00000026005	70.4106	1.00206	0.332656	3.01231	0.00259268	0.0101633	52.0463	35.3587	53.1932	117.737	70.532	93.5956	SAMD13
ENSSSCG00000012409	44.4861	1.00237	0.334377	2.99772	0.0027201	0.0105699	37.7591	27.2767	23.6414	55.7151	59.1821	63.3425	CITED1
ENSSSCG00000028025	527.478	1.00265	0.270405	3.70795	0.000208946	0.0012134	288.806	264.685	501.198	632.839	758.827	718.512	WDR74
ENSSSCG00000025067	715.808	1.00267	0.148608	6.74708	1.5085e-11	4.01268e-10	438.822	443.499	548.481	996.564	971.234	896.249
ENSSSCG00000039255	136.254	1.00324	0.415178	2.41641	0.0156744	0.0451424	55.1079	61.6252	156.033	160.838	187.275	196.645	RF00287
ENSSSCG00000007039	2428.53	1.00327	0.330101	3.03928	0.00237148	0.00943736	1096.03	1179.97	2574.55	3500.59	3407.43	2812.59	PRNP
ENSSSCG00000006985	27.4552	1.0042	0.436069	2.30286	0.0212868	0.0578889	13.2667	18.1845	23.6414	35.7417	44.5892	29.3077
ENSSSCG00000024174	1467.09	1.0048	0.372506	2.69742	0.006988	0.0232419	628.638	691.01	1608.8	2073.02	2335.66	1465.39	TGIF1
ENSSSCG00000002812	407.373	1.00486	0.336358	2.98749	0.00281279	0.0108739	193.898	191.947	427.91	546.638	606.413	477.432	KIFC3
ENSSSCG00000014391	330.267	1.00612	0.252485	3.98486	6.752e-05	0.000452511	199.001	237.409	222.229	529.819	489.671	303.477	ARAP3
ENSSSCG00000030263	607.664	1.00766	0.172547	5.8399	5.22323e-09	9.06084e-08	391.878	368.741	451.551	702.22	929.888	801.708	CHRNB1
ENSSSCG00000031115	615.711	1.0083	0.140775	7.16251	7.92156e-13	2.57986e-11	370.447	401.069	456.279	774.755	851.249	840.47	CD70
ENSSSCG00000008039	266.664	1.00869	0.235302	4.28681	1.8126e-05	0.000143696	139.811	160.63	231.686	347.956	389.953	329.948	NTHL1
ENSSSCG00000024990	735.215	1.00891	0.178712	5.64544	1.64763e-08	2.66139e-07	526.586	505.124	432.638	805.24	1084.73	1056.97	MPI
ENSSSCG00000000551	700.189	1.01108	0.307641	3.28654	0.00101427	0.0046738	324.524	362.679	706.878	977.642	1001.23	828.179	ARNTL2
ENSSSCG00000011257	166.034	1.01142	0.178519	5.66564	1.46478e-08	2.39818e-07	112.257	106.076	112.297	212.348	236.728	216.499	ACVR2B
ENSSSCG00000039781	19.6903	1.01223	0.483526	2.09343	0.0363104	0.0889392	12.2462	15.1537	11.8207	23.127	34.05	21.7444
ENSSSCG00000022496	475.115	1.01473	0.217587	4.66358	3.10756e-06	3.03207e-05	267.375	263.675	413.725	647.556	648.57	609.789	STK39
[truncated: 662 more rows]
