# Supplementary material for: Genome-scale CRISPR screen identifies TMEM41B as a multi-function host factor required for coronavirus replication
Source: PLoS Pathog. 2021 Dec 6;17(12):e1010113. doi: 10.1371/journal.ppat.1010113 (PMC8675922; doi:10.1371/journal.ppat.1010113)
Supplement: S4 Data — (XLSX) [file ppat.1010113.s017.xlsx]

## Sheet: Sheet1
Supplementary Data file 4. Primer pairs and sgRNAs targeting sequences used in this study.
Name	Sequence	Notes
MX1-QPCR-F	CATCTGTAAAACTCTGCCCCTGT	for real-time quantitative PCR assay
MX1-QPCR-R	CATCTTCCCGCTTTCATCCT
IFIT1-QPCR-F	AGCTAAACCAAACACCGCAGAAC
IFIT1-QPCR-R	GGAACTCAATCTCCTCCAAGACC
IFI6-QPCR-F	AAGGCGGTATCGCTCTTCTT
IFI6-QPCR-R	TTCTGTTTTGCTTGGTTTTGTTT
OASL-QPCR-F	GAAGAATGTGCAGGTGCTAGAGG
OSAL-QPCR-R	CCCTGGCAAGAGCATAGTGTC
RSAD2-QPCR-F	CGCCAGTGCAACTACAAGTG
RSAD2-QPCR-R	GTTGCTCACGATGCTGACAC
DAB2-QPCR-F	GTCGGTCTCAGGGACAACATA
DAB2-QPCR-R	AAGGTCAACGACTAATGGCTCTG
THRB-QPCR-F	CTGCGGTTTCCCTCCCATT
THRB-QPCR-R	CACCACACAAAGCTCGTCCT
MAP2K6-QPCR-F	GGAGCCCATAGTGGAACTGG
MAP2K6-QPCR-R	CGCCGTAGAAGGTGACCGTA
CPED1-QPCR-F	AGTTGAGACCCACTTTGGCA
CPED1-QPCR-R	GGTTTCCCACCAGCTTTCCTA
EGF-QPCR-F	GGAAACGGGAATGCCACTTG
EGF-QPCR-R	AGGCGCTTAAGAGAACACGG
TMPRSS11-QPCR-F	AGAGAGCAATTTTGGGACCCT
TMPRSS11-QPCR-R	GGTATCGAAACACGAGCACC
β-actin-QPCR-F	CGCCCAGCACGATGAAG
β-actin-QPCR-R	CCGATCCACACGGAGTACTTG
TMEM41B-QPCR-F	CCTGTGATAAACGTGCCGCT
TMEM41B-QPCR-R	GGCTGGCAGAATAGAAAGCAG
MusTMEM41B-QPCR-F	CACTCCTTATACTGGTGTC
Mus-TMEM41B-QPCR-R	CTTTATCCCTTCCCACTTG
TGEV-N-QPCR-F	GATGGAGTTGTCTGGG
TGEV-N-QPCR-R	GACACAGAAAAACAACAGCAACG
TMEM41B-CDS-F	CGCTACCGGACTCAGATCATGACGAAAGGCGGAG	for construction of lentivirus overexpression vector
TMEM41B-CDS-R	CTTCCTCTGCCCTCGGATCCCTTGTCATCGTCATCCTTG
TMEM41B-F	GGGAGACCCAAGCTGGATGACGAAAGGCGGAG	for cloning coding sequences into pcDNA™3.1(+) vector
TMEM41B-R	GGTCTTTGTAGTCTCGCTCAAATTTCTGCTTC
TMEM41B-897-F	CGGTGCCCCTCTGATAACTT	for identifying the genotype of knock out cells
TMEM41B-897-R	CTGAGGTGTCTAAGCACGGG
LPP-771-F	TACCAAACCAACCACCTCTGAC
LPP-771-R	ATCTTCCCCTTTTCCCTTCATGC
TAX1BP1-1598-F	TGGTTTGGGGTTAGCTGAATGT
TAX1BP1-1598-R	AGTGAAAAATGCACACCAAAGC
ANPEP-642-F	CACCATGGCCAAGGGATTCT
ANPEP-642-R	TCTGCCTCAGCATCTAGGGT
BARHL2-780-F	ATCGATAGCTTCCTTGGCGTGG
BARHL2-780-R	CTTGGAATCCCAGCAGAGGGTC
TMEM41A-794-F	TGACCACTAGACCGCAAGC
TMEM41A-794-R	CAGAAATGCTCCGGGGTAAG
IFNAR1-821-F	AATTAGCGAGGGGGTTGGG
IFNAR1-821-R	CCAGTCGAGCTACCGGATTT
LPP-sgR	ACAGTTCCTATGTCTGCGCAGGG	for generating candidate genes knockout PK-15 cell lines, underline represents PAM sequence
VMP1-sgRNA	ATAGCTACGTATTATGTCGAAGG
TMEM41B-sgR	CTATTTAGTTGGGAGGCCAGTGG
TAX1BP1-sgR	GGTCTACTAAGGTTTCGAGCAGG
ANPEP-sgR	AGCTCAACTACACCACCCAGGGG
BARHL2-sgR	AATCTCCATTCATCATGCCGGGG
TMEM41A-sgR	GAGCCTAGTGTCTCCCCGCGGGG
IFNAR1-sgR	TTGCGCCGCGCTTCCTGATGTGG
LPP-sgR top	caccGACAGTTCCTATGTCTGCGCA	for construction of lentivirus sgRNA expression vectors
LPP-sgR bottom	aaacTGCGCAGACATAGGAACTGTC
VMP1-sgR top	caccGATAGCTACGTATTATGTCGA
VMP1-sgR bottom	aaacTCGACATAATACGTAGCTATC
TMEM41B-sgR top	caccGCTATTTAGTTGGGAGGCCAG
TMEM41B-sgR bottom	aaacCTGGCCTCCCAACTAAATAGC
TAX1BP1-sgR top	caccGGTCTACTAAGGTTTCGAGC
TAX1BP1-sgR bottom	aaacGCTCGAAACCTTAGTAGACC
ANPEP-sgR top	caccGAGCTCAACTACACCACCCAG
ANPEP-sgR bottom	aaacCTGGGTGGTGTAGTTGAGCTC
BARHL2-sgR top	caccGAATCTCCATTCATCATGCCG
BARHL2-sgR bottom	aaacCGGCATGATGAATGGAGATTC
TMEM41A-sgR top	caccGAGCCTAGTGTCTCCCCGCG
TMEM41A-sgR bottom	aaacCGCGGGGAGACACTAGGCTC
IFNAR1-sgR top	caccGTTGCGCCGCGCTTCCTGATG
IFNAR1-sgR bottom	aaacCATCAGGAAGCGCGGCGCAAC
MusTMEM41B-F	CTAGTAGGAGTTAATGGGGAAAAT	genotyping for knockout mice
MusTMEM41B-R	GAGAGGAAAATCAGATTTGGGTTG
